# Supplementary material for: Crystal structure of the insecticide ethiprole (C13H9Cl2F3N4OS): a case study of whole-mol­ecule configurational disorder
Source: Acta Crystallogr E Crystallogr Commun. 2023 Jan 19;79(Pt 2):54–9. doi: 10.1107/S205698902300035X (PMC9912465; doi:10.1107/S205698902300035X)
Supplement: Supplementary file 1 [file e-79-00054-sup1.cif]

##############################################################################
#                                                                            #
# This CIF contains the data in a paper accepted for publication in          #
# Acta Crystallographica Section E. It conforms to the requirements of       #
# Notes for Authors for Acta Crystallographica Section E, and has been       #
# peer reviewed under the auspices of the IUCr Commission on Journals.       #
#                                                                            #
# Full details of the Crystallographic Information File format               #
# are given in the paper "The Crystallographic Information File (CIF):       #
# a New Standard Archive File for Crystallography" by S. R. Hall, F. H.      #
# Allen and I. D. Brown [Acta Cryst. (1991), A47, 655-685].                  #
#                                                                            #
# The current version of the core CIF dictionary is obtainable from          #
# ftp://ftp.iucr.org/pub/cif_core.dic.                                       #
#                                                                            #
# Software is freely available for graphical display of the structure(s)     #
# in this CIF. For information consult the CIF software page                 #
# http://www.iucr.org/resources/cif/software.                                #
#                                                                            #
# This file may be used for bona fide research purposes within the           #
# scientific community so long as proper attribution is given to the journal # 
# article from which it was obtained.                                        #
#                                                                            #
##############################################################################
data_I
_audit_creation_method     'SHELXL-2019/2 and CIFFIX'
_chemical_name_systematic
;\
5-Amino-1-[2,6-dichloro-4-(trifluoromethyl)phenyl]-4-ethanesulfonyl-\
1<i>H</i>-imidazole-3-carbonitrile
;
_chemical_name_common
;
Ethiprole
;
_chemical_formula_moiety     'C13 H9 Cl2 F3 N4 O S'
_chemical_formula_sum     'C13 H9 Cl2 F3 N4 O S'
_chemical_formula_iupac     'C13 H9 Cl2 F3 N4 O S'
_chemical_formula_weight     397.20
_chemical_melting_point     ?
_space_group_crystal_system     monoclinic
_space_group_name_H-M_alt     'P 21/n'
_space_group_name_Hall     '-P 2yn'
loop_
    _space_group_symop_operation_xyz
    'x, y, z'
    '-x+1/2, y+1/2, -z+1/2'
    '-x, -y, -z'
    'x-1/2, -y-1/2, z-1/2'
_cell_length_a     8.6199(3)
_cell_length_b     12.7967(5)
_cell_length_c     14.9178(5)
_cell_angle_alpha     90
_cell_angle_beta     91.2800(10)
_cell_angle_gamma     90
_cell_volume     1645.12(10)
_cell_formula_units_Z     4
_cell_measurement_reflns_used     9978
_cell_measurement_theta_min     2.70
_cell_measurement_theta_max     27.51
_cell_measurement_temperature     90.0(2)
_exptl_crystal_description     tablet
_exptl_crystal_colour     colourless
_exptl_crystal_size_max     0.270
_exptl_crystal_size_mid     0.130
_exptl_crystal_size_min     0.070
_exptl_crystal_density_diffrn     1.604
_exptl_crystal_density_meas     ?
_exptl_crystal_density_method     ?
_exptl_crystal_F_000     800
_exptl_absorpt_coefficient_mu     0.561
_exptl_absorpt_correction_type     multi-scan
_exptl_absorpt_process_details
;
(<i>SADABS</i>; Krause <i>et al.</i>,  2015)
;
_exptl_absorpt_correction_T_min     0.856
_exptl_absorpt_correction_T_max     0.971
_exptl_special_details
;
The crystal was mounted using polyisobutene oil on the tip of a fine glass
fibre, which was fastened in a copper mounting pin with electrical solder.
It was placed directly into the cold gas stream of a liquid-nitrogen based
cryostat (Hope, 1994; Parkin & Hope, 1998).
Diffraction data were collected with the crystal at 90K, which is standard
practice in this laboratory for the majority of flash-cooled crystals.
;
_diffrn_ambient_temperature     90.0(2)
_diffrn_source     'microsource'
_diffrn_radiation_type     MoK\a
_diffrn_radiation_wavelength     0.71073
_diffrn_measurement_device_type     'Bruker D8 Venture dual source'
_diffrn_measurement_method     '\f and \w scans'
_diffrn_detector_area_resol_mean     7.41
_diffrn_reflns_number     23236
_diffrn_reflns_av_R_equivalents     0.0306
_diffrn_reflns_av_unetI/netI     0.0224
_diffrn_reflns_theta_min     2.097
_diffrn_reflns_theta_max     27.549
_diffrn_reflns_theta_full     25.242
_diffrn_measured_fraction_theta_max     0.998
_diffrn_measured_fraction_theta_full     1.000
_diffrn_reflns_limit_h_min     -11
_diffrn_reflns_limit_h_max     11
_diffrn_reflns_limit_k_min     -15
_diffrn_reflns_limit_k_max     16
_diffrn_reflns_limit_l_min     -19
_diffrn_reflns_limit_l_max     19
_refine_special_details
;
Refinement progress was checked using <i>Platon</i> (Spek, 2020) and by
an <i>R</i>-tensor (Parkin, 2000). The final model was further checked
with the IUCr utility <i>checkCIF</i>.
;
_reflns_number_total     3792
_reflns_number_gt     3437
_reflns_threshold_expression     'I > 2\s(I)'
_refine_ls_structure_factor_coef     Fsqd
_refine_ls_matrix_type     full
_refine_ls_R_factor_all     0.0418
_refine_ls_R_factor_gt     0.0365
_refine_ls_wR_factor_gt     0.0749
_refine_ls_wR_factor_ref     0.0766
_refine_ls_goodness_of_fit_ref     1.258
_refine_ls_restrained_S_all     1.259
_refine_ls_number_reflns     3792
_refine_ls_number_parameters     341
_refine_ls_number_restraints     108
_refine_ls_hydrogen_treatment     mixed
_refine_ls_weighting_scheme     calc
_refine_ls_weighting_details
              'w=1/[\s^2^(Fo^2^)+(0.0083P)^2^+1.5062P] where P=(Fo^2^+2Fc^2^)/3'
_atom_sites_solution_hydrogens     mixed
_atom_sites_solution_primary     direct
_atom_sites_solution_secondary     difmap
_refine_ls_shift/su_max     0.001
_refine_ls_shift/su_mean     0.000
_refine_diff_density_max     0.368
_refine_diff_density_min     -0.251
_refine_ls_extinction_method
;
SHELXL-2019/2 (Sheldrick 2015b)
;
_refine_ls_extinction_coef     0.0013(3)
_refine_ls_extinction_expression
                                  'Fc^*^=kFc[1+0.001xFc^2^\l^3^/sin(2\q)]^-1/4^'
loop_
    _atom_type_symbol
    _atom_type_description
    _atom_type_scat_dispersion_real
    _atom_type_scat_dispersion_imag
    _atom_type_scat_source
    'C' 'C' 0.0033 0.0016
                         'International Tables Vol C Tables 4.2.6.8 and 6.1.1.4'
    'H' 'H' 0.0000 0.0000
                         'International Tables Vol C Tables 4.2.6.8 and 6.1.1.4'
    'Cl' 'Cl' 0.1484 0.1585
                         'International Tables Vol C Tables 4.2.6.8 and 6.1.1.4'
    'F' 'F' 0.0171 0.0103
                         'International Tables Vol C Tables 4.2.6.8 and 6.1.1.4'
    'N' 'N' 0.0061 0.0033
                         'International Tables Vol C Tables 4.2.6.8 and 6.1.1.4'
    'O' 'O' 0.0106 0.0060
                         'International Tables Vol C Tables 4.2.6.8 and 6.1.1.4'
    'S' 'S' 0.1246 0.1234
                         'International Tables Vol C Tables 4.2.6.8 and 6.1.1.4'
_computing_data_collection
;
<i>APEX3</i> (Bruker, 2016)
;
_computing_cell_refinement
;
<i>APEX3</i> (Bruker, 2016)
;
_computing_data_reduction
;
<i>APEX3</i> (Bruker, 2016)
;
_computing_structure_solution
;
<i>SHELXT</i> (Sheldrick, 2015a)
;
_computing_structure_refinement
;
<i>SHELXL2019/2</i> (Sheldrick, 2015b)
;
_computing_molecular_graphics
;
<i>XP</i> in <i>SHELXTL</i> (Sheldrick, 2008)
;
_computing_publication_material
;
<i>SHELX</i> (Sheldrick, 2008) and <i>publCIF</i> (Westrip,
2010)
;
loop_
    _atom_site_type_symbol
    _atom_site_label
    _atom_site_fract_x
    _atom_site_fract_y
    _atom_site_fract_z
    _atom_site_U_iso_or_equiv
    _atom_site_adp_type
    _atom_site_calc_flag
    _atom_site_occupancy
    _atom_site_disorder_assembly
    _atom_site_disorder_group
    N N1 0.5445(4) 0.5998(6) 0.7093(3) 0.0182(5) Uani d 0.8670(18) A 1
    N N2 0.6936(3) 0.6209(5) 0.6832(2) 0.0196(5) Uani d 0.8670(18) A 1
    N N3 0.4028(2) 0.5309(3) 0.82962(18) 0.0230(5) Uani d 0.8670(18) A 1
    H H3NA 0.396(3) 0.512(2) 0.8842(14) 0.028 Uiso d 0.8670(18) A 1
    H H3NB 0.320(3) 0.552(2) 0.8046(18) 0.028 Uiso d 0.8670(18) A 1
    N N4 1.0770(3) 0.6082(3) 0.75630(19) 0.0389(7) Uani d 0.8670(18) A 1
    C C1 0.5370(3) 0.5576(3) 0.7931(2) 0.0171(5) Uani d 0.8670(18) A 1
    C C2 0.6907(3) 0.5514(2) 0.82449(16) 0.0173(5) Uani d 0.8670(18) A 1
    C C3 0.7781(3) 0.5921(2) 0.75424(16) 0.0174(5) Uani d 0.8670(18) A 1
    C C4 0.9451(3) 0.6026(3) 0.75381(18) 0.0254(6) Uani d 0.8670(18) A 1
    S S1 0.76917(6) 0.50533(5) 0.92572(3) 0.01963(17) Uani d 0.8670(18) A 1
    O O1 0.6751(7) 0.5486(3) 1.0009(3) 0.0260(8) Uani d 0.8670(18) A 1
    C C5 0.7180(3) 0.36919(18) 0.91758(16) 0.0272(5) Uani d 0.8670(18) A 1
    H H5A 0.604079 0.361134 0.921067 0.033 Uiso calc 0.8670(18) A 1
    H H5B 0.751054 0.340844 0.859280 0.033 Uiso calc 0.8670(18) A 1
    C C6 0.7973(4) 0.3095(3) 0.9937(2) 0.0364(7) Uani d 0.8670(18) A 1
    H H6A 0.909024 0.323806 0.993807 0.055 Uiso calc 0.8670(18) A 1
    H H6B 0.779664 0.234421 0.985451 0.055 Uiso calc 0.8670(18) A 1
    H H6C 0.754503 0.331730 1.050923 0.055 Uiso calc 0.8670(18) A 1
    C C7 0.4240(4) 0.6102(3) 0.6436(2) 0.0168(6) Uani d 0.8670(18) A 1
    C C8 0.3596(4) 0.7075(2) 0.6246(2) 0.0186(6) Uani d 0.8670(18) A 1
    Cl Cl1 0.41063(10) 0.81431(6) 0.68914(5) 0.02727(17) Uani d 0.8670(18) A 1
    C C9 0.2533(5) 0.7197(4) 0.5541(3) 0.0234(6) Uani d 0.8670(18) A 1
    H H9 0.210998 0.786461 0.540059 0.028 Uiso calc 0.8670(18) A 1
    C C10 0.2102(8) 0.6321(4) 0.5045(3) 0.0228(5) Uani d 0.8670(18) A 1
    C C11 0.2662(8) 0.5337(4) 0.5248(4) 0.0226(9) Uani d 0.8670(18) A 1
    H H11 0.233081 0.474522 0.491027 0.027 Uiso calc 0.8670(18) A 1
    C C12 0.3720(10)
                   0.5234(4) 0.5956(5) 0.0203(6) Uani d 0.8670(18) A 1
    Cl Cl2 0.4408(3) 0.4005(3) 0.6233(3) 0.0286(4) Uani d 0.8670(18) A 1
    C C13 0.1079(4) 0.6471(3) 0.4223(3) 0.0295(5) Uani d 0.8670(18) A 1
    F F1 0.1853(13) 0.6876(12) 0.3572(8) 0.056(2) Uani d 0.61(4) A 1
    F F2 -0.0122(15) 0.7092(14) 0.4396(10) 0.066(3) Uani d 0.61(4) A 1
    F F3 0.0463(14) 0.5561(8) 0.3945(8) 0.0377(15) Uani d 0.61(4) A 1
    N N1' 0.527(3) 0.594(4) 0.7149(19) 0.0182(5) Uani d 0.1330(18) A 2
    N N2' 0.680(2) 0.610(4) 0.6972(18) 0.0196(5) Uani d 0.1330(18) A 2
    N N3' 0.359(2) 0.522(2) 0.8202(16) 0.0230(5) Uani d 0.1330(18) A 2
    H H3NC 0.279354 0.534504 0.784121 0.028 Uiso calc 0.1330(18) A 2
    H H3ND 0.345134 0.491878 0.872482 0.028 Uiso calc 0.1330(18) A 2
    N N4' 1.049(2) 0.589(3) 0.7759(16) 0.0389(7) Uani d 0.1330(18) A 2
    C C1' 0.501(2) 0.548(3) 0.7958(17) 0.0171(5) Uani d 0.1330(18) A 2
    C C2' 0.6496(17) 0.5301(16) 0.8317(11) 0.0173(5) Uani d 0.1330(18) A 2
    C C3' 0.7518(17) 0.5701(17) 0.7724(13) 0.0174(5) Uani d 0.1330(18) A 2
    C C4' 0.9195(18) 0.582(2) 0.7715(16) 0.0254(6) Uani d 0.1330(18) A 2
    S S1' 0.6671(4) 0.4649(3) 0.9351(2) 0.0217(11) Uani d 0.1330(18) A 2
    O O1' 0.712(5) 0.545(3) 1.006(2) 0.034(7) Uani d 0.1330(18) A 2
    C C5' 0.844(2) 0.3953(15) 0.9178(10) 0.041(4) Uani d 0.1330(18) A 2
    H H5'1 0.833948 0.350034 0.864145 0.049 Uiso calc 0.1330(18) A 2
    H H5'2 0.930407 0.445072 0.908355 0.049 Uiso calc 0.1330(18) A 2
    C C6' 0.878(3) 0.329(2) 1.0011(15) 0.046(6) Uani d 0.1330(18) A 2
    H H6'1 0.974518 0.289973 0.993367 0.069 Uiso calc 0.1330(18) A 2
    H H6'2 0.888340 0.374509 1.053665 0.069 Uiso calc 0.1330(18) A 2
    H H6'3 0.792253 0.279836 1.009625 0.069 Uiso calc 0.1330(18) A 2
    C C7' 0.404(3) 0.6039(18) 0.6499(16) 0.0168(6) Uani d 0.1330(18) A 2
    C C8' 0.334(3) 0.6994(16) 0.6320(15) 0.0186(6) Uani d 0.1330(18) A 2
    Cl Cl1' 0.3635(7) 0.7996(5) 0.7076(4) 0.02727(17) Uani d 0.1330(18) A 2
    C C9' 0.240(3) 0.715(2) 0.5570(17) 0.0234(6) Uani d 0.1330(18) A 2
    H H9' 0.192939 0.780913 0.545476 0.028 Uiso calc 0.1330(18) A 2
    C C10' 0.214(5) 0.631(2) 0.499(2) 0.0228(5) Uani d 0.1330(18) A 2
    C C11' 0.277(6) 0.534(3) 0.517(3) 0.0226(9) Uani d 0.1330(18) A 2
    H H11' 0.253091 0.476032 0.479105 0.027 Uiso calc 0.1330(18) A 2
    C C12' 0.376(7) 0.522(2) 0.591(3) 0.0203(6) Uani d 0.1330(18) A 2
    Cl Cl2' 0.461(3) 0.4036(19) 0.619(2) 0.0286(4) Uani d 0.1330(18) A 2
    C C13' 0.114(2) 0.6495(17) 0.4167(14) 0.0295(5) Uani d 0.1330(18) A 2
    F F1' 0.1932(13) 0.6559(17) 0.3441(8) 0.044(3) Uani d 0.39(4) A 2
    F F2' 0.028(2) 0.7355(9) 0.4227(9) 0.044(2) Uani d 0.39(4) A 2
    F F3' 0.012(2) 0.5720(13) 0.4029(13) 0.038(3) Uani d 0.39(4) A 2
loop_
    _atom_site_aniso_label
    _atom_site_aniso_U_11
    _atom_site_aniso_U_22
    _atom_site_aniso_U_33
    _atom_site_aniso_U_12
    _atom_site_aniso_U_13
    _atom_site_aniso_U_23
    N1 0.0171(11) 0.0231(12) 0.0145(9) -0.0004(12) 0.0000(9) 0.0037(8)
    N2 0.0165(9) 0.0266(18) 0.0159(15) -0.0032(9) 0.0013(9) 0.0046(11)
    N3 0.0154(13) 0.0370(13) 0.0167(10) -0.0001(12) -0.0010(11) 0.0069(9)
    N4 0.0218(12) 0.067(2) 0.0278(16) -0.0038(12) -0.0001(10) 0.0073(13)
    C1 0.0185(14) 0.0194(14) 0.0133(9) 0.0001(14) 0.0009(11) 0.0016(8)
    C2 0.0158(12) 0.0227(14) 0.0134(9) 0.0001(9) 0.0001(10) 0.0019(9)
    C3 0.0159(11) 0.0210(15) 0.0153(13) -0.0015(9) 0.0000(9) 0.0028(9)
    C4 0.0219(13) 0.0375(19) 0.0169(15) -0.0041(11) -0.0009(9) 0.0056(11)
    S1 0.0170(3) 0.0269(3) 0.0149(2) -0.0014(2) -0.00284(18) 0.0052(2)
    O1 0.038(3) 0.0251(13) 0.0155(11) -0.0019(12) 0.0043(11) 0.0007(9)
    C5 0.0363(14) 0.0218(12) 0.0234(11) 0.0061(10) -0.0017(10) 0.0010(9)
    C6 0.054(2) 0.0304(15) 0.0248(14) 0.0151(16) 0.0026(14) 0.0066(11)
    C7 0.0147(13) 0.0246(11) 0.0112(10) -0.0020(9) 0.0023(9) 0.0034(8)
    C8 0.0182(15) 0.0207(11) 0.0170(11) -0.0018(9) 0.0002(9) -0.0008(9)
    Cl1 0.0333(4) 0.0225(3) 0.0256(4) 0.0016(3) -0.0092(3) -0.0049(3)
    C9 0.0221(13) 0.0256(12) 0.0221(10) 0.0039(10) -0.0042(9) 0.0016(9)
    C10 0.0186(10) 0.0303(11) 0.0194(11) -0.0013(8) -0.0032(9) 0.0002(9)
    C11 0.0230(16) 0.0252(10) 0.0195(15) -0.0047(9) -0.0010(14) -0.0030(9)
    C12 0.0211(10) 0.0209(10) 0.0189(12) 0.0001(8) 0.0036(10) 0.0033(8)
    Cl2 0.0366(10) 0.0199(3) 0.0290(6) 0.0021(6) -0.0037(7) 0.0017(3)
    C13 0.0243(11) 0.0371(13) 0.0269(12) 0.0011(9) -0.0082(9) -0.0025(10)
    F1 0.061(3) 0.075(5) 0.031(3) -0.027(3) -0.025(2) 0.028(3)
    F2 0.047(4) 0.084(6) 0.066(4) 0.037(4) -0.036(3) -0.033(4)
    F3 0.032(3) 0.046(3) 0.034(2) -0.002(2) -0.017(2) -0.0078(18)
    N1' 0.0171(11) 0.0231(12) 0.0145(9) -0.0004(12) 0.0000(9) 0.0037(8)
    N2' 0.0165(9) 0.0266(18) 0.0159(15) -0.0032(9) 0.0013(9) 0.0046(11)
    N3' 0.0154(13) 0.0370(13) 0.0167(10) -0.0001(12) -0.0010(11) 0.0069(9)
    N4' 0.0218(12) 0.067(2) 0.0278(16) -0.0038(12) -0.0001(10) 0.0073(13)
    C1' 0.0185(14) 0.0194(14) 0.0133(9) 0.0001(14) 0.0009(11) 0.0016(8)
    C2' 0.0158(12) 0.0227(14) 0.0134(9) 0.0001(9) 0.0001(10) 0.0019(9)
    C3' 0.0159(11) 0.0210(15) 0.0153(13) -0.0015(9) 0.0000(9) 0.0028(9)
    C4' 0.0219(13) 0.0375(19) 0.0169(15) -0.0041(11) -0.0009(9) 0.0056(11)
    S1' 0.020(2) 0.026(2) 0.0183(17) -0.0026(15) -0.0009(13) 0.0052(14)
    O1' 0.033(15) 0.038(9) 0.030(7) 0.005(7) -0.006(6) -0.004(6)
    C5' 0.048(9) 0.048(9) 0.026(7) 0.018(8) 0.005(6) 0.013(6)
    C6' 0.046(11) 0.061(14) 0.032(9) 0.019(11) 0.008(9) 0.027(10)
    C7' 0.0147(13) 0.0246(11) 0.0112(10) -0.0020(9) 0.0023(9) 0.0034(8)
    C8' 0.0182(15) 0.0207(11) 0.0170(11) -0.0018(9) 0.0002(9) -0.0008(9)
    Cl1' 0.0333(4) 0.0225(3) 0.0256(4) 0.0016(3) -0.0092(3) -0.0049(3)
    C9' 0.0221(13) 0.0256(12) 0.0221(10) 0.0039(10) -0.0042(9) 0.0016(9)
    C10' 0.0186(10) 0.0303(11) 0.0194(11) -0.0013(8) -0.0032(9) 0.0002(9)
    C11' 0.0230(16) 0.0252(10) 0.0195(15) -0.0047(9) -0.0010(14) -0.0030(9)
    C12' 0.0211(10) 0.0209(10) 0.0189(12) 0.0001(8) 0.0036(10) 0.0033(8)
    Cl2' 0.0366(10) 0.0199(3) 0.0290(6) 0.0021(6) -0.0037(7) 0.0017(3)
    C13' 0.0243(11) 0.0371(13) 0.0269(12) 0.0011(9) -0.0082(9) -0.0025(10)
    F1' 0.025(3) 0.090(8) 0.017(2) -0.002(3) -0.005(2) 0.008(3)
    F2' 0.048(5) 0.043(4) 0.041(4) 0.018(3) -0.030(3) -0.008(3)
    F3' 0.029(5) 0.044(4) 0.041(5) -0.012(4) -0.019(3) 0.007(3)
_geom_special_details
;
 All esds (except the esd in the dihedral angle between two l.s. planes)
 are estimated using the full covariance matrix.  The cell esds are taken
 into account individually in the estimation of esds in distances, angles
 and torsion angles; correlations between esds in cell parameters are only
 used when they are defined by crystal symmetry.  An approximate (isotropic)
 treatment of cell esds is used for estimating esds involving l.s. planes.
;
loop_
    _geom_bond_atom_site_label_1
    _geom_bond_atom_site_label_2
    _geom_bond_site_symmetry_2
    _geom_bond_distance
    _geom_bond_publ_flag
    N1 C1 . 1.364(3) ?
    N1 N2 . 1.378(3) ?
    N1 C7 . 1.419(3) ?
    N2 C3 . 1.325(3) ?
    N3 C1 . 1.335(3) ?
    N3 H3NA . 0.85(2) ?
    N3 H3NB . 0.85(2) ?
    N4 C4 . 1.139(3) ?
    C1 C2 . 1.398(3) ?
    C2 C3 . 1.404(3) ?
    C2 S1 . 1.743(2) ?
    C3 C4 . 1.446(3) ?
    S1 O1 . 1.504(4) ?
    S1 C5 . 1.801(3) ?
    C5 C6 . 1.518(3) ?
    C5 H5A . 0.9900 ?
    C5 H5B . 0.9900 ?
    C6 H6A . 0.9800 ?
    C6 H6B . 0.9800 ?
    C6 H6C . 0.9800 ?
    C7 C8 . 1.389(3) ?
    C7 C12 . 1.391(4) ?
    C8 C9 . 1.388(3) ?
    C8 Cl1 . 1.724(3) ?
    C9 C10 . 1.389(4) ?
    C9 H9 . 0.9500 ?
    C10 C11 . 1.379(4) ?
    C10 C13 . 1.507(3) ?
    C11 C12 . 1.386(4) ?
    C11 H11 . 0.9500 ?
    C12 Cl2 . 1.728(3) ?
    C13 F1 . 1.299(8) ?
    C13 F2 . 1.334(6) ?
    C13 F3 . 1.342(7) ?
    N1' C1' . 1.369(16) ?
    N1' N2' . 1.369(16) ?
    N1' C7' . 1.428(15) ?
    N2' C3' . 1.368(16) ?
    N3' C1' . 1.323(16) ?
    N3' H3NC . 0.8800 ?
    N3' H3ND . 0.8800 ?
    N4' C4' . 1.123(16) ?
    C1' C2' . 1.397(15) ?
    C2' C3' . 1.362(14) ?
    C2' S1' . 1.757(13) ?
    C3' C4' . 1.455(15) ?
    S1' O1' . 1.519(18) ?
    S1' C5' . 1.793(13) ?
    C5' C6' . 1.527(16) ?
    C5' H5'1 . 0.9900 ?
    C5' H5'2 . 0.9900 ?
    C6' H6'1 . 0.9800 ?
    C6' H6'2 . 0.9800 ?
    C6' H6'3 . 0.9800 ?
    C7' C8' . 1.383(16) ?
    C7' C12' . 1.392(16) ?
    C8' C9' . 1.385(16) ?
    C8' Cl1' . 1.723(16) ?
    C9' C10' . 1.391(16) ?
    C9' H9' . 0.9500 ?
    C10' C11' . 1.382(16) ?
    C10' C13' . 1.503(15) ?
    C11' C12' . 1.384(16) ?
    C11' H11' . 0.9500 ?
    C12' Cl2' . 1.727(16) ?
    C13' F1' . 1.294(18) ?
    C13' F2' . 1.333(17) ?
    C13' F3' . 1.338(17) ?
loop_
    _geom_angle_atom_site_label_1
    _geom_angle_atom_site_label_2
    _geom_angle_atom_site_label_3
    _geom_angle_site_symmetry_1
    _geom_angle_site_symmetry_3
    _geom_angle
    _geom_angle_publ_flag
    C1 N1 N2 . . 113.6(2) ?
    C1 N1 C7 . . 128.4(3) ?
    N2 N1 C7 . . 117.4(3) ?
    C3 N2 N1 . . 102.6(2) ?
    C1 N3 H3NA . . 122.6(18) ?
    C1 N3 H3NB . . 118(2) ?
    H3NA N3 H3NB . . 116(3) ?
    N3 C1 N1 . . 122.3(2) ?
    N3 C1 C2 . . 132.3(2) ?
    N1 C1 C2 . . 105.4(2) ?
    C1 C2 C3 . . 104.42(19) ?
    C1 C2 S1 . . 130.98(19) ?
    C3 C2 S1 . . 124.60(17) ?
    N2 C3 C2 . . 113.9(2) ?
    N2 C3 C4 . . 120.0(2) ?
    C2 C3 C4 . . 126.1(2) ?
    N4 C4 C3 . . 177.2(3) ?
    O1 S1 C2 . . 108.4(2) ?
    O1 S1 C5 . . 105.8(2) ?
    C2 S1 C5 . . 100.32(12) ?
    C6 C5 S1 . . 109.32(19) ?
    C6 C5 H5A . . 109.8 ?
    S1 C5 H5A . . 109.8 ?
    C6 C5 H5B . . 109.8 ?
    S1 C5 H5B . . 109.8 ?
    H5A C5 H5B . . 108.3 ?
    C5 C6 H6A . . 109.5 ?
    C5 C6 H6B . . 109.5 ?
    H6A C6 H6B . . 109.5 ?
    C5 C6 H6C . . 109.5 ?
    H6A C6 H6C . . 109.5 ?
    H6B C6 H6C . . 109.5 ?
    C8 C7 C12 . . 119.2(3) ?
    C8 C7 N1 . . 120.6(3) ?
    C12 C7 N1 . . 120.2(3) ?
    C9 C8 C7 . . 120.7(3) ?
    C9 C8 Cl1 . . 119.3(3) ?
    C7 C8 Cl1 . . 120.0(2) ?
    C8 C9 C10 . . 118.4(3) ?
    C8 C9 H9 . . 120.8 ?
    C10 C9 H9 . . 120.8 ?
    C11 C10 C9 . . 122.2(3) ?
    C11 C10 C13 . . 119.4(3) ?
    C9 C10 C13 . . 118.3(3) ?
    C10 C11 C12 . . 118.4(4) ?
    C10 C11 H11 . . 120.8 ?
    C12 C11 H11 . . 120.8 ?
    C11 C12 C7 . . 121.0(3) ?
    C11 C12 Cl2 . . 119.0(3) ?
    C7 C12 Cl2 . . 119.9(3) ?
    F1 C13 F2 . . 108.7(6) ?
    F1 C13 F3 . . 108.8(7) ?
    F2 C13 F3 . . 105.9(5) ?
    F1 C13 C10 . . 111.0(5) ?
    F2 C13 C10 . . 111.2(5) ?
    F3 C13 C10 . . 111.1(6) ?
    C1' N1' N2' . . 114.4(15) ?
    C1' N1' C7' . . 120.2(18) ?
    N2' N1' C7' . . 124.2(19) ?
    C3' N2' N1' . . 101.8(14) ?
    C1' N3' H3NC . . 120.0 ?
    C1' N3' H3ND . . 120.0 ?
    H3NC N3' H3ND . . 120.0 ?
    N3' C1' N1' . . 121.5(17) ?
    N3' C1' C2' . . 134.3(17) ?
    N1' C1' C2' . . 104.0(13) ?
    C3' C2' C1' . . 106.9(12) ?
    C3' C2' S1' . . 134.8(12) ?
    C1' C2' S1' . . 118.2(12) ?
    C2' C3' N2' . . 112.8(13) ?
    C2' C3' C4' . . 134.7(15) ?
    N2' C3' C4' . . 112.4(15) ?
    N4' C4' C3' . . 176(2) ?
    O1' S1' C2' . . 107.9(17) ?
    O1' S1' C5' . . 103.5(15) ?
    C2' S1' C5' . . 99.6(8) ?
    C6' C5' S1' . . 107.8(12) ?
    C6' C5' H5'1 . . 110.2 ?
    S1' C5' H5'1 . . 110.2 ?
    C6' C5' H5'2 . . 110.2 ?
    S1' C5' H5'2 . . 110.2 ?
    H5'1 C5' H5'2 . . 108.5 ?
    C5' C6' H6'1 . . 109.5 ?
    C5' C6' H6'2 . . 109.5 ?
    H6'1 C6' H6'2 . . 109.5 ?
    C5' C6' H6'3 . . 109.5 ?
    H6'1 C6' H6'3 . . 109.5 ?
    H6'2 C6' H6'3 . . 109.5 ?
    C8' C7' C12' . . 118.6(15) ?
    C8' C7' N1' . . 121(2) ?
    C12' C7' N1' . . 119(2) ?
    C7' C8' C9' . . 121.8(18) ?
    C7' C8' Cl1' . . 118.4(16) ?
    C9' C8' Cl1' . . 119.8(16) ?
    C8' C9' C10' . . 118.2(19) ?
    C8' C9' H9' . . 120.9 ?
    C10' C9' H9' . . 120.9 ?
    C11' C10' C9' . . 121.3(17) ?
    C11' C10' C13' . . 121.0(18) ?
    C9' C10' C13' . . 117.7(17) ?
    C10' C11' C12' . . 119(2) ?
    C10' C11' H11' . . 120.5 ?
    C12' C11' H11' . . 120.5 ?
    C11' C12' C7' . . 120.9(18) ?
    C11' C12' Cl2' . . 122.9(18) ?
    C7' C12' Cl2' . . 116.1(17) ?
    F1' C13' F2' . . 108.0(16) ?
    F1' C13' F3' . . 105.8(16) ?
    F2' C13' F3' . . 104.8(15) ?
    F1' C13' C10' . . 113(2) ?
    F2' C13' C10' . . 112.7(17) ?
    F3' C13' C10' . . 111.8(19) ?
loop_
    _geom_torsion_atom_site_label_1
    _geom_torsion_atom_site_label_2
    _geom_torsion_atom_site_label_3
    _geom_torsion_atom_site_label_4
    _geom_torsion_site_symmetry_1
    _geom_torsion_site_symmetry_2
    _geom_torsion_site_symmetry_3
    _geom_torsion_site_symmetry_4
    _geom_torsion
    _geom_torsion_publ_flag
    C1 N1 N2 C3 . . . . -1.1(8) ?
    C7 N1 N2 C3 . . . . -172.6(5) ?
    N2 N1 C1 N3 . . . . -179.3(5) ?
    C7 N1 C1 N3 . . . . -8.9(10) ?
    N2 N1 C1 C2 . . . . 0.6(8) ?
    C7 N1 C1 C2 . . . . 171.0(6) ?
    N3 C1 C2 C3 . . . . 180.0(5) ?
    N1 C1 C2 C3 . . . . 0.1(5) ?
    N3 C1 C2 S1 . . . . 0.1(7) ?
    N1 C1 C2 S1 . . . . -179.8(4) ?
    N1 N2 C3 C2 . . . . 1.1(6) ?
    N1 N2 C3 C4 . . . . -179.7(5) ?
    C1 C2 C3 N2 . . . . -0.8(5) ?
    S1 C2 C3 N2 . . . . 179.0(4) ?
    C1 C2 C3 C4 . . . . -180.0(3) ?
    S1 C2 C3 C4 . . . . -0.1(5) ?
    C1 C2 S1 O1 . . . . -45.6(4) ?
    C3 C2 S1 O1 . . . . 134.5(3) ?
    C1 C2 S1 C5 . . . . 64.9(4) ?
    C3 C2 S1 C5 . . . . -114.9(3) ?
    O1 S1 C5 C6 . . . . -75.9(3) ?
    C2 S1 C5 C6 . . . . 171.4(2) ?
    C1 N1 C7 C8 . . . . 107.1(7) ?
    N2 N1 C7 C8 . . . . -82.8(7) ?
    C1 N1 C7 C12 . . . . -74.7(8) ?
    N2 N1 C7 C12 . . . . 95.4(8) ?
    C12 C7 C8 C9 . . . . -4.9(5) ?
    N1 C7 C8 C9 . . . . 173.2(3) ?
    C12 C7 C8 Cl1 . . . . 174.8(5) ?
    N1 C7 C8 Cl1 . . . . -7.1(4) ?
    C7 C8 C9 C10 . . . . 1.6(5) ?
    Cl1 C8 C9 C10 . . . . -178.1(4) ?
    C8 C9 C10 C11 . . . . 1.8(8) ?
    C8 C9 C10 C13 . . . . -173.8(4) ?
    C9 C10 C11 C12 . . . . -1.7(11) ?
    C13 C10 C11 C12 . . . . 173.8(7) ?
    C10 C11 C12 C7 . . . . -1.8(12) ?
    C10 C11 C12 Cl2 . . . . 178.8(7) ?
    C8 C7 C12 C11 . . . . 5.1(10) ?
    N1 C7 C12 C11 . . . . -173.1(7) ?
    C8 C7 C12 Cl2 . . . . -175.6(5) ?
    N1 C7 C12 Cl2 . . . . 6.3(9) ?
    C11 C10 C13 F1 . . . . -102.0(11) ?
    C9 C10 C13 F1 . . . . 73.7(10) ?
    C11 C10 C13 F2 . . . . 136.9(12) ?
    C9 C10 C13 F2 . . . . -47.4(12) ?
    C11 C10 C13 F3 . . . . 19.2(9) ?
    C9 C10 C13 F3 . . . . -165.1(7) ?
    C1' N1' N2' C3' . . . . 0(6) ?
    C7' N1' N2' C3' . . . . -167(4) ?
    N2' N1' C1' N3' . . . . -176(4) ?
    C7' N1' C1' N3' . . . . -8(7) ?
    N2' N1' C1' C2' . . . . -1(6) ?
    C7' N1' C1' C2' . . . . 167(3) ?
    N3' C1' C2' C3' . . . . 176(4) ?
    N1' C1' C2' C3' . . . . 2(4) ?
    N3' C1' C2' S1' . . . . -3(6) ?
    N1' C1' C2' S1' . . . . -177(3) ?
    C1' C2' C3' N2' . . . . -2(4) ?
    S1' C2' C3' N2' . . . . 177(3) ?
    C1' C2' C3' C4' . . . . 176(3) ?
    S1' C2' C3' C4' . . . . -5(5) ?
    N1' N2' C3' C2' . . . . 1(5) ?
    N1' N2' C3' C4' . . . . -177(3) ?
    C3' C2' S1' O1' . . . . 75(3) ?
    C1' C2' S1' O1' . . . . -106(3) ?
    C3' C2' S1' C5' . . . . -33(3) ?
    C1' C2' S1' C5' . . . . 146(2) ?
    O1' S1' C5' C6' . . . . 71(2) ?
    C2' S1' C5' C6' . . . . -178.0(17) ?
    C1' N1' C7' C8' . . . . 107(4) ?
    N2' N1' C7' C8' . . . . -86(5) ?
    C1' N1' C7' C12' . . . . -87(5) ?
    N2' N1' C7' C12' . . . . 80(6) ?
    C12' C7' C8' C9' . . . . 0(3) ?
    N1' C7' C8' C9' . . . . 166(2) ?
    C12' C7' C8' Cl1' . . . . 177(3) ?
    N1' C7' C8' Cl1' . . . . -16(2) ?
    C7' C8' C9' C10' . . . . 0(2) ?
    Cl1' C8' C9' C10' . . . . -178(3) ?
    C8' C9' C10' C11' . . . . 2(5) ?
    C8' C9' C10' C13' . . . . -179(3) ?
    C9' C10' C11' C12' . . . . -4(8) ?
    C13' C10' C11' C12' . . . . 176(5) ?
    C10' C11' C12' C7' . . . . 4(8) ?
    C10' C11' C12' Cl2' . . . . -180(5) ?
    C8' C7' C12' C11' . . . . -2(7) ?
    N1' C7' C12' C11' . . . . -168(5) ?
    C8' C7' C12' Cl2' . . . . -178(3) ?
    N1' C7' C12' Cl2' . . . . 15(5) ?
    C11' C10' C13' F1' . . . . -76(5) ?
    C9' C10' C13' F1' . . . . 105(3) ?
    C11' C10' C13' F2' . . . . 161(4) ?
    C9' C10' C13' F2' . . . . -18(4) ?
    C11' C10' C13' F3' . . . . 44(5) ?
    C9' C10' C13' F3' . . . . -136(3) ?
loop_
    _geom_hbond_atom_site_label_D
    _geom_hbond_atom_site_label_H
    _geom_hbond_atom_site_label_A
    _geom_hbond_site_symmetry_A
    _geom_hbond_distance_DH
    _geom_hbond_distance_HA
    _geom_hbond_distance_DA
    _geom_hbond_angle_DHA
    _geom_hbond_publ_flag
    N3 H3NA O1 3_667 0.85(2) 1.99(2) 2.820(6) 164(3) yes
    N3 H3NB N4 1_455 0.85(2) 2.31(2) 3.150(4) 172(3) yes
    C9 H9 O1 4_575 0.95 2.21 3.138(6) 165.4 yes
    N3' H3ND O1' 3_667 0.88 1.94 2.81(5) 166.9 yes
    N3' H3NC N4' 1_455 0.88 2.10 2.87(3) 145.2 yes
    C9' H9' O1' 4_575 0.95 2.31 3.17(4) 150.7 yes
_shelx_space_group_comment
;
The symmetry employed for this shelxl refinement is uniquely defined
by the following loop, which should always be used as a source of
symmetry information in preference to the above space-group names.
They are only intended as comments.
;
_shelx_estimated_absorpt_T_min     0.863
_shelx_estimated_absorpt_T_max     0.962
_shelx_hkl_file
;
  -1   0   0 1.16022 0.19804   4
   1   0   0 1.15522 0.31582   3
   1   0   0 1.01356 0.19545   4
  -1   0   0 1.26196 0.30951   3
   2   0   0 151.859 3.43908   4
  -2   0   0 146.915 3.39490   4
   2   0   0 149.649 4.24154   3
  -2   0   0 153.164 4.25861   3
  -3   0   0 6.67260 0.94933   3
  -3   0   0 5.97398 0.57614   4
   3   0   0 7.02580 1.02579   3
   4   0   0 356.226 9.53429   3
  -4   0   0 340.361 7.54575   4
  -4   0   0 344.051 10.1764   3
  -5   0   0 0.12174 0.31338   4
  -5   0   0 -0.4644 0.55007   3
   5   0   0 0.28923 0.76674   3
   6   0   0 474.413 13.2690   3
  -6   0   0 472.701 9.96193   4
  -6   0   0 462.600 13.0607   3
  -7   0   0 -0.0710 0.90065   2
   7   0   0 1.09853 0.98271   3
   8   0   0 69.0919 4.70907   3
  -8   0   0 69.6197 3.66802   2
  -9   0   0 1.12909 0.48875   5
   9   0   0 1.50965 1.34128   3
  -9   0   0 1.55025 1.32166   2
  -9   0   0 0.65038 0.53803   5
  -9   0   0 0.98768 0.99078   2
 -10   0   0 2.11780 0.84411   5
  10   0   0 1.28951 1.76906   3
 -10   0   0 2.97750 1.56568   2
 -11   0   0 0.86008 1.03055   5
  11   0   0 0.39917 1.89088   3
  -1  -1   0 497.915 10.8365   2
  -1  -1   0 495.291 10.2444   5
  -1  -1   0 507.356 10.6465   3
  -1  -1   0 494.951 10.2632   5
   1  -1   0 490.208 10.3151   2
   1   1   0 503.745 10.1771   5
  -1   1   0 493.731 10.3282   2
   1   1   0 505.823 10.6766   3
   1   1   0 499.395 10.1917   5
  -1   1   0 517.036 10.4055   3
   1   1   0 496.754 10.8704   2
  -2  -1   0 80.9164 2.87992   2
  -2  -1   0 79.7970 2.02519   5
  -2  -1   0 80.2936 2.04515   5
   2  -1   0 84.0659 2.77782   3
   2  -1   0 80.5516 2.53632   4
  -2  -1   0 80.1150 2.82321   3
  -2   1   0 79.0499 2.75751   3
  -2   1   0 79.1305 2.47287   2
   2   1   0 80.8576 2.87111   3
  -2   1   0 82.5527 2.50979   4
  -3  -1   0 106.225 3.85240   3
   3  -1   0 112.911 3.83843   3
  -3  -1   0 93.8068 2.36206   5
  -3  -1   0 99.3890 2.38475   5
  -3   1   0 109.022 3.22503   4
  -3   1   0 101.880 3.26088   2
  -3   1   0 117.176 3.88150   3
   3   1   0 106.092 3.93428   3
  -4  -1   0 84.8821 3.70136   3
  -4  -1   0 73.7294 1.93165   5
   4  -1   0 92.3476 3.79732   3
  -4  -1   0 72.8706 1.92707   5
   4   1   0 84.1914 3.76971   3
  -4   1   0 87.5704 2.89517   4
  -4   1   0 92.7438 3.20855   2
  -5  -1   0 10.2572 0.59475   5
   5  -1   0 15.8439 2.08197   3
  -5  -1   0 10.4276 1.46926   3
  -5  -1   0 9.86723 0.56497   5
  -5  -1   0 9.59870 1.40309   2
  -5   1   0 13.2065 1.15359   4
  -5   1   0 12.5891 1.27434   2
  -5   1   0 12.2654 1.63192   3
   5   1   0 12.2925 1.76744   3
  -6  -1   0 328.942 7.63663   5
  -6  -1   0 356.132 10.3467   2
  -6  -1   0 355.488 10.7961   3
   6  -1   0 360.731 10.6814   3
  -6  -1   0 341.927 7.68538   5
  -6   1   0 356.403 9.45791   2
  -6   1   0 360.736 8.50244   4
  -6   1   0 364.265 10.7580   3
   6   1   0 360.163 10.9623   3
  -7  -1   0 35.8757 3.30052   2
  -7  -1   0 29.8684 2.99906   3
  -7  -1   0 27.1340 1.36526   5
  -7  -1   0 27.8117 1.42653   5
   7  -1   0 31.3004 2.97543   3
   7   1   0 24.9943 2.94277   3
  -7   1   0 27.8094 1.65736   4
  -7   1   0 27.6175 2.17557   2
   8  -1   0 40.5034 3.62188   3
  -8  -1   0 38.8566 3.22460   2
  -8  -1   0 35.9964 1.83062   5
  -8  -1   0 39.7315 1.89598   5
  -8   1   0 36.1977 1.70792   4
   8   1   0 39.6672 3.65872   3
  -8   1   0 35.7979 2.59581   2
   9  -1   0 137.299 7.26835   3
  -9  -1   0 138.513 4.45845   5
  -9  -1   0 137.906 4.48557   5
  -9  -1   0 145.317 6.33786   2
   9   1   0 133.804 7.26574   3
  -9   1   0 143.326 6.66341   2
  -9   1   0 131.816 5.33448   2
 -10  -1   0 1.71122 1.74290   2
  10  -1   0 1.37983 1.47551   3
 -10  -1   0 0.18453 1.18426   2
 -10  -1   0 0.40229 1.01296   5
 -10   1   0 1.93633 1.05786   2
 -10   1   0 0.14083 1.97157   2
  10   1   0 1.66899 1.68196   3
 -11  -1   0 7.65492 1.79506   5
  11  -1   0 10.4619 2.73772   3
 -11   1   0 9.09053 1.41056   5
 -11   1   0 5.84341 1.42829   2
  11   1   0 9.29348 2.91716   3
   0  -2   0 1555.52 37.6461   1
   0   2   0 1413.97 37.0654   1
  -1  -2   0 90.6955 3.18159   2
  -1  -2   0 92.0266 2.75753   5
   1  -2   0 94.7003 2.93103   2
   1  -2   0 90.6000 2.96400   4
  -1  -2   0 88.4408 2.66697   5
   1   2   0 89.0825 2.64310   5
  -1   2   0 91.1939 2.98181   4
   1   2   0 91.6255 2.61521   4
   1   2   0 89.9310 3.22608   2
   1   2   0 93.9745 2.72255   5
  -1   2   0 89.4026 2.90279   2
   2  -2   0 86.7389 3.05675   4
  -2  -2   0 87.1876 2.63089   5
  -2  -2   0 84.4885 2.67331   5
  -2  -2   0 85.4217 3.08426   3
  -2  -2   0 89.1958 3.38237   2
   2  -2   0 83.5631 2.86021   2
   2   2   0 86.7318 2.43886   5
   2   2   0 89.9398 3.20033   3
   2   2   0 86.6970 2.40851   5
   2   2   0 85.8950 2.25725   4
  -2   2   0 84.8575 2.94667   3
   2   2   0 86.1332 3.38672   2
  -2   2   0 84.6841 3.02746   4
  -2   2   0 84.4843 2.87310   2
   3  -2   0 355.487 8.67657   4
  -3  -2   0 358.504 9.08112   3
   3  -2   0 348.743 8.80798   3
  -3  -2   0 358.127 9.29788   2
  -3  -2   0 347.899 7.92356   5
  -3  -2   0 344.802 7.95894   5
  -3   2   0 339.985 8.81061   3
  -3   2   0 348.586 8.61009   4
   3   2   0 358.825 9.22821   3
  -3   2   0 329.545 8.34288   2
  -4  -2   0 142.906 4.00404   5
  -4  -2   0 143.755 5.26338   3
   4  -2   0 154.038 5.21605   3
  -4  -2   0 139.701 3.95115   5
  -4  -2   0 138.802 5.28039   2
  -4   2   0 153.365 4.70914   4
   4   2   0 148.525 5.50115   3
  -4   2   0 155.741 4.67950   2
  -5  -2   0 182.989 4.82384   5
  -5  -2   0 177.896 6.46288   2
  -5  -2   0 180.346 4.83999   5
  -5  -2   0 174.377 6.46289   3
   5  -2   0 178.210 7.11864   3
   5   2   0 183.029 6.74651   3
  -5   2   0 194.133 5.63763   4
  -5   2   0 191.534 5.69869   2
  -5   2   0 176.962 6.39981   3
  -6  -2   0 41.7938 2.00096   5
   6  -2   0 33.7075 2.85824   3
  -6  -2   0 44.9492 3.22486   3
  -6  -2   0 40.7710 1.93856   5
  -6   2   0 41.1375 2.37365   4
  -6   2   0 40.0517 2.46059   2
  -6   2   0 39.4460 3.03661   3
   6   2   0 39.6972 3.19697   3
   7  -2   0 100.608 5.27543   3
  -7  -2   0 102.756 5.45548   3
  -7  -2   0 103.921 5.12680   2
  -7  -2   0 107.666 3.70458   5
  -7  -2   0 105.860 3.65668   5
  -7   2   0 111.899 4.44068   2
  -7   2   0 108.758 4.03287   4
   7   2   0 100.344 5.59717   3
   8  -2   0 2.93473 1.42465   3
  -8  -2   0 0.89401 0.83421   5
  -8  -2   0 2.96098 1.43097   2
  -8  -2   0 2.53375 0.86519   5
  -8   2   0 2.23174 1.06973   2
  -8   2   0 2.31656 0.91143   4
   8   2   0 2.06805 1.49942   3
  -9  -2   0 0.40509 1.63527   2
  -9  -2   0 -0.7020 0.85839   5
  -9  -2   0 1.75962 1.03475   5
   9  -2   0 0.94114 1.45183   3
  -9   2   0 0.93010 0.92299   2
  -9   2   0 0.14482 0.72741   4
   9   2   0 2.14909 1.52347   3
 -10  -2   0 21.1429 3.10748   2
 -10  -2   0 22.7153 2.60155   2
 -10  -2   0 27.4827 2.46699   5
 -10  -2   0 23.1280 2.36488   5
  10  -2   0 22.1562 3.39002   3
 -10   2   0 25.1284 2.35957   2
  10   2   0 27.4225 3.66897   3
 -11  -2   0 2.54803 1.43154   5
 -11  -2   0 3.04144 1.41580   2
  11   2   0 4.21536 2.27511   3
   0  -3   0 1.32942 0.69151   4
   0  -3   0 2.90108 0.72153   2
   0   3   0 1.27635 0.46098   5
   0   3   0 2.21954 0.57948   5
   0   3   0 1.54343 0.66757   4
   0   3   0 1.57431 0.71261   2
   1  -3   0 1271.46 26.9731   2
  -1  -3   0 1317.76 26.6325   5
  -2  -3   0 847.939 19.6863   2
  -2  -3   0 867.912 18.5410   5
   2  -3   0 870.415 18.9990   4
  -2  -3   0 871.249 18.4409   5
   2  -3   0 872.883 18.7575   2
   2   3   0 867.638 19.0254   3
  -2   3   0 859.123 18.8599   2
   2   3   0 862.943 18.2848   5
  -2   3   0 859.520 19.0113   4
   2   3   0 896.476 18.3227   5
   2   3   0 883.446 18.0655   4
   2   3   0 862.754 19.8535   2
  -3  -3   0 379.897 10.4448   2
  -3  -3   0 392.656 9.18534   5
   3  -3   0 377.294 9.84073   4
  -3  -3   0 377.423 9.18248   5
   3  -3   0 382.158 9.52346   2
  -3   3   0 386.350 9.82635   4
  -3   3   0 392.019 9.74606   3
   3   3   0 385.130 10.1286   3
   3   3   0 377.426 8.54540   5
  -3   3   0 391.387 9.61122   2
   3   3   0 376.946 8.52034   5
   3   3   0 389.759 8.34063   4
  -4  -3   0 245.236 6.41134   5
  -4  -3   0 244.642 6.48806   5
  -4  -3   0 239.946 7.46690   3
  -4  -3   0 249.444 7.86481   2
  -4   3   0 236.064 7.26322   3
  -4   3   0 234.884 6.83694   2
  -4   3   0 231.780 7.01309   4
  -5  -3   0 82.8449 3.17311   5
  -5  -3   0 81.3281 4.13863   3
  -5  -3   0 80.9000 3.23201   5
  -5  -3   0 96.8469 5.18439   2
   5   3   0 83.0936 4.42254   3
  -5   3   0 79.9334 4.04471   3
  -5   3   0 77.9209 3.73031   4
  -5   3   0 76.4705 3.46299   2
  -6  -3   0 162.747 5.13822   5
  -6  -3   0 152.191 6.46549   3
  -6  -3   0 157.570 5.00819   5
  -6  -3   0 166.130 6.65641   2
   6   3   0 159.810 6.79986   3
  -6   3   0 164.564 5.68782   4
  -6   3   0 162.322 6.47888   3
  -6   3   0 157.304 5.55715   2
  -7  -3   0 4.65619 1.61900   3
  -7  -3   0 8.12292 2.04953   2
  -7  -3   0 5.53698 1.22416   5
  -7   3   0 4.03622 1.20653   2
   7   3   0 6.35346 1.79691   3
  -7   3   0 6.25204 1.39411   4
  -8  -3   0 69.1335 3.49576   5
  -8  -3   0 76.3230 4.95981   2
  -8  -3   0 69.0881 3.45245   5
  -8   3   0 66.2896 3.50394   4
   8   3   0 77.5912 5.32214   3
  -8   3   0 66.6371 3.73508   2
  -9  -3   0 2.13152 1.22330   5
  -9  -3   0 1.04100 1.17438   5
  -9  -3   0 5.99704 2.02809   2
  -9   3   0 2.78307 1.17442   2
   9   3   0 1.55697 1.80966   3
  -9   3   0 1.10353 1.08207   4
 -10  -3   0 6.51515 2.29075   2
 -10  -3   0 8.99974 1.85717   5
 -10  -3   0 7.32957 1.72426   5
 -10   3   0 4.82989 1.42294   2
  10   3   0 5.30303 2.49622   3
 -11  -3   0 67.8616 4.36208   2
 -11  -3   0 77.3443 4.30313   5
   0  -4   0 281.455 7.55070   4
   0  -4   0 275.303 7.86813   2
   0   4   0 265.505 6.93008   5
   0   4   0 278.989 7.50184   4
   0   4   0 263.576 7.86822   2
   0   4   0 284.628 7.08934   5
   1  -4   0 742.921 16.7576   2
  -1  -4   0 729.982 16.0403   5
  -1  -4   0 737.309 17.2397   2
   1  -4   0 719.222 16.6279   4
  -1   4   0 714.584 16.8057   2
   1   4   0 722.318 17.3283   2
   1   4   0 724.965 16.2314   4
   1   4   0 732.947 16.0349   5
   1   4   0 742.079 16.1457   5
  -1   4   0 719.822 16.6401   4
  -2  -4   0 618.304 14.4821   5
  -2  -4   0 625.312 15.6437   2
  -2  -4   0 630.391 14.4049   5
   2  -4   0 646.197 15.1729   4
   2  -4   0 646.737 14.9777   2
   2   4   0 635.372 14.1585   4
   2   4   0 640.288 15.8635   2
   2   4   0 636.037 14.2446   5
  -2   4   0 644.602 15.1357   4
   2   4   0 644.953 14.3615   5
  -2   4   0 643.798 15.0713   2
  -3  -4   0 545.845 13.0592   5
   3  -4   0 566.785 13.4303   2
  -3  -4   0 557.494 14.6261   2
  -3  -4   0 552.378 12.9700   5
  -3   4   0 566.728 13.3424   3
   3   4   0 552.178 12.2610   4
   3   4   0 541.214 14.6069   2
   3   4   0 558.950 13.8444   3
   3   4   0 546.855 12.5226   5
   3   4   0 551.090 12.4184   5
  -3   4   0 574.900 13.5579   2
  -4  -4   0 25.6001 2.43004   2
  -4  -4   0 23.5269 1.86830   5
   4  -4   0 25.0202 1.98334   2
   4   4   0 22.8160 1.24165   5
   4   4   0 23.2421 1.22802   5
   4   4   0 25.6053 2.28964   3
   4   4   0 23.9358 1.18764   4
  -4   4   0 24.5779 1.99599   3
  -4   4   0 25.6280 2.15452   4
  -4   4   0 23.2470 1.95606   2
  -5  -4   0 7.75484 1.20927   5
  -5  -4   0 6.06146 1.50655   2
  -5  -4   0 6.57499 1.19768   5
  -5   4   0 7.08829 1.45278   3
   5   4   0 4.68378 1.46256   3
  -5   4   0 7.93550 1.39805   2
  -5   4   0 7.27987 1.38751   4
  -6  -4   0 20.0955 2.61150   2
  -6  -4   0 18.2617 1.85129   5
  -6  -4   0 17.7950 1.73794   5
  -6   4   0 15.8070 2.02434   4
  -6   4   0 13.8768 1.73964   2
  -6   4   0 16.4971 2.07409   3
   6   4   0 16.4766 2.44462   3
  -7  -4   0 174.394 7.74015   2
  -7  -4   0 189.581 6.34623   5
  -7  -4   0 186.286 6.41772   5
  -7   4   0 180.492 6.78560   4
  -7   4   0 194.724 6.73478   2
  -7   4   0 188.176 7.78886   3
   7   4   0 199.973 8.42213   3
  -8  -4   0 384.702 12.5184   2
  -8  -4   0 359.870 10.3524   5
  -8  -4   0 380.072 10.6068   5
   8   4   0 349.603 14.8472   3
  -8   4   0 363.561 10.7618   4
  -8   4   0 372.576 10.6640   2
  -9  -4   0 11.2405 1.96899   5
  -9  -4   0 19.2980 2.46685   5
  -9  -4   0 20.4539 3.33802   2
  -9   4   0 15.8043 2.16566   2
   9   4   0 13.0255 2.71205   3
  -9   4   0 15.4597 2.52069   4
 -10  -4   0 11.8791 2.43703   5
 -10  -4   0 13.4663 2.51952   5
  10   4   0 5.42128 2.37498   3
 -10   4   0 6.49457 1.59659   2
 -10   4   0 9.29976 1.74988   4
   0  -5   0 1.52430 0.96683   2
   0   5   0 2.65529 0.81500   5
   0   5   0 1.65095 0.99988   2
   0   5   0 2.82436 0.81417   5
   0   5   0 2.14156 0.91120   4
   1  -5   0 889.822 20.6768   2
   1  -5   0 928.914 20.5809   4
   1   5   0 894.080 19.7191   5
   1   5   0 879.339 20.0184   4
  -1   5   0 881.714 19.2933   5
  -1   5   0 912.401 20.8710   2
   1   5   0 875.973 21.2844   2
  -2  -5   0 8.04417 1.28594   5
   2  -5   0 13.2331 1.82836   4
  -2  -5   0 9.15490 1.28911   5
   2  -5   0 6.72991 1.37547   2
  -2  -5   0 9.38636 1.65189   2
  -2   5   0 5.57702 1.29009   2
   2   5   0 9.31008 1.45654   5
   2   5   0 8.39801 1.28894   4
   2   5   0 9.62595 1.28235   5
   2   5   0 8.60451 1.72272   2
  -2   5   0 8.94472 1.54209   4
  -3  -5   0 48.4412 2.68268   5
  -3  -5   0 48.5907 2.78580   5
   3  -5   0 45.1238 2.87136   2
  -3  -5   0 53.0411 3.51148   2
  -3   5   0 45.6059 3.00073   4
   3   5   0 50.8131 3.09427   3
   3   5   0 49.7307 2.46255   5
  -3   5   0 44.5057 2.92827   2
   3   5   0 49.8093 3.52944   2
   3   5   0 48.5174 2.36167   4
  -4  -5   0 179.065 6.07784   5
  -4  -5   0 189.987 6.10266   5
  -4  -5   0 183.321 7.25772   2
   4   5   0 189.493 5.28562   5
   4   5   0 186.647 6.86034   3
   4   5   0 186.148 5.33545   5
  -4   5   0 176.988 6.42012   2
  -4   5   0 186.716 6.43081   3
  -4   5   0 188.995 6.79630   4
   4   5   0 183.907 5.07744   4
   5  -5   0 22.9125 2.13884   2
  -5  -5   0 24.1636 2.72878   2
  -5  -5   0 21.1078 1.99127   5
  -5  -5   0 22.0988 2.06497   5
  -5   5   0 20.0938 2.15702   3
   5   5   0 24.0870 1.16607   4
   5   5   0 23.0165 1.11463   5
  -5   5   0 20.5444 2.13813   2
   5   5   0 22.7512 2.45687   3
  -5   5   0 21.2661 2.32318   4
   5   5   0 24.1549 1.11051   5
  -6  -5   0 49.1977 3.03848   5
  -6  -5   0 45.2718 3.80912   2
  -6  -5   0 49.2684 3.08536   5
  -6   5   0 57.6975 3.83216   3
   6   5   0 47.1110 3.94505   3
  -6   5   0 57.1367 3.51127   2
  -6   5   0 51.0420 3.55019   4
  -7  -5   0 246.353 7.92338   5
  -7  -5   0 240.276 7.96399   5
  -7  -5   0 250.293 9.61653   2
  -7   5   0 220.126 8.16366   2
   7   5   0 248.120 9.81462   3
  -7   5   0 240.596 8.55730   4
  -7   5   0 241.493 9.07022   3
  -8  -5   0 58.5477 3.77998   5
  -8  -5   0 60.6364 3.77705   5
  -8  -5   0 54.2105 4.87436   2
  -8   5   0 57.0726 4.00968   4
   8   5   0 63.6976 5.05657   3
  -9  -5   0 1.12465 2.08652   2
  -9  -5   0 5.82343 1.79143   5
  -9  -5   0 3.02222 1.66430   5
  -9   5   0 -0.6418 1.59692   4
   9   5   0 0.23163 1.82663   3
 -10  -5   0 8.47388 2.83909   2
 -10   5   0 3.38163 2.06833   4
  10   5   0 9.43471 2.79570   3
   0  -6   0 7.61138 1.39969   2
   0   6   0 11.5852 1.37138   5
   0   6   0 9.63211 1.39198   5
   0   6   0 9.03262 1.76388   2
   0   6   0 9.88029 1.57900   4
  -1  -6   0 4.26613 1.35125   2
   1  -6   0 3.16509 1.02106   2
  -1  -6   0 2.58932 0.82464   5
   1   6   0 2.59798 0.95488   5
  -1   6   0 4.25436 1.24487   2
  -1   6   0 2.47492 0.82848   5
   1   6   0 2.72701 0.91292   5
   1   6   0 4.08868 1.09071   4
  -1   6   0 2.46944 1.09602   4
   1   6   0 3.13913 1.29167   2
  -2  -6   0 1063.11 26.2507   2
   2  -6   0 1122.64 25.5375   2
  -2  -6   0 1102.97 24.4930   5
   2   6   0 1119.31 24.4767   5
   2   6   0 1134.80 24.5895   4
   2   6   0 1110.41 24.5124   5
  -2   6   0 1126.41 25.8401   2
  -2   6   0 1116.67 25.5534   4
  -3  -6   0 2.54246 1.09278   5
   3  -6   0 2.72466 1.08901   2
  -3  -6   0 2.97893 1.29116   2
  -3  -6   0 4.12306 1.03776   5
  -3   6   0 4.36425 1.38771   4
   3   6   0 2.10341 0.85817   5
   3   6   0 1.02174 1.00039   3
   3   6   0 2.73891 0.88390   5
   3   6   0 3.67197 0.97193   4
  -3   6   0 6.38796 1.52104   2
   3   6   0 1.82690 1.34844   2
  -4  -6   0 122.921 6.03814   2
  -4  -6   0 107.485 4.72976   5
  -4  -6   0 116.689 4.76185   5
   4  -6   0 102.140 4.84513   2
   4   6   0 109.582 4.16949   5
  -4   6   0 109.302 5.29317   4
   4   6   0 123.888 6.37342   2
  -4   6   0 107.216 4.79490   3
   4   6   0 118.818 4.20516   5
   4   6   0 112.463 4.02847   4
   4   6   0 115.751 5.42178   3
  -4   6   0 102.327 5.06779   2
  -5  -6   0 11.7954 1.85385   5
  -5  -6   0 11.6341 2.37554   2
   5  -6   0 13.0579 1.93936   2
  -5  -6   0 10.9758 1.69622   5
   5   6   0 10.5551 1.16938   5
   5   6   0 11.1014 1.14277   5
   5   6   0 12.7311 2.13729   3
   5   6   0 9.55510 1.15058   4
  -5   6   0 10.5562 2.12868   2
  -5   6   0 12.7646 1.87806   3
  -5   6   0 11.2493 2.09366   4
  -6  -6   0 39.7429 3.86841   2
  -6  -6   0 34.6959 2.82254   5
  -6  -6   0 37.4176 2.89472   5
  -6   6   0 32.4602 3.08075   3
  -6   6   0 36.3333 3.32187   4
   6   6   0 35.5875 3.37817   3
  -6   6   0 31.6938 2.98632   2
  -7  -6   0 22.4633 2.55652   5
  -7  -6   0 19.0766 3.56515   2
  -7   6   0 22.3723 2.91367   3
  -7   6   0 24.9206 2.74056   2
  -7   6   0 19.1706 2.93431   4
  -8  -6   0 99.3504 6.53326   2
  -8  -6   0 114.211 5.66491   5
  -8  -6   0 106.806 5.33245   5
   8   6   0 107.388 6.66370   3
  -8   6   0 102.916 5.36630   2
  -8   6   0 104.969 5.70047   4
  -9  -6   0 47.8014 5.09421   2
  -9   6   0 56.5755 3.95052   2
   9   6   0 49.3638 4.90154   3
  -9   6   0 45.7715 4.14913   4
 -10  -6   0 39.5932 4.04716   5
  10   6   0 38.4367 5.10813   3
 -10   6   0 33.2660 4.13064   2
   0  -7   0 2.65562 1.17287   2
   0   7   0 3.98422 1.07050   5
   0   7   0 3.08859 1.17649   4
   0   7   0 4.76766 1.15553   5
   0   7   0 3.44850 1.22886   2
  -1  -7   0 8.56716 1.63993   2
   1  -7   0 5.60152 1.47667   2
  -1   7   0 9.02674 1.89962   2
  -1   7   0 7.32272 1.69792   4
   1   7   0 8.20565 1.59082   4
  -1   7   0 10.7382 1.54746   5
   1   7   0 10.7026 1.51274   5
   1   7   0 10.0000 1.94650   2
   1   7   0 6.25884 1.43225   5
  -1   7   0 7.92862 1.38822   5
   2  -7   0 386.943 11.7072   2
  -2  -7   0 392.296 12.3820   2
  -2  -7   0 384.333 10.6695   5
  -2   7   0 398.380 11.7504   4
  -2   7   0 383.044 11.9535   2
   2   7   0 392.944 10.6319   5
   2   7   0 395.315 10.8160   5
   2   7   0 395.758 12.7062   2
   2   7   0 395.629 10.8651   4
  -3  -7   0 55.4777 3.29402   5
  -3  -7   0 62.8295 4.41982   2
   3  -7   0 59.4062 3.82468   2
   3   7   0 70.1581 4.79298   2
   3   7   0 63.0338 3.30230   4
   3   7   0 62.3094 3.82329   3
   3   7   0 63.2123 3.37737   5
  -3   7   0 62.2193 4.08223   4
   3   7   0 63.8066 3.34356   5
  -3   7   0 57.2299 3.93700   2
  -4  -7   0 380.747 11.1847   5
  -4  -7   0 396.616 13.0832   2
  -4  -7   0 385.446 11.3460   5
   4  -7   0 403.658 11.9616   2
  -4   7   0 409.310 12.2969   2
   4   7   0 396.888 10.5816   4
  -4   7   0 410.241 12.4141   4
   4   7   0 393.337 13.4691   2
   4   7   0 394.497 10.6210   5
   4   7   0 403.325 11.3571   5
   4   7   0 398.518 12.1336   3
  -5  -7   0 21.4383 2.45019   5
  -5  -7   0 18.8249 2.32191   5
  -5  -7   0 23.7186 3.32871   2
   5  -7   0 21.2982 2.38159   2
  -5   7   0 22.0357 2.70913   2
   5   7   0 17.9764 1.64944   5
  -5   7   0 20.4559 2.35591   3
   5   7   0 23.8541 2.72735   3
  -5   7   0 21.5189 2.82955   4
   5   7   0 20.5386 1.80681   5
   5   7   0 20.2837 1.72164   4
   6  -7   0 5.13433 1.60452   2
  -6  -7   0 3.80564 1.44328   5
  -6  -7   0 2.40793 1.39534   5
  -6   7   0 2.50470 1.73422   4
   6   7   0 1.49795 0.63943   4
  -6   7   0 2.74818 1.43178   2
   6   7   0 1.98237 1.57153   3
   6   7   0 1.89411 0.57773   5
  -6   7   0 1.60388 1.38896   3
   6   7   0 1.72295 0.61611   5
  -7  -7   0 38.3867 3.42334   5
  -7  -7   0 34.6984 3.28541   5
  -7  -7   0 33.9855 4.18973   2
  -7   7   0 36.3581 3.62780   4
   7   7   0 40.4726 4.22401   3
  -7   7   0 33.4656 3.95293   3
  -7   7   0 28.5605 3.17119   2
   8   7   0 10.0032 2.80757   3
  -8   7   0 11.8741 2.47771   2
  -9  -7   0 -0.6530 1.31825   5
   9   7   0 0.90695 2.01948   3
  -9   7   0 1.75677 1.42180   2
 -10   7   0 4.34945 1.69697   2
  10   7   0 2.65884 2.29444   3
   0  -8   0 9.02071 1.99335   2
   0   8   0 13.9204 2.38991   2
   0   8   0 13.1076 1.86565   5
   0   8   0 12.5225 1.75798   5
   0   8   0 10.6244 2.02794   4
   1  -8   0 93.9139 5.26720   2
  -1  -8   0 96.7903 5.56801   2
  -1   8   0 102.096 4.41355   5
  -1   8   0 99.4039 4.51735   5
   1   8   0 98.5264 4.89426   4
   1   8   0 100.121 5.85358   2
   1   8   0 93.4135 4.56590   5
  -1   8   0 100.104 5.57129   2
   1   8   0 103.454 4.56987   5
  -1   8   0 95.0031 4.99803   4
  -2  -8   0 138.292 5.58882   5
   2  -8   0 140.986 6.47624   2
  -2  -8   0 142.011 6.89069   2
   2   8   0 142.199 5.65475   5
   2   8   0 132.571 5.40325   5
  -2   8   0 136.041 6.66580   2
  -2   8   0 140.854 6.41499   4
   2   8   0 136.262 7.05190   2
  -2   8   0 137.242 5.26717   5
   2   8   0 132.915 5.74330   4
  -3  -8   0 179.462 8.19594   2
   3  -8   0 190.843 7.66485   2
  -3  -8   0 178.417 6.80885   5
  -3   8   0 185.754 6.20432   5
   3   8   0 180.008 6.55060   5
  -3   8   0 182.273 7.83490   2
  -3   8   0 192.500 7.82023   4
   3   8   0 186.656 6.70820   4
   3   8   0 179.513 8.48273   2
   3   8   0 193.667 6.81536   5
   4  -8   0 106.361 5.57235   2
  -4  -8   0 106.810 5.15596   5
  -4   8   0 112.670 5.85531   2
   4   8   0 99.9002 4.55938   5
   4   8   0 105.265 4.55871   5
   4   8   0 96.5560 4.46678   4
   4   8   0 108.119 5.61718   3
   4   8   0 108.959 6.63488   2
  -4   8   0 109.762 6.05335   4
  -5  -8   0 70.9328 4.28144   5
  -5  -8   0 66.7984 5.30957   2
  -5  -8   0 69.3086 4.35014   5
   5  -8   0 70.9407 4.58998   2
   5   8   0 71.1512 3.50358   5
  -5   8   0 66.0574 4.69897   2
   5   8   0 69.7193 3.56537   5
   5   8   0 66.4465 4.60731   3
  -5   8   0 59.6284 4.59011   4
  -6  -8   0 56.1147 4.08927   5
   6  -8   0 61.0641 4.37242   2
  -6  -8   0 55.4121 5.25713   2
  -6   8   0 61.6856 4.33211   3
   6   8   0 55.9067 2.69496   4
  -6   8   0 51.1979 5.41017   4
   6   8   0 54.0042 2.76490   5
   6   8   0 52.6604 2.61876   5
  -6   8   0 60.5771 4.49308   2
   7   8   0 18.6755 3.06208   3
  -7   8   0 14.6141 2.57861   2
  -8  -8   0 2.29250 1.56507   5
  -8   8   0 3.03821 1.65390   2
   8   8   0 2.37140 2.04149   3
   9   8   0 0.50048 2.14702   3
  -9   8   0 0.11738 1.26783   2
   0  -9   0 0.85287 1.16844   2
   0   9   0 -0.3262 1.16128   2
   0   9   0 1.67308 1.19900   4
   0   9   0 -0.7084 0.79367   5
  -1  -9   0 133.860 8.00802   2
   1  -9   0 130.774 6.64540   2
  -1   9   0 126.383 5.48889   5
   1   9   0 127.983 6.43256   5
  -1   9   0 129.914 6.88963   2
  -1   9   0 132.492 6.47684   4
   1   9   0 132.610 5.58783   5
   1   9   0 124.642 6.04374   4
   1   9   0 130.273 7.15911   2
  -1   9   0 130.993 5.49620   5
  -2  -9   0 6.32964 2.24743   2
   2  -9   0 6.92118 1.85787   2
   2   9   0 3.81816 1.57777   2
   2   9   0 7.28728 1.65064   4
  -2   9   0 7.08917 1.95425   4
   2   9   0 8.15967 1.67448   5
  -2   9   0 5.35008 1.36494   5
  -2   9   0 8.02754 1.57546   5
  -2   9   0 9.63211 2.29525   2
  -3  -9   0 25.9090 2.70545   5
  -3  -9   0 25.2403 3.46257   2
   3  -9   0 22.6254 3.03747   2
   3   9   0 21.3374 2.72161   4
  -3   9   0 27.0729 2.44149   5
   3   9   0 28.4841 2.69962   5
  -3   9   0 20.9699 3.21666   2
   3   9   0 30.5714 3.11804   5
   3   9   0 25.9349 3.63420   2
  -3   9   0 30.2201 3.35833   4
  -4  -9   0 1.03152 1.36313   5
   4  -9   0 -0.3030 1.24032   2
  -4  -9   0 2.53887 1.80481   2
   4   9   0 0.04747 1.21929   3
   4   9   0 1.80458 1.15716   4
  -4   9   0 1.48913 1.54981   4
   4   9   0 1.73206 1.03126   5
   4   9   0 1.72965 1.53325   2
  -4   9   0 3.31746 1.71493   2
  -4   9   0 3.71819 1.12319   5
   5  -9   0 132.361 8.05685   2
   5   9   0 158.457 8.66272   2
  -5   9   0 141.384 7.32900   2
   5   9   0 145.692 5.61038   5
   5   9   0 147.720 5.71273   4
   5   9   0 129.300 8.08629   3
   5   9   0 142.466 5.79684   5
  -5   9   0 136.420 6.48162   3
  -5   9   0 139.581 5.42401   5
   6   9   0 25.6360 2.32017   5
   6   9   0 28.6265 3.84030   3
  -6   9   0 29.3944 2.51773   5
  -6   9   0 25.8289 3.43288   2
   7  -9   0 2.37670 1.87319   2
   7   9   0 2.72672 0.83850   4
  -7   9   0 3.87242 1.24267   5
  -7   9   0 8.95040 2.35837   2
   7   9   0 7.27777 2.37480   3
   8   9   0 4.18495 2.60355   3
  -8   9   0 7.64541 1.49969   5
  -8   9   0 8.68614 2.25357   2
  -9   9   0 30.4143 2.53379   5
  -9   9   0 40.4004 3.97166   2
   0 -10   0 565.040 17.5484   2
   0  10   0 589.691 16.7611   4
   0  10   0 575.696 15.5365   5
   0  10   0 568.874 15.7510   5
   0  10   0 577.918 18.1291   2
  -1 -10   0 93.3119 6.21730   2
   1 -10   0 96.3812 6.01569   2
   1  10   0 101.053 5.14038   5
  -1  10   0 97.3271 6.40751   2
  -1  10   0 102.310 5.89952   4
  -1  10   0 105.305 5.07032   5
  -1  10   0 100.312 5.16560   5
   1  10   0 96.6724 5.10453   5
   1  10   0 93.9692 6.37593   2
   2 -10   0 28.4236 3.57552   2
  -2 -10   0 31.3013 3.95927   2
  -2  10   0 28.1211 3.69116   2
   2  10   0 31.0715 3.23203   4
   2  10   0 30.1776 2.98893   5
   2  10   0 35.5174 4.14575   2
  -2  10   0 32.8520 3.45614   4
   2  10   0 34.8993 3.02317   5
  -2  10   0 32.6576 3.35622   5
  -2  10   0 29.4975 2.75809   5
   3 -10   0 93.4213 5.85234   2
   3  10   0 85.2923 4.82874   5
  -3  10   0 102.720 6.37245   2
   3  10   0 94.8079 6.73074   2
  -3  10   0 97.1649 4.77229   5
   3  10   0 92.8073 5.14508   4
   3  10   0 97.6409 5.02081   5
   4 -10   0 9.82282 2.46821   2
   4  10   0 10.9289 3.01176   2
   4  10   0 13.2140 2.40555   4
  -4  10   0 11.0280 2.03726   5
   4  10   0 10.7661 2.13988   5
   4  10   0 11.5234 2.52901   3
  -4  10   0 12.3415 2.81559   2
   4  10   0 8.72676 1.79971   5
   5 -10   0 20.1710 3.01918   2
   5  10   0 17.7523 2.98803   3
  -5  10   0 19.2838 2.39140   5
  -5  10   0 24.9343 3.60643   2
   5  10   0 14.7332 3.41339   2
   5  10   0 19.8126 2.35815   5
   5  10   0 16.0391 2.43578   5
   5  10   0 16.9798 2.55606   4
   6 -10   0 188.681 8.71658   2
  -6  10   0 189.999 6.87156   5
   6  10   0 184.242 9.08225   3
   6  10   0 192.029 6.63445   4
   6  10   0 162.910 7.46104   5
  -6  10   0 185.214 8.99051   2
   6  10   0 179.224 6.51110   5
   7 -10   0 27.3000 4.78272   2
  -7  10   0 39.9984 4.37875   2
  -7  10   0 42.8656 3.21008   5
   7  10   0 48.2418 4.78686   3
  -8  10   0 2.91321 1.70335   2
  -8  10   0 -0.0918 1.07605   5
   8  10   0 2.05469 1.95280   3
   0  11   0 2.29599 1.87345   2
   0  11   0 3.55576 1.48700   5
  -1  11   0 6.84290 2.35112   2
  -1  11   0 5.68789 1.71367   5
   1  11   0 7.16676 1.71341   5
   1  11   0 11.0917 2.36491   4
   1  11   0 6.50067 2.44583   2
  -2  11   0 86.4383 6.29503   2
   2  11   0 87.9675 5.42178   4
   2  11   0 87.2038 4.95026   5
   2  11   0 86.5741 6.61211   2
  -2  11   0 88.3227 4.88280   5
   3  11   0 256.809 14.1321   2
   3  11   0 258.336 9.24994   5
  -3  11   0 259.502 9.01558   5
  -3  11   0 274.083 11.4951   2
  -3  11   0 249.454 9.28131   5
   3  11   0 244.692 9.49254   4
   4  11   0 -0.4716 1.07524   5
   4  11   0 0.15394 1.66062   2
  -4  11   0 1.05440 1.10368   5
   4  11   0 0.69661 1.24031   3
  -4  11   0 1.57214 1.89975   2
   4  11   0 1.32666 1.69362   4
  -4  11   0 0.87211 1.20196   5
  -5  11   0 21.4852 2.61909   5
   5  11   0 29.4501 4.26639   2
   5  11   0 16.8881 2.72469   4
   5  11   0 24.0802 3.23086   3
   5  11   0 20.6347 2.56300   5
  -5  11   0 22.5523 3.92501   2
   6  11   0 17.4433 2.56882   5
   6  11   0 18.9177 2.83760   4
  -6  11   0 20.9853 3.91024   2
   6  11   0 14.1712 2.27767   5
  -6  11   0 24.2570 2.62873   5
   6  11   0 12.6490 3.03900   3
   7  11   0 36.5358 3.05170   4
   7  11   0 42.4693 4.74048   3
  -7  11   0 35.6683 3.28331   5
  -7  11   0 35.7912 4.31930   2
   8  11   0 1.66937 2.05091   3
  -8  11   0 3.07643 3.50672   2
   0  12   0 26.2757 3.44577   5
   1  12   0 50.1288 5.35149   2
   1  12   0 52.3393 4.10010   5
  -1  12   0 60.5825 4.90253   5
   2  12   0 28.0974 4.26851   2
   2  12   0 22.9271 2.90717   5
   3  12   0 73.7346 4.82218   5
   3  12   0 80.1459 6.86307   2
   4  12   0 26.0891 3.42306   4
   4  12   0 33.4472 3.68460   3
   4  12   0 41.2727 5.10663   2
   5  12   0 177.578 7.38451   5
  -5  12   0 194.569 10.0797   2
   5  12   0 180.205 9.11266   3
   5  12   0 177.311 10.6957   2
   5  12   0 176.093 7.76124   4
  -5  12   0 186.605 7.72056   5
  -6  12   0 38.7439 3.48416   5
   6  12   0 38.4615 4.36504   3
   6  12   0 33.9286 3.82594   4
   6  12   0 37.2908 3.07528   5
  -6  12   0 38.1662 5.04006   2
  -7  12   0 0.58317 1.39816   5
  -7  12   0 -1.0784 1.67284   2
   0  13   0 0.41929 1.17279   5
   0  13   0 -0.5131 1.30157   2
   1  13   0 16.1430 2.61050   5
   1  13   0 10.1114 3.12881   2
  -1  13   0 12.7819 3.23146   2
  -1  13   0 12.7549 2.24465   5
  -2  13   0 7.74032 2.90642   2
   2  13   0 9.04269 2.99555   2
  -2  13   0 13.1131 2.58429   5
  -3  13   0 13.8420 2.49789   5
   3  13   0 14.7611 2.33655   5
  -3  13   0 15.7815 3.50213   2
   3  13   0 14.8113 3.88146   2
  -4  13   0 32.9155 4.62254   2
   4  13   0 32.5577 3.44870   5
   4  13   0 33.4328 3.83873   3
   4  13   0 36.3335 5.28719   2
  -4  13   0 31.9513 3.31758   5
   5  13   0 48.3031 5.06376   3
   5  13   0 49.5605 3.91897   5
   5  13   0 55.4879 6.57381   2
  -5  13   0 52.1600 4.16489   5
  -5  13   0 51.8549 5.63883   2
   6  13   0 2.09123 2.50294   4
  -6  13   0 1.76185 1.55927   5
  -6  13   0 0.56385 1.78639   2
  -7  13   0 5.84872 2.49316   2
   0  14   0 105.399 8.03187   2
   0  14   0 98.3842 6.07652   5
   1  14   0 0.31389 1.93656   2
  -1  14   0 -0.8324 1.20057   5
  -1  14   0 0.74742 1.97118   2
   1  14   0 0.62318 1.17006   5
  -2  14   0 102.823 6.23810   5
   2  14   0 114.199 6.44372   5
  -2  14   0 104.036 8.03807   2
   2  14   0 110.675 8.51775   2
   3  14   0 11.7349 3.63023   2
  -3  14   0 9.97071 2.40980   5
  -3  14   0 11.6406 3.48897   2
   3  14   0 8.19111 2.18646   5
   4  14   0 49.4484 6.41353   2
   4  14   0 45.2736 4.15589   5
  -4  14   0 43.3250 5.67418   2
   4  14   0 46.0489 4.72497   3
  -4  14   0 44.5386 4.20887   5
  -5  14   0 58.4172 6.41893   2
  -5  14   0 68.8530 4.97156   5
   5  14   0 55.2075 4.34074   5
   5  14   0 57.2777 6.87718   2
   6  14   0 8.36460 2.11057   5
  -6  14   0 13.9810 2.89428   5
   6  14   0 10.0112 3.30344   3
   0  15   0 0.05279 1.70189   2
   0  15   0 0.43117 1.53070   5
  -1  15   0 87.2593 7.77621   2
   1  15   0 98.4307 8.12469   2
   1  15   0 90.6393 5.89456   5
  -1  15   0 90.7795 5.96258   5
   2  15   0 0.21494 2.29103   2
   2  15   0 3.99841 1.91996   5
  -2  15   0 5.19771 2.69865   2
  -2  15   0 1.69602 1.57311   5
   3  15   0 1.71032 1.80843   3
   3  15   0 0.26308 1.68256   5
  -3  15   0 -1.9452 1.43597   5
   3  15   0 1.23178 2.42845   2
   4  15   0 78.4406 6.13124   3
   4  15   0 78.6419 5.36102   5
  -4  15   0 74.8478 5.38369   5
  -4  15   0 73.2996 7.28939   2
   4  15   0 75.0785 8.97309   2
   0  16   0 -0.8136 1.56008   5
  -1  16   0 14.2408 2.87606   5
   1  16   0 10.9920 2.96194   5
   1  16   0 12.0224 3.65407   2
   2  16   0 13.8244 3.29665   5
   2  16   0 14.3827 4.38804   2
  -2  16   0 20.5035 3.45182   5
   3  16   0 16.1303 4.33532   2
  11   0  -1 3.80628 1.93391   3
 -11   0   1 3.60240 1.09065   5
 -11   0   1 3.09113 1.52092   2
 -10   0   1 0.98033 1.18467   2
  10   0  -1 0.47920 1.59620   3
 -10   0   1 1.52316 0.67832   5
 -10   0   1 -0.2064 1.83602   2
  -9   0   1 50.9279 2.11202   5
  -9   0   1 55.0852 4.32502   2
  -9   0   1 50.3536 2.02200   5
  -9   0   1 54.2697 3.63400   2
   9   0  -1 59.6167 4.67900   3
  -8   0   1 2.05226 1.23142   2
  -8   0   1 1.06041 0.32451   5
   8   0  -1 1.74744 1.39518   3
  -7   0   1 24.4332 2.86292   3
   7   0  -1 24.1674 2.77111   3
   6   0  -1 3.84528 1.38600   3
  -6   0   1 4.80059 0.74127   4
  -6   0   1 5.95003 1.60883   3
   5   0  -1 114.795 4.97092   3
  -5   0   1 105.931 4.78072   3
  -5   0   1 111.605 3.14070   4
  -4   0   1 2.08218 0.45976   4
  -4   0   1 2.49374 0.89881   3
   4   0  -1 2.48016 0.94779   3
   4   0  -1 1.58529 0.49323   4
  -3   0   1 2381.10 48.9378   3
  -3   0   1 2408.19 46.8766   4
   3   0  -1 2395.26 48.9990   3
  -2   0   1 1.62200 0.58576   3
  -2   0   1 1.87494 0.35834   4
   2   0  -1 1.46033 0.37321   4
   2   0  -1 2.36486 0.66642   3
   1   0  -1 207.199 4.53306   4
   1   0  -1 199.882 4.87884   3
  -1   0   1 203.292 4.50732   4
  -1   0   1 208.379 4.91746   3
  -1   0  -1 216.817 4.45093   5
  -1   0  -1 218.201 4.45161   5
   1   0   1 220.189 4.80893   3
  -1   0  -1 217.434 4.77571   3
  -2   0  -1 2.38437 0.54747   3
   2   0   1 2.82699 0.60011   3
  -3   0  -1 2139.68 42.9553   3
   3   0   1 2103.18 43.2725   3
  -4   0  -1 4.30863 0.67541   4
  -4   0  -1 3.99995 0.98046   3
   4   0   1 4.15859 1.04188   3
   5   0   1 388.668 11.8064   3
  -5   0  -1 388.755 10.6874   3
  -5   0  -1 402.620 8.60784   4
  -6   0  -1 1.70983 0.78811   2
  -6   0  -1 1.77442 1.00541   3
   6   0   1 2.85482 1.28667   3
  -6   0  -1 1.40639 0.41862   4
   7   0   1 724.246 19.0124   3
  -7   0  -1 749.022 19.0886   3
  -7   0  -1 746.330 17.2885   2
  -7   0  -1 699.792 16.5959   2
   8   0   1 0.39156 1.01953   3
  -8   0  -1 1.18222 1.04460   2
  -8   0  -1 2.05871 0.43677   5
  -8   0  -1 0.92054 0.40001   5
  -8   0  -1 1.52858 0.80951   2
  -8   0  -1 1.20670 1.20123   3
  -9   0  -1 19.5624 2.19433   2
  -9   0  -1 18.6112 1.80030   2
  -9   0  -1 15.7060 1.28517   5
  -9   0  -1 17.5196 1.28821   5
 -10   0  -1 2.21041 0.76218   5
 -10   0  -1 -0.5016 0.75181   2
  10   0   1 -1.3325 1.29089   3
 -10   0  -1 0.41769 1.04536   2
 -10   0  -1 0.46871 0.81646   5
  11   0   1 187.549 9.15528   3
 -11   0  -1 185.361 5.88308   5
  11  -1  -1 15.6027 3.44310   3
 -11  -1   1 14.1055 2.15504   5
 -11  -1   1 15.3489 2.60371   2
  11   1  -1 13.1185 3.20918   3
 -11   1   1 15.4466 1.64045   5
  10  -1  -1 28.7569 3.70208   3
 -10  -1   1 23.2457 2.69014   2
 -10  -1   1 25.0292 2.23518   5
 -10  -1   1 30.3263 3.25449   5
 -10  -1   1 16.8348 3.47893   2
  10   1  -1 30.1213 3.79808   3
 -10   1   1 26.8229 3.44325   2
 -10   1   1 28.0540 2.66312   2
 -10   1   1 26.3682 1.41186   5
  -9  -1   1 10.4497 1.38884   5
   9  -1  -1 8.36778 2.26344   3
  -9  -1   1 9.27454 1.29853   5
  -9  -1   1 7.90828 2.15295   2
  -9   1   1 9.97771 1.87032   2
   9   1  -1 8.61952 2.19224   3
  -8  -1   1 1.33965 0.59107   5
  -8  -1   1 2.67852 0.77914   5
  -8  -1   1 3.07163 1.44198   2
   8  -1  -1 3.61844 1.57229   3
   8   1  -1 2.76966 1.44931   3
  -8   1   1 1.13198 0.66655   4
   7  -1  -1 14.5478 2.29498   3
  -7  -1   1 11.6942 0.92695   5
  -7  -1   1 12.7766 1.02071   5
  -7  -1   1 12.1028 2.17884   2
  -7  -1   1 11.8156 2.25077   3
   7   1  -1 13.3697 2.35189   3
  -7   1   1 11.4437 2.18698   3
  -7   1   1 11.5799 1.18519   4
  -7   1   1 13.7640 1.74919   2
  -6  -1   1 8.95397 1.80959   3
   6  -1  -1 6.18595 1.58888   3
  -6  -1   1 6.86088 0.64036   5
  -6  -1   1 6.89131 0.70832   5
  -6   1   1 7.22069 1.68461   3
   6   1  -1 8.25104 1.92578   3
  -6   1   1 7.66521 1.02551   4
   5  -1  -1 13.0032 1.30901   4
  -5  -1   1 15.5487 0.79058   5
   5  -1  -1 13.7478 1.82382   3
  -5  -1   1 15.8029 0.75030   5
  -5  -1   1 16.5632 1.92601   3
  -5   1   1 15.5111 1.86949   3
   5   1  -1 13.5668 1.79226   3
  -5   1   1 15.0578 1.56157   2
  -5   1   1 15.2182 1.24222   4
  -4  -1   1 29.6585 2.16074   3
  -4  -1   1 29.8606 1.02794   5
  -4  -1   1 26.5409 0.98417   5
   4  -1  -1 34.7159 2.33666   3
   4  -1  -1 29.9257 1.71280   4
  -4   1   1 31.8448 2.24106   3
  -4   1   1 30.7996 1.62008   4
   4   1  -1 31.5119 1.12289   4
   4   1  -1 27.1628 2.23705   3
  -4   1   1 31.7523 1.99561   2
  -3  -1   1 180.001 5.62289   3
  -3  -1   1 164.631 3.98097   5
   3  -1  -1 187.783 5.55708   3
   3  -1  -1 180.355 4.82842   4
  -3  -1   1 180.802 4.01018   5
  -3   1   1 185.110 5.57396   3
   3   1  -1 183.099 4.05830   4
  -3   1   1 185.284 4.79949   4
  -3   1   1 180.368 5.27133   2
   3   1  -1 171.119 5.58026   3
   2  -1  -1 382.738 8.99171   3
  -2  -1   1 379.082 8.00995   5
  -2  -1   1 391.410 9.00505   3
  -2  -1   1 366.017 7.94649   5
   2  -1  -1 371.368 8.53434   4
  -2   1   1 372.518 8.97240   3
   2   1  -1 393.352 7.78702   4
   2   1  -1 385.956 9.04083   3
  -2   1   1 354.793 8.77546   2
  -2   1   1 379.988 8.51808   4
  -1  -1   1 2555.33 56.3391   1
   1  -1  -1 2510.22 53.0494   1
   1  -1  -1 2526.11 53.5530   1
   0  -1  -1 95.2288 2.63492   2
   0  -1   1 96.6236 2.68646   2
   0  -1  -1 83.2746 2.72322   4
   0  -1   1 95.9443 2.45099   5
   0   1   1 85.1620 2.86826   2
   0   1   1 94.6260 2.38793   5
   0   1   1 95.3362 2.49438   4
   0   1  -1 89.8972 2.91993   2
   1  -1   1 117.344 2.81655   2
  -1  -1  -1 120.197 2.84887   4
  -1  -1  -1 117.834 3.16118   2
  -1  -1  -1 120.377 2.98696   5
  -1  -1  -1 120.009 2.96247   5
  -1   1  -1 120.206 2.81571   3
   1   1   1 120.624 2.90886   5
  -1   1  -1 116.828 2.53245   5
  -1   1  -1 120.115 2.85193   2
   1   1   1 119.859 2.82036   4
   1   1   1 118.472 3.19384   2
   1   1   1 119.879 2.91272   5
  -2  -1  -1 1937.99 46.1954   1
   2  -1   1 1926.08 40.8994   1
  -2   1  -1 1918.55 41.1001   1
   2   1   1 1924.19 45.7814   1
   3  -1   1 204.388 5.74193   3
  -3  -1  -1 193.308 4.56952   5
  -3  -1  -1 205.369 4.60030   5
  -3  -1  -1 203.242 5.53807   2
  -3  -1  -1 205.703 5.88118   3
   3   1   1 208.967 6.00515   3
  -3   1  -1 220.110 5.82555   3
  -3   1  -1 213.813 5.36582   4
  -3   1  -1 206.527 4.91837   2
  -4  -1  -1 39.2396 1.27474   5
  -4  -1  -1 37.8732 1.26414   5
   4  -1   1 38.5224 2.33893   3
  -4  -1  -1 42.2324 2.80956   3
  -4  -1  -1 37.9749 2.12267   2
  -4   1  -1 39.0385 2.33040   3
  -4   1  -1 36.4470 1.66984   2
  -4   1  -1 39.8574 1.90580   4
   4   1   1 39.2413 2.50681   3
  -5  -1  -1 9.48448 1.46497   3
  -5  -1  -1 9.09915 1.29914   2
   5  -1   1 9.28489 1.47772   3
  -5  -1  -1 8.41753 0.62928   5
  -5  -1  -1 7.77939 0.60676   5
   5   1   1 7.07273 1.33203   3
  -5   1  -1 8.41236 1.04992   4
  -5   1  -1 9.69004 1.46329   3
  -5   1  -1 7.90836 0.91577   2
  -6  -1  -1 5.43255 1.36993   3
  -6  -1  -1 4.89486 0.63900   5
   6  -1   1 3.79103 1.23267   3
  -6  -1  -1 5.79532 0.67485   5
  -6  -1  -1 7.76604 1.38144   2
   6   1   1 7.17656 1.73417   3
  -6   1  -1 5.46796 0.95519   4
  -6   1  -1 5.64184 0.96286   2
  -6   1  -1 4.83380 1.31902   3
   7  -1   1 57.3403 3.81250   3
  -7  -1  -1 51.0686 3.16170   2
  -7  -1  -1 49.4055 2.02362   5
  -7  -1  -1 50.1799 2.05162   5
  -7   1  -1 52.0504 3.67914   3
  -7   1  -1 55.1032 2.68668   2
   7   1   1 59.4604 4.08363   3
  -7   1  -1 52.7067 2.30836   4
   8  -1   1 56.7244 4.14823   3
  -8  -1  -1 54.8999 4.56880   2
  -8  -1  -1 56.3213 2.41845   5
  -8  -1  -1 52.4453 2.35696   5
  -8   1  -1 57.7154 2.15255   4
   8   1   1 66.4464 4.57323   3
  -8   1  -1 64.1558 3.26758   2
  -8   1  -1 50.5681 2.70428   2
  -8   1  -1 58.6343 4.28735   3
  -9  -1  -1 6.94219 1.35822   5
  -9  -1  -1 5.38904 1.11148   5
   9  -1   1 6.64652 2.28694   3
  -9   1  -1 6.62055 1.33052   2
   9   1   1 5.24076 1.92295   3
  -9   1  -1 6.99001 1.43131   2
 -10  -1  -1 7.09440 1.43149   5
 -10  -1  -1 4.27259 1.19646   5
  10  -1   1 8.25671 2.22609   3
 -10  -1  -1 10.8615 1.61594   2
 -10   1  -1 8.51320 1.34683   2
 -10   1  -1 11.5479 1.58460   2
 -10   1  -1 7.92865 0.99483   5
  10   1   1 6.87336 2.25814   3
 -11  -1  -1 16.1952 2.18432   5
  11  -1   1 23.4453 3.62546   3
 -11   1  -1 17.2803 1.59857   5
  11   1   1 14.8398 3.27617   3
 -11  -2   1 57.1526 3.68857   5
 -10  -2   1 4.56302 1.40437   5
  10  -2  -1 2.37835 1.98199   3
 -10  -2   1 -1.2850 2.04595   2
 -10  -2   1 2.66704 1.36570   5
 -10   2   1 3.65171 1.47795   2
 -10   2   1 0.88482 1.80704   2
  10   2  -1 5.68478 2.26142   3
  -9  -2   1 97.2600 5.85153   2
   9  -2  -1 98.1237 6.00688   3
  -9  -2   1 102.228 4.06149   5
  -9  -2   1 98.1047 4.12671   5
  -9   2   1 99.9257 3.64280   4
   9   2  -1 97.4021 6.33497   3
  -9   2   1 95.4916 4.80344   2
   8  -2  -1 4.41090 1.70117   3
  -8  -2   1 4.20281 1.63536   2
  -8  -2   1 5.77375 1.16340   5
   8   2  -1 2.74667 1.80044   3
  -8   2   1 5.21443 1.05111   4
  -7  -2   1 40.6554 2.08835   5
   7  -2  -1 40.0430 3.38009   3
  -7  -2   1 43.3634 3.62086   2
  -7  -2   1 44.5031 3.61553   3
  -7  -2   1 40.9394 2.20837   5
  -7   2   1 38.5334 3.30242   3
  -7   2   1 41.6425 2.44148   4
   7   2  -1 45.8378 3.75763   3
  -7   2   1 37.1866 2.78813   2
   6  -2  -1 61.5158 3.82439   3
  -6  -2   1 67.6127 2.59686   5
  -6  -2   1 74.1342 4.30406   2
  -6  -2   1 71.8492 4.19009   3
  -6  -2   1 69.0073 2.68383   5
   6   2  -1 73.5386 4.35652   3
  -6   2   1 66.1567 3.08750   4
  -6   2   1 65.6880 3.44001   2
  -6   2   1 62.7294 3.96327   3
  -5  -2   1 231.497 5.71334   5
  -5  -2   1 223.549 5.76096   5
   5  -2  -1 223.160 6.64689   4
  -5  -2   1 232.292 7.69290   3
   5  -2  -1 224.296 7.54490   3
  -5   2   1 224.369 6.92037   2
  -5   2   1 217.906 7.51940   3
  -5   2   1 220.924 6.46593   4
   5   2  -1 230.110 7.84155   3
  -4  -2   1 18.7937 1.12710   5
  -4  -2   1 16.2966 1.14662   5
  -4  -2   1 16.1206 1.85141   2
   4  -2  -1 18.7861 1.81479   3
   4  -2  -1 16.1257 1.62328   4
  -4  -2   1 17.5670 1.78073   3
  -4   2   1 16.2859 1.42681   4
  -4   2   1 18.2899 1.78232   3
  -4   2   1 18.1084 1.59553   2
   4   2  -1 16.5268 1.78179   3
  -3  -2   1 29.2382 2.19419   2
   3  -2  -1 30.9130 1.92396   4
  -3  -2   1 30.4702 1.50024   5
  -3  -2   1 26.7313 1.36601   5
   3  -2  -1 32.1506 2.04579   3
  -3  -2   1 27.6384 1.93225   3
  -3   2   1 34.5600 2.09789   3
  -3   2   1 30.3500 1.88742   2
   3   2  -1 28.9153 2.04327   3
   3   2  -1 29.2478 1.06374   4
  -3   2   1 29.8071 1.77526   4
  -2  -2   1 545.604 11.7215   5
  -2  -2   1 548.555 13.1459   2
   2  -2  -1 538.410 12.2213   4
   2  -2  -1 531.116 12.3161   2
  -2  -2   1 551.589 12.4844   3
  -2  -2   1 537.820 11.7835   5
  -2   2   1 534.013 12.1800   4
   2   2  -1 554.731 12.4988   3
   2   2  -1 547.253 11.4426   5
  -2   2   1 550.439 12.3513   3
  -2   2   1 538.150 12.3298   2
   2   2  -1 549.322 11.5313   5
   1  -2  -1 260.826 6.55611   4
   1  -2  -1 265.183 6.64811   2
  -1  -2   1 268.816 6.24055   5
  -1  -2   1 262.585 7.06218   2
   1   2  -1 267.631 7.14525   2
  -1   2   1 273.674 6.72823   2
   1   2  -1 271.390 6.25505   5
   1   2  -1 265.791 6.16255   5
   1   2  -1 268.757 6.43194   3
  -1   2   1 260.999 6.52908   4
   0  -2  -1 138.536 3.62369   5
   0  -2  -1 141.357 4.04735   2
   0  -2   1 137.275 4.08947   2
   0  -2  -1 138.132 3.83567   4
   0  -2   1 137.425 3.57772   5
   0   2   1 143.155 3.84896   4
   0   2   1 145.614 4.11866   2
   0   2  -1 141.065 3.59636   5
   0   2   1 135.891 3.63948   5
   0   2  -1 140.731 4.13831   2
   1  -2   1 315.257 7.42218   2
  -1  -2  -1 322.756 7.86943   2
  -1  -2  -1 324.325 7.29701   4
  -1  -2  -1 331.739 7.39955   5
  -1  -2  -1 326.963 7.44606   5
  -1   2  -1 323.492 7.49567   2
   1   2   1 323.703 7.34748   5
   1   2   1 327.724 7.37591   5
  -1   2  -1 318.541 6.87599   5
   1   2   1 318.479 7.24645   4
   1   2   1 328.462 7.94882   2
  -2  -2  -1 124.613 3.50505   5
  -2  -2  -1 128.777 3.51629   5
  -2  -2  -1 125.306 3.09753   4
   2  -2   1 125.600 3.43996   2
  -2  -2  -1 114.108 3.90866   2
   2   2   1 121.842 3.25835   5
   2   2   1 124.256 3.28300   5
  -2   2  -1 126.465 3.92870   4
  -2   2  -1 120.654 3.54582   3
   2   2   1 124.744 3.06567   4
  -2   2  -1 126.169 3.48031   2
   2   2   1 123.870 3.91244   3
   2   2   1 121.944 4.06394   2
  -3  -2  -1 162.016 4.27139   5
   3  -2   1 152.637 4.21913   2
  -3  -2  -1 156.721 4.21529   5
   3  -2   1 163.724 4.77256   3
  -3  -2  -1 159.233 5.01054   3
  -3  -2  -1 155.414 4.97776   2
  -3   2  -1 159.462 4.80470   4
  -3   2  -1 158.810 4.28474   2
  -3   2  -1 158.631 4.79033   3
   3   2   1 152.312 5.06033   3
  -4  -2  -1 240.520 5.99730   5
  -4  -2  -1 243.771 5.99548   5
  -4  -2  -1 239.985 7.06755   2
   4  -2   1 240.869 7.01608   3
  -4  -2  -1 243.227 7.23357   3
  -4   2  -1 234.046 6.98094   3
   4   2   1 239.185 7.44864   3
  -4   2  -1 248.820 6.72802   4
  -4   2  -1 243.012 6.17776   2
  -5  -2  -1 15.5647 1.19516   5
  -5  -2  -1 16.3597 1.82553   2
  -5  -2  -1 15.1054 1.15769   5
   5  -2   1 12.9269 1.63092   3
  -5  -2  -1 15.5008 1.79309   3
  -5   2  -1 13.9995 1.46954   4
  -5   2  -1 12.5284 1.58019   3
   5   2   1 14.3667 1.92063   3
  -5   2  -1 11.5985 1.16003   2
  -6  -2  -1 130.221 5.18575   2
  -6  -2  -1 120.437 3.83011   5
   6  -2   1 118.726 5.22685   3
  -6  -2  -1 113.188 5.22202   3
  -6  -2  -1 122.420 3.88350   5
   6   2   1 134.461 5.82924   3
  -6   2  -1 118.719 4.37218   4
  -6   2  -1 125.397 5.35993   3
  -6   2  -1 116.761 4.07943   2
   7  -2   1 23.0341 2.49583   3
  -7  -2  -1 17.2316 2.40463   3
  -7  -2  -1 20.3892 1.56826   5
  -7  -2  -1 21.4419 1.59535   5
  -7   2  -1 20.5199 1.81871   4
   7   2   1 20.6988 2.65900   3
  -7   2  -1 18.6658 1.66511   2
  -7   2  -1 18.9449 2.50341   3
  -8  -2  -1 25.7999 2.71627   2
   8  -2   1 19.1163 2.54673   3
  -8  -2  -1 26.3613 1.96300   5
  -8   2  -1 25.5876 1.93091   4
   8   2   1 26.7558 3.13786   3
  -8   2  -1 20.7745 2.96559   3
  -8   2  -1 24.7417 1.92610   2
  -9  -2  -1 27.7050 2.85764   2
  -9  -2  -1 22.1556 2.08431   5
  -9  -2  -1 27.1378 2.21787   5
   9  -2   1 25.5004 3.55620   3
  -9   2  -1 26.1441 1.83917   4
  -9   2  -1 25.3062 2.28010   2
  -9   2  -1 28.1166 2.02269   2
   9   2   1 27.2162 3.39741   3
 -10  -2  -1 1.15537 1.47070   2
 -10  -2  -1 -0.4935 1.17743   5
 -10  -2  -1 3.66555 1.27671   5
  10  -2   1 5.05251 2.02360   3
  10   2   1 0.31622 1.78508   3
 -11  -2  -1 36.8406 2.90157   5
 -11  -2  -1 26.0991 2.77425   2
  11   2   1 35.5733 4.33556   3
 -11  -3   1 30.4907 2.87019   5
 -10  -3   1 0.91549 1.24883   5
 -10  -3   1 1.69773 1.25774   5
 -10   3   1 -1.2380 1.11470   2
  10   3  -1 2.37379 2.02460   3
  -9  -3   1 2.68658 1.27757   5
  -9  -3   1 1.31425 1.25493   5
  -9  -3   1 3.25363 2.22206   2
  -9   3   1 1.17421 1.16064   2
   9   3  -1 2.89777 1.77918   3
  -9   3   1 2.78885 1.14336   4
  -8  -3   1 84.1500 3.89052   5
  -8  -3   1 87.2154 5.51539   2
  -8  -3   1 84.0664 3.81901   5
  -8   3   1 84.3437 4.06348   4
  -7  -3   1 25.4640 3.03259   3
  -7  -3   1 26.5016 3.18412   2
  -7  -3   1 23.0283 1.92645   5
   7   3  -1 26.9561 3.14987   3
  -7   3   1 24.1713 2.82313   3
  -7   3   1 21.9425 2.29823   2
  -7   3   1 24.4190 2.19701   4
  -6  -3   1 7.91016 1.83084   2
  -6  -3   1 4.13673 1.01256   5
  -6  -3   1 5.90193 1.07203   5
  -6   3   1 4.54298 1.15102   2
   6   3  -1 3.53198 1.46173   3
  -6   3   1 4.13857 1.14885   4
  -6   3   1 7.23946 1.62094   3
  -5  -3   1 12.4363 1.22863   5
  -5  -3   1 9.44709 1.70148   3
  -5  -3   1 13.1754 1.32915   5
   5  -3  -1 10.1040 1.72969   4
  -5  -3   1 9.78567 1.73962   2
   5   3  -1 14.3120 2.07911   3
  -5   3   1 10.5894 1.72775   3
  -5   3   1 10.1674 1.51014   2
  -4  -3   1 309.389 7.76975   5
  -4  -3   1 308.829 7.86961   5
  -4  -3   1 294.283 8.91849   3
   4  -3  -1 305.651 8.58442   4
   4   3  -1 318.599 9.34093   3
   4   3  -1 307.549 6.62430   4
  -4   3   1 314.958 8.94079   3
  -4   3   1 308.461 8.63266   2
   4   3  -1 311.457 6.69113   4
  -4   3   1 308.884 8.45726   4
  -3  -3   1 126.892 4.03644   5
   3  -3  -1 133.632 4.63275   4
   3  -3  -1 136.425 4.64802   2
  -3  -3   1 118.205 5.01144   2
  -3  -3   1 121.664 4.56127   3
  -3  -3   1 126.027 3.96327   5
   3   3  -1 126.178 3.53452   5
  -3   3   1 128.573 4.53991   2
   3   3  -1 120.514 3.43339   5
  -3   3   1 133.104 4.60486   3
  -3   3   1 130.633 4.51632   4
   3   3  -1 123.151 4.69356   3
  -2  -3   1 8.57650 1.25582   2
   2  -3  -1 6.78241 1.32878   4
  -2  -3   1 7.83557 1.01285   5
   2  -3  -1 8.62000 1.11357   2
  -2  -3   1 8.99584 0.93310   5
   2   3  -1 9.24281 1.43392   2
   2   3  -1 8.34846 1.16460   3
  -2   3   1 7.94939 1.15325   2
   2   3  -1 7.42519 0.85152   5
   2   3  -1 7.79518 0.92393   5
  -2   3   1 8.44917 1.13659   4
   1  -3  -1 25.2286 1.74162   2
   1  -3  -1 30.3235 1.90788   4
  -1  -3   1 30.1588 1.57921   5
  -1  -3   1 30.3885 2.10177   2
  -1   3   1 29.7931 1.41965   5
  -1   3   1 24.8921 1.76496   2
  -1   3   1 30.7438 1.84529   4
   1   3  -1 29.4273 1.64326   5
   1   3  -1 29.7227 2.11614   2
   1   3  -1 27.8695 1.56112   5
   0  -3  -1 999.909 21.5653   2
  -1  -3  -1 92.1277 3.13001   4
  -1  -3  -1 97.0992 3.67237   2
  -1  -3  -1 96.1782 3.23666   5
   1  -3   1 93.0266 3.39347   2
   1   3   1 98.7161 3.75438   2
  -1   3  -1 94.9200 3.48360   2
   1   3   1 94.5486 3.11069   4
   1   3   1 97.2473 3.11710   5
   1   3   1 96.9267 3.18594   5
  -1   3  -1 98.9908 2.88126   5
  -1   3  -1 94.9332 3.51633   4
  -2  -3  -1 699.760 14.9080   4
  -2  -3  -1 689.711 15.3501   5
   2  -3   1 695.501 15.3073   2
  -2  -3  -1 672.731 15.2177   5
  -2  -3  -1 711.202 16.1533   2
   2   3   1 703.320 16.3423   2
  -2   3  -1 694.878 15.4002   2
  -2   3  -1 717.943 15.8177   4
   2   3   1 710.647 15.1247   5
   2   3   1 704.638 14.8491   4
   2   3   1 706.526 15.0906   5
   3  -3   1 79.6703 3.00525   2
  -3  -3  -1 77.3245 3.58137   2
  -3  -3  -1 80.4120 3.01979   5
  -3  -3  -1 80.2867 2.98715   5
  -3   3  -1 83.9025 3.48582   4
   3   3   1 82.9328 3.59404   3
  -3   3  -1 83.1753 3.10080   2
   3   3   1 80.5126 3.75180   2
   3   3   1 80.3654 2.33909   4
   3   3   1 80.5546 2.56177   5
  -3   3  -1 84.4097 3.21758   3
   3   3   1 80.2480 2.54845   5
   4  -3   1 2.11343 0.64813   2
  -4  -3  -1 2.13737 0.65738   5
  -4  -3  -1 4.19141 1.07442   2
  -4  -3  -1 3.53177 0.81410   5
   4   3   1 1.37637 0.91197   3
  -4   3  -1 3.70341 0.96750   4
  -4   3  -1 3.45622 0.79825   2
  -4   3  -1 3.81434 0.93371   3
  -5  -3  -1 162.950 5.07422   5
  -5  -3  -1 159.636 6.05404   2
  -5  -3  -1 160.495 5.00900   5
  -5   3  -1 171.355 5.22299   2
  -5   3  -1 178.164 6.69441   4
   5   3   1 170.750 6.54962   3
  -5   3  -1 174.574 6.08507   3
  -6  -3  -1 13.1960 1.67973   5
  -6  -3  -1 11.0318 1.36041   5
  -6  -3  -1 11.7216 1.86586   2
  -6  -3  -1 11.7238 1.85290   3
  -6   3  -1 10.5455 1.31006   2
   6   3   1 11.5510 2.02525   3
  -6   3  -1 10.2975 1.66322   4
  -6   3  -1 13.4704 1.81571   3
  -7  -3  -1 34.5404 2.30720   5
  -7  -3  -1 33.4825 3.17339   3
  -7  -3  -1 37.1136 3.07949   2
  -7   3  -1 31.9494 2.18460   2
   7   3   1 38.4344 3.57043   3
  -7   3  -1 39.7030 3.31061   3
  -7   3  -1 33.3115 2.55470   4
  -8  -3  -1 91.9443 4.03360   5
  -8  -3  -1 91.8078 5.04279   2
  -8  -3  -1 93.2072 4.13590   5
  -8   3  -1 86.4643 4.15814   4
   8   3   1 87.7075 5.54947   3
  -8   3  -1 83.2839 5.30220   3
  -8   3  -1 93.8357 3.88467   2
  -9  -3  -1 4.39202 1.45342   5
  -9  -3  -1 3.41704 1.82332   2
  -9  -3  -1 3.69052 1.28207   5
  -9   3  -1 6.37536 1.42434   2
   9   3   1 8.73237 2.28356   3
  -9   3  -1 4.44953 1.34180   4
 -10  -3  -1 13.4899 2.41491   5
 -10  -3  -1 13.0700 1.99094   5
  10   3   1 8.63663 2.70578   3
 -10  -4   1 20.3256 2.76842   5
 -10  -4   1 21.4401 3.91345   2
 -10  -4   1 24.1261 2.80851   5
 -10   4   1 19.9531 2.49062   4
  10   4  -1 17.6999 3.77918   3
 -10   4   1 20.4307 2.64258   2
  -9  -4   1 140.818 5.74814   5
  -9  -4   1 138.967 5.84410   5
  -9  -4   1 156.577 11.4151   2
  -9   4   1 144.058 6.22765   2
  -9   4   1 136.408 5.84871   4
   9   4  -1 138.332 7.85678   3
  -8  -4   1 52.6680 3.33666   5
  -8  -4   1 64.3177 5.00832   2
  -8  -4   1 54.9914 3.40959   5
  -8   4   1 50.7311 3.51120   4
   8   4  -1 62.3867 4.98857   3
  -8   4   1 60.1221 3.91237   2
  -7  -4   1 18.0769 1.85313   5
  -7  -4   1 16.1395 3.03622   2
  -7  -4   1 16.4619 1.96826   5
  -7   4   1 16.2562 2.58098   3
  -7   4   1 15.3033 2.08049   4
   7   4  -1 18.2404 2.80993   3
  -6  -4   1 164.714 7.15992   2
  -6  -4   1 155.993 5.33219   5
  -6  -4   1 153.454 6.60349   3
  -6  -4   1 156.811 5.45009   5
  -6   4   1 154.444 5.93192   4
   6   4  -1 155.585 6.96881   3
  -6   4   1 142.400 6.44372   3
  -6   4   1 154.712 6.04111   2
  -5  -4   1 253.577 7.51803   5
  -5  -4   1 264.715 7.37270   5
  -5  -4   1 251.685 8.53751   3
   5  -4  -1 263.571 8.30439   4
  -5  -4   1 256.504 9.15058   2
  -5   4   1 261.938 8.14892   2
   5   4  -1 253.533 8.87412   3
  -5   4   1 250.525 7.97945   4
  -5   4   1 262.912 8.51461   3
   4  -4  -1 327.482 9.30927   2
  -4  -4   1 325.100 8.71440   5
  -4  -4   1 326.601 10.3421   2
   4  -4  -1 331.067 9.43949   4
  -4   4   1 328.048 9.33042   4
  -4   4   1 329.917 9.37920   2
   4   4  -1 326.160 7.56997   5
   4   4  -1 316.971 9.78452   3
   4   4  -1 328.520 7.47099   5
  -4   4   1 320.347 9.42393   3
   4   4  -1 331.400 7.59252   4
  -3  -4   1 125.756 5.49277   2
  -3  -4   1 124.031 4.24559   5
   3  -4  -1 125.930 4.86741   4
  -3  -4   1 114.142 4.21286   5
   3  -4  -1 129.084 4.81831   2
   3   4  -1 119.267 3.88307   5
   3   4  -1 121.129 4.79150   3
   3   4  -1 123.805 3.82716   4
   3   4  -1 121.567 3.83814   5
  -3   4   1 120.208 4.61687   3
  -3   4   1 126.932 4.81588   2
  -2  -4   1 19.3462 1.55018   5
   2  -4  -1 14.3524 1.57486   2
   2  -4  -1 17.5913 1.81170   4
  -2  -4   1 18.1333 1.98753   2
  -2   4   1 15.7711 1.64429   2
   2   4  -1 18.6051 1.43707   5
   2   4  -1 18.9580 1.46787   4
   2   4  -1 18.7197 1.43062   5
  -2   4   1 15.3669 1.62020   4
   2   4  -1 17.9621 2.03987   2
   2   4  -1 17.8634 1.56471   3
  -1  -4   1 703.906 15.6396   5
   1  -4  -1 678.528 16.3789   2
  -1  -4   1 706.520 16.9218   2
   1  -4  -1 707.293 16.2988   4
  -1   4   1 748.782 15.3627   5
   1   4  -1 711.274 15.8966   4
   1   4  -1 710.922 17.0669   2
  -1   4   1 669.843 16.4548   2
   1   4  -1 711.614 15.5548   5
  -1   4   1 692.026 16.1867   4
   1   4  -1 725.061 15.7239   5
   0  -4  -1 2206.51 61.9219   1
   0  -4   1 2444.09 62.6722   1
   0   4  -1 2459.87 63.3821   1
   0   4   1 2295.09 62.6801   1
   1  -4   1 18.9659 1.65431   2
  -1  -4  -1 24.0488 1.69539   5
  -1  -4  -1 20.8204 1.86005   2
  -1  -4  -1 23.4635 1.68757   4
  -1   4  -1 19.1621 1.34403   5
   1   4   1 24.1178 1.61534   5
  -1   4  -1 19.2532 1.76436   2
   1   4   1 25.2487 2.07963   2
   1   4   1 24.8880 1.66273   4
  -1   4  -1 20.2822 1.69880   4
   1   4   1 21.7584 1.61328   5
  -2  -4  -1 27.1370 1.69149   4
  -2  -4  -1 28.0344 1.87735   5
  -2  -4  -1 25.4656 2.09048   2
  -2  -4  -1 24.7042 1.64287   5
   2  -4   1 26.6674 1.88298   2
   2   4   1 25.0086 1.57770   4
   2   4   1 23.8061 2.13831   2
  -2   4  -1 25.2002 1.35072   5
   2   4   1 26.7715 1.68300   5
  -2   4  -1 25.7871 2.04324   4
   2   4   1 24.8478 1.66751   5
  -2   4  -1 27.8369 1.95480   2
  -3  -4  -1 636.292 14.4659   5
  -3  -4  -1 610.643 14.4207   5
   3  -4   1 625.764 14.5330   2
  -3  -4  -1 622.609 15.5563   2
  -3   4  -1 610.321 14.3548   3
  -3   4  -1 623.517 14.6584   2
   3   4   1 622.550 15.8029   2
   3   4   1 628.819 13.5655   4
   3   4   1 630.976 13.8834   5
   3   4   1 634.667 13.9401   5
   3   4   1 629.575 15.1378   3
  -4  -4  -1 37.5270 2.26684   5
   4  -4   1 38.0523 2.26732   2
  -4   4  -1 39.9759 2.49005   3
   4   4   1 36.4418 1.58857   5
  -4   4  -1 37.3265 2.64322   4
  -4   4  -1 36.9273 2.27739   2
   4   4   1 36.2302 1.43030   4
   4   4   1 34.7010 1.56388   5
   4   4   1 38.5189 2.92064   2
   4   4   1 33.6669 2.62716   3
  -5  -4  -1 13.6948 1.76994   5
  -5  -4  -1 9.67576 1.77531   2
  -5  -4  -1 13.3905 1.48766   5
  -5   4  -1 13.3545 1.73866   4
   5   4   1 10.0783 1.85433   3
  -5   4  -1 16.8111 1.69488   2
  -5   4  -1 13.8263 1.68962   3
  -6  -4  -1 8.86294 1.44479   5
  -6  -4  -1 6.99970 1.45436   5
  -6  -4  -1 6.75403 1.70680   2
   6   4   1 7.27075 1.74638   3
  -6   4  -1 8.35569 1.40745   2
  -6   4  -1 9.63501 1.73878   4
  -6   4  -1 7.27687 1.68258   3
  -7  -4  -1 10.6186 2.43025   2
  -7  -4  -1 10.3853 1.86841   5
  -7  -4  -1 13.4855 1.87537   5
   7   4   1 6.85361 1.98126   3
  -7   4  -1 11.0377 2.09919   4
  -7   4  -1 9.96735 2.16529   3
  -8  -4  -1 11.5596 2.05030   5
  -8  -4  -1 7.68183 2.22726   2
  -8  -4  -1 14.5524 2.16160   5
  -8   4  -1 12.0444 2.52134   3
  -8   4  -1 9.64733 1.95020   4
  -8   4  -1 11.8758 1.83900   2
  -9  -4  -1 205.362 7.18816   5
  -9  -4  -1 197.177 7.21959   5
   9   4   1 198.171 9.47596   3
  -9   4  -1 192.049 7.09625   4
 -10  -4  -1 58.9651 4.50757   2
 -10  -4  -1 52.9647 3.76870   5
 -10  -4  -1 54.0997 3.81275   5
  10   4   1 42.0965 4.80276   3
 -10   4  -1 54.9697 3.52010   4
 -10   5   1 25.1800 3.08187   2
 -10   5   1 25.9673 3.43580   4
  10   5  -1 22.0042 3.95937   3
  -9  -5   1 21.4947 2.86683   5
  -9  -5   1 19.0499 3.90095   2
  -9  -5   1 16.0335 2.81032   5
  -9   5   1 17.5578 2.81338   4
   9   5  -1 16.1660 3.43851   3
  -9   5   1 20.5745 2.74975   2
  -8  -5   1 19.6770 2.61559   5
  -8  -5   1 28.6467 4.31105   2
  -8  -5   1 17.3221 2.59916   5
  -8   5   1 13.7458 2.44503   4
   8   5  -1 19.7822 3.32613   3
  -8   5   1 21.9131 2.68252   2
  -7  -5   1 51.3203 3.30902   5
  -7  -5   1 51.3674 4.70090   2
  -7  -5   1 48.7260 3.18529   5
  -7   5   1 49.8165 3.71908   4
  -7   5   1 51.0344 3.61369   2
   7   5  -1 49.7819 4.19220   3
  -7   5   1 49.5969 4.10191   3
  -6  -5   1 135.756 5.30403   5
  -6  -5   1 133.695 5.34562   5
  -6  -5   1 140.814 6.97328   2
  -6   5   1 141.268 6.02665   4
  -6   5   1 133.542 6.95837   2
   6   5  -1 137.240 6.70723   3
  -6   5   1 141.946 6.37277   3
   5  -5  -1 63.4095 3.67558   2
  -5  -5   1 58.2186 3.18609   5
  -5  -5   1 61.7765 3.38967   5
  -5  -5   1 64.6153 4.39462   2
   5   5  -1 62.5208 2.03742   5
   5   5  -1 65.0909 2.31715   4
  -5   5   1 70.0747 3.87471   2
   5   5  -1 60.4068 4.01093   3
  -5   5   1 63.1694 3.74825   4
  -5   5   1 67.3152 3.89371   3
   5   5  -1 63.0345 2.02308   5
   4  -5  -1 227.078 7.60671   2
  -4  -5   1 222.334 6.96141   5
  -4  -5   1 226.215 8.51943   2
  -4  -5   1 227.611 7.07622   5
   4  -5  -1 232.158 7.85866   4
  -4   5   1 226.956 7.67926   4
   4   5  -1 227.194 7.97128   3
  -4   5   1 229.334 7.56315   3
  -4   5   1 225.786 7.66332   2
   4   5  -1 233.622 6.17049   4
   4   5  -1 229.901 6.14407   5
   4   5  -1 229.126 6.23090   5
   3  -5  -1 1.68439 1.04246   4
  -3  -5   1 2.12816 0.81279   5
   3  -5  -1 0.78844 0.89393   2
  -3  -5   1 1.76759 1.08610   2
  -3  -5   1 1.10163 0.83203   5
   3   5  -1 2.51770 1.09074   3
   3   5  -1 1.91235 0.71472   4
  -3   5   1 1.20930 0.86063   2
  -3   5   1 1.76724 0.97317   4
   3   5  -1 2.61633 0.79239   5
   3   5  -1 2.70395 1.24698   2
  -2  -5   1 7.34463 1.59844   2
   2  -5  -1 10.1052 1.72022   4
  -2  -5   1 5.86248 1.19453   5
  -2   5   1 8.27508 1.47764   4
   2   5  -1 8.10041 1.28188   3
   2   5  -1 9.35336 1.17595   5
   2   5  -1 9.11412 1.64141   2
  -2   5   1 9.04415 1.53163   2
   2   5  -1 7.09813 1.23845   5
   2   5  -1 7.38296 1.25033   4
  -1  -5   1 603.575 17.3758   2
   1  -5  -1 667.672 17.0518   2
   1  -5  -1 639.477 15.4658   4
   1   5  -1 637.449 15.0969   4
  -1   5   1 653.831 16.6284   4
   1   5  -1 627.471 14.6679   5
  -1   5   1 649.400 15.9440   2
   1   5  -1 619.570 16.2700   2
  -1   5   1 654.519 14.5635   5
   0  -5  -1 648.674 15.5713   4
   0  -5  -1 635.433 17.1981   2
   0  -5   1 638.636 14.6892   5
   0  -5   1 682.003 16.3354   2
   0   5  -1 693.536 16.5396   2
   0   5  -1 667.634 15.6892   4
   0   5  -1 672.178 14.9705   5
   0   5   1 664.368 15.5879   4
   0   5   1 622.448 14.7873   5
   0   5   1 669.994 15.0853   5
   0   5   1 608.272 16.1054   2
  -1  -5  -1 48.1402 2.59877   5
   1  -5   1 45.1862 2.84956   2
  -1  -5  -1 48.6233 2.67167   4
  -1   5  -1 46.4665 2.30006   5
  -1   5  -1 49.2306 3.02242   2
   1   5   1 46.0687 2.42460   5
   1   5   1 49.0630 3.13428   2
   1   5   1 41.7837 2.48561   4
  -1   5  -1 53.5288 3.49841   4
  -2  -5  -1 70.4866 3.15307   4
  -2  -5  -1 65.5588 3.07188   5
  -2  -5  -1 67.1106 3.21502   5
   2  -5   1 62.6821 3.28059   2
  -2  -5  -1 70.6924 3.78116   2
  -2   5  -1 63.9564 2.62679   5
  -2   5  -1 58.7731 3.33571   2
   2   5   1 71.2619 3.16623   5
   2   5   1 74.8709 4.06209   2
   2   5   1 70.9281 3.04959   4
  -2   5  -1 67.6926 3.53593   4
   2   5   1 67.2927 3.03289   5
   3  -5   1 244.633 7.51125   2
  -3  -5  -1 240.935 8.04942   5
  -3  -5  -1 253.837 8.39613   2
  -3  -5  -1 247.768 7.24059   5
   3   5   1 249.636 6.65602   4
   3   5   1 256.271 6.95374   5
  -3   5  -1 249.817 8.01313   4
   3   5   1 250.205 7.83897   3
  -3   5  -1 241.612 7.65808   2
   3   5   1 244.343 8.55225   2
   4  -5   1 571.882 14.1371   2
  -4  -5  -1 579.558 15.3699   2
  -4  -5  -1 574.839 14.1539   5
  -4  -5  -1 564.933 13.9449   5
  -4   5  -1 571.788 14.8893   4
   4   5   1 565.116 13.0031   5
   4   5   1 577.933 14.9968   3
  -4   5  -1 574.530 14.1894   3
  -4   5  -1 570.705 14.3267   2
   4   5   1 572.381 15.8394   2
   4   5   1 567.606 12.9805   5
   4   5   1 567.397 12.6732   4
  -5  -5  -1 9.36354 1.58579   5
   5  -5   1 12.5689 1.60734   2
  -5  -5  -1 11.1573 1.49946   5
  -5  -5  -1 9.89514 1.93123   2
   5   5   1 6.56654 1.71256   3
  -5   5  -1 9.24181 1.52507   3
   5   5   1 10.5403 0.80406   5
   5   5   1 10.1394 0.74946   4
   5   5   1 10.1304 0.78920   5
  -5   5  -1 11.8539 1.89386   4
  -5   5  -1 11.6644 1.66781   2
  -6  -5  -1 146.011 6.81709   2
  -6  -5  -1 156.461 5.86174   5
  -6  -5  -1 150.643 5.69356   5
   6   5   1 150.734 6.99563   3
  -6   5  -1 159.917 6.51804   4
  -6   5  -1 169.570 6.01943   2
  -6   5  -1 162.575 6.56126   3
  -7  -5  -1 1.76342 1.42107   2
  -7  -5  -1 2.82547 1.22656   5
  -7  -5  -1 1.71703 1.14707   5
  -7   5  -1 1.88562 1.47725   4
   7   5   1 1.74699 1.29774   3
  -7   5  -1 4.01518 1.30347   2
  -8  -5  -1 74.8483 5.14037   2
  -8  -5  -1 82.5631 4.45880   5
  -8  -5  -1 77.4933 4.55086   5
  -8   5  -1 80.1238 4.76422   4
   8   5   1 82.6473 5.79918   3
  -8   5  -1 84.8765 4.22775   2
  -9  -5  -1 42.0569 3.35723   5
  -9  -5  -1 36.8216 4.19434   2
  -9  -5  -1 37.3618 3.23471   5
  -9   5  -1 35.8298 3.53677   4
   9   5   1 39.2728 4.40233   3
  -9   5  -1 34.7094 2.79131   2
 -10   5  -1 13.8507 2.55778   4
 -10   5  -1 22.0471 2.00003   2
  10   5   1 24.1183 4.08319   3
 -10   6   1 -1.2979 1.24280   2
   9   6  -1 55.4119 5.36329   3
  -9   6   1 50.9397 4.06374   2
  -9   6   1 43.6906 4.22525   4
  -8  -6   1 18.2140 2.62981   5
  -8  -6   1 17.3654 2.49455   5
  -8  -6   1 17.0055 3.49440   2
   8   6  -1 14.0564 3.20081   3
  -8   6   1 14.7447 2.71649   4
  -8   6   1 16.3388 2.48776   2
  -7  -6   1 0.56605 1.10841   5
  -7  -6   1 1.51899 1.96524   2
  -7   6   1 0.44319 1.10349   2
  -7   6   1 3.15689 1.61607   3
  -7   6   1 1.53138 1.56285   4
  -6  -6   1 80.6414 4.25964   5
  -6  -6   1 77.8046 5.65234   2
  -6  -6   1 81.5006 4.32858   5
   6   6  -1 90.8589 5.50200   3
  -6   6   1 78.1618 4.80947   4
  -6   6   1 91.7388 4.96599   2
  -6   6   1 79.6600 5.43389   3
  -5  -6   1 48.7988 3.18013   5
  -5  -6   1 45.8369 3.03769   5
  -5  -6   1 48.3318 4.06655   2
   5  -6  -1 44.4283 3.34676   2
   5   6  -1 44.9536 2.15891   5
  -5   6   1 42.7508 3.27634   3
  -5   6   1 41.0700 3.42344   4
   5   6  -1 49.9184 3.80097   3
   5   6  -1 51.2278 2.32275   5
   5   6  -1 45.0956 2.28411   4
  -5   6   1 44.8149 3.34485   2
   4  -6  -1 117.293 5.68098   4
  -4  -6   1 109.051 4.71046   5
   4  -6  -1 126.282 5.49435   2
  -4  -6   1 114.039 4.80934   5
  -4  -6   1 109.456 5.93792   2
   4   6  -1 113.185 4.21871   4
   4   6  -1 114.947 4.17102   5
   4   6  -1 111.874 5.33122   3
  -4   6   1 125.012 6.66136   2
   4   6  -1 114.905 4.29918   5
  -4   6   1 116.337 5.11418   3
  -4   6   1 113.086 5.38922   4
   3  -6  -1 170.844 6.76743   4
   3  -6  -1 176.874 6.68984   2
  -3  -6   1 177.162 7.37607   2
  -3  -6   1 179.848 6.07710   5
  -3   6   1 167.171 6.64275   4
   3   6  -1 175.864 5.84076   5
   3   6  -1 186.331 5.80242   5
  -3   6   1 168.115 7.64786   2
   3   6  -1 175.895 5.76737   4
   3   6  -1 183.078 6.58308   3
   3   6  -1 177.120 7.66413   2
   2  -6  -1 20.4678 2.18229   2
   2  -6  -1 23.7304 2.40820   4
  -2  -6   1 21.1290 2.34402   2
  -2  -6   1 23.7971 1.98685   5
  -2   6   1 19.8991 2.21516   2
   2   6  -1 22.7579 1.98210   5
   2   6  -1 20.4471 2.31504   4
   2   6  -1 21.2323 1.80803   5
  -2   6   1 23.2662 2.19560   4
   2   6  -1 21.1968 2.48976   2
   1  -6  -1 4.36246 1.30129   2
  -1  -6   1 5.13534 1.46407   2
   1  -6  -1 5.87238 1.48003   4
  -1  -6   1 6.10450 1.23886   5
   1   6  -1 6.05071 1.24344   5
   1   6  -1 5.32811 1.24525   4
  -1   6   1 4.93409 1.30275   4
   1   6  -1 5.49255 1.22149   5
  -1   6   1 5.43567 1.41613   2
   1   6  -1 5.24779 1.57187   2
  -1   6   1 4.66635 1.05376   5
   0  -6   1 26.2591 2.43874   2
   0  -6  -1 31.2473 2.59108   4
   0  -6   1 27.4489 1.98748   5
   0  -6  -1 33.5699 2.68985   2
   0   6  -1 34.2325 2.55262   4
   0   6  -1 28.5553 2.05926   5
   0   6   1 32.3140 2.22016   5
   0   6  -1 28.1214 2.70860   2
   0   6   1 33.0944 2.29822   5
   0   6   1 39.5837 3.06486   2
   0   6   1 36.1387 2.57506   4
  -1  -6  -1 1.06404 0.89372   4
  -1  -6  -1 -0.0055 0.71744   2
   1  -6   1 0.14879 0.74952   2
   1   6   1 2.09037 0.86635   5
  -1   6  -1 0.26602 0.79691   2
   1   6   1 2.15294 0.93613   4
   1   6   1 2.04556 1.06489   2
  -1   6  -1 2.23838 0.78310   5
   1   6   1 1.83462 0.78118   5
  -1   6  -1 0.65182 0.86103   4
  -2  -6  -1 480.201 12.1603   4
  -2  -6  -1 471.551 13.4313   2
  -2  -6  -1 463.533 12.1678   5
   2  -6   1 478.611 12.8589   2
  -2   6  -1 472.666 12.9919   4
   2   6   1 466.705 11.9776   4
  -2   6  -1 488.147 11.5325   5
  -2   6  -1 486.635 13.1691   2
   2   6   1 472.780 12.0263   5
   2   6   1 478.137 12.0821   5
   3  -6   1 46.8201 3.14661   2
  -3  -6  -1 53.9320 3.75790   2
  -3  -6  -1 52.9746 3.02515   5
  -3  -6  -1 52.9970 3.16562   5
   3   6   1 52.6972 3.85473   2
   3   6   1 57.8089 2.93157   5
  -3   6  -1 57.4317 3.63192   4
   3   6   1 57.5617 2.96080   5
  -3   6  -1 50.6426 3.37806   2
   3   6   1 54.9153 2.82157   4
  -3   6  -1 54.5291 2.52491   5
  -4  -6  -1 167.731 6.05570   5
   4  -6   1 188.169 6.53977   2
  -4  -6  -1 160.879 7.10931   2
  -4  -6  -1 171.621 6.24889   5
  -4   6  -1 178.813 6.19029   3
   4   6   1 174.374 5.27673   4
  -4   6  -1 177.311 6.94497   4
   4   6   1 166.360 5.45238   5
  -4   6  -1 188.595 6.76808   2
   4   6   1 162.425 6.68509   3
   4   6   1 159.735 7.35739   2
   4   6   1 170.746 5.46900   5
  -5  -6  -1 35.2852 2.68052   5
  -5  -6  -1 34.6427 2.69045   5
  -5  -6  -1 38.5240 3.48416   2
   5  -6   1 37.7576 2.82025   2
  -5   6  -1 32.0826 2.74335   2
   5   6   1 42.5012 3.45814   3
  -5   6  -1 34.2875 2.74373   3
   5   6   1 37.3335 2.02905   5
   5   6   1 36.7398 1.97617   5
  -5   6  -1 34.9252 3.21801   4
   5   6   1 36.2077 1.83538   4
  -6  -6  -1 27.6454 2.59339   5
  -6  -6  -1 24.7894 2.46805   5
  -6  -6  -1 27.8990 3.19005   2
  -6   6  -1 25.0730 2.59102   2
  -6   6  -1 23.3705 2.87452   4
  -6   6  -1 23.1255 2.62751   3
   6   6   1 24.6625 2.86361   3
  -7  -6  -1 0.54615 1.10307   5
  -7  -6  -1 1.66372 1.73827   2
   7   6   1 0.90648 1.31608   3
  -7   6  -1 0.36778 1.12739   2
  -7   6  -1 -1.8655 1.36776   4
  -7   6  -1 0.21704 1.26215   3
  -8  -6  -1 25.4775 3.05142   5
  -8  -6  -1 24.2722 2.82362   5
   8   6   1 31.0632 3.95640   3
  -8   6  -1 25.5722 2.95886   2
  -8   6  -1 31.1980 3.26827   4
  -9  -6  -1 47.7746 4.79597   2
   9   6   1 50.2127 5.16230   3
  -9   6  -1 54.3148 4.34786   4
 -10  -6  -1 29.5288 3.77431   5
  10   6   1 39.7719 4.72541   3
  10   7  -1 12.9836 3.62315   3
 -10   7   1 8.09277 2.30159   2
   9   7  -1 1.98107 1.93643   3
  -9   7   1 1.46489 1.57688   2
  -8   7   1 5.12406 1.72212   2
   8   7  -1 4.31789 2.04491   3
  -7  -7   1 34.7490 4.38901   2
  -7  -7   1 39.3671 3.46286   5
  -7   7   1 43.7550 4.02119   4
  -7   7   1 46.3150 3.93275   2
   7   7  -1 42.4148 4.11095   3
  -6  -7   1 41.5423 3.21510   5
   6  -7  -1 38.8322 3.46194   2
  -6  -7   1 34.1328 4.06020   2
  -6   7   1 46.8164 3.70659   3
  -6   7   1 44.8886 3.95209   4
   6   7  -1 41.0170 1.82375   5
   6   7  -1 39.0591 2.09834   4
   6   7  -1 39.4934 3.85404   3
   6   7  -1 36.5526 1.71192   5
  -6   7   1 48.1375 3.87651   2
   5  -7  -1 14.9344 2.28688   2
  -5  -7   1 18.5484 3.04945   2
  -5  -7   1 15.8129 2.18934   5
  -5   7   1 21.1869 2.83961   4
   5   7  -1 13.8221 2.26063   3
   5   7  -1 16.6793 1.73324   4
  -5   7   1 14.7056 2.49347   2
  -5   7   1 18.4559 2.22395   3
   5   7  -1 17.8833 1.62569   5
   5   7  -1 16.7186 1.68638   5
   4  -7  -1 261.128 9.48542   4
  -4  -7   1 259.669 10.1807   2
   4  -7  -1 268.615 9.24411   2
  -4  -7   1 261.082 8.49780   5
   4   7  -1 261.911 10.5369   2
   4   7  -1 262.000 8.46156   5
  -4   7   1 276.328 9.50845   4
   4   7  -1 265.807 7.94307   5
  -4   7   1 271.336 9.48515   2
   4   7  -1 261.165 9.28862   3
   3  -7  -1 3.85721 1.58381   4
   3  -7  -1 4.83798 1.44655   2
  -3  -7   1 5.57036 1.34159   5
  -3  -7   1 4.28934 1.63114   2
  -3   7   1 5.30619 1.49839   4
  -3   7   1 4.27746 1.49355   2
   3   7  -1 6.40750 1.33906   5
   3   7  -1 5.28590 1.39572   3
   3   7  -1 6.67815 1.97785   2
   3   7  -1 8.67462 1.49703   4
   3   7  -1 4.88644 1.20196   5
  -2  -7   1 32.3180 3.07583   2
   2  -7  -1 25.3259 2.50381   2
   2  -7  -1 25.8496 2.72889   4
  -2  -7   1 24.5679 2.12245   5
  -2   7   1 26.4632 2.08894   5
   2   7  -1 27.2263 2.26669   5
  -2   7   1 24.6273 2.53316   4
   2   7  -1 27.2892 2.26042   5
   2   7  -1 27.0144 2.94419   2
  -2   7   1 25.3384 2.68098   2
   2   7  -1 26.2531 2.33674   4
  -1  -7   1 1766.50 40.1348   2
  -1  -7   1 1774.73 37.9343   5
   1  -7  -1 1818.40 39.6058   2
   1  -7  -1 1799.94 39.1444   4
  -1   7   1 1805.37 39.9674   2
   1   7  -1 1770.48 40.5250   2
   1   7  -1 1775.79 38.2299   5
  -1   7   1 1822.16 37.6491   5
   1   7  -1 1789.66 38.6224   4
   1   7  -1 1750.90 38.0067   5
  -1   7   1 1827.80 37.8716   5
  -1   7   1 1768.62 39.1020   4
   0  -7  -1 207.949 7.34270   4
   0  -7  -1 193.779 7.60610   2
   0  -7   1 205.662 7.82259   2
   0   7   1 201.252 7.17181   4
   0   7   1 204.920 6.68554   5
   0   7  -1 202.728 6.66353   5
   0   7  -1 204.783 7.28109   4
   0   7  -1 207.679 6.63131   5
   0   7   1 196.777 7.85937   2
   0   7  -1 202.537 8.02754   2
   0   7   1 196.365 6.53637   5
  -1  -7  -1 91.5900 4.90967   2
   1  -7   1 81.1899 4.56860   2
  -1   7  -1 81.9681 4.74549   2
   1   7   1 94.2092 4.14852   5
   1   7   1 97.0662 5.27941   2
  -1   7  -1 83.8784 4.50069   4
   1   7   1 89.6803 4.12492   5
  -1   7  -1 84.3922 3.82250   5
   1   7   1 90.2601 4.31505   4
   2  -7   1 4.67373 1.40539   2
  -2  -7  -1 5.44490 1.56237   2
  -2  -7  -1 4.12636 1.18244   5
   2   7   1 1.69959 1.14644   2
   2   7   1 4.21595 1.27228   4
  -2   7  -1 5.70033 1.59061   2
  -2   7  -1 5.74037 1.30128   5
   2   7   1 3.22892 1.08268   5
  -2   7  -1 3.46895 1.35418   4
   2   7   1 3.24013 1.10148   5
   3  -7   1 54.8528 3.63049   2
  -3  -7  -1 56.7373 3.49676   5
  -3  -7  -1 53.1956 4.03411   2
  -3  -7  -1 51.2765 3.27251   5
   3   7   1 57.0423 3.18130   4
   3   7   1 60.5777 3.31574   5
  -3   7  -1 56.9410 3.90697   4
   3   7   1 53.9584 4.21574   2
   3   7   1 61.2203 3.27326   5
  -3   7  -1 64.2688 3.43574   5
  -3   7  -1 62.0292 3.96841   2
  -4  -7  -1 196.531 6.97689   5
  -4  -7  -1 199.652 7.19123   5
   4  -7   1 206.351 7.45956   2
  -4  -7  -1 185.157 8.08210   2
   4   7   1 189.578 6.37390   5
  -4   7  -1 203.575 5.99397   5
  -4   7  -1 197.020 7.91087   4
  -4   7  -1 202.803 7.64276   2
   4   7   1 187.597 6.33093   5
   4   7   1 193.324 7.60904   3
   4   7   1 185.424 6.09991   4
   4   7   1 184.020 8.40561   2
   5  -7   1 228.341 8.16958   2
  -5  -7  -1 239.801 8.27330   5
  -5  -7  -1 242.046 9.51572   2
  -5  -7  -1 206.316 8.73225   5
   5   7   1 236.681 9.95720   2
   5   7   1 220.305 8.82939   3
   5   7   1 237.795 6.83941   5
   5   7   1 234.276 6.58451   4
  -5   7  -1 228.607 8.07085   3
  -5   7  -1 247.665 9.14893   4
  -5   7  -1 240.798 8.59267   2
   5   7   1 243.412 6.93748   5
  -6  -7  -1 10.4661 2.62608   2
  -6  -7  -1 10.0233 2.02758   5
   6  -7   1 6.92901 1.65510   2
  -6  -7  -1 7.64095 1.80594   5
  -6   7  -1 5.77342 2.09346   4
  -6   7  -1 7.56038 1.88067   3
   6   7   1 9.23152 2.24058   3
   6   7   1 7.90144 0.95383   5
  -6   7  -1 6.22141 1.74030   2
   6   7   1 8.01514 0.95588   4
   6   7   1 5.88332 0.93666   5
  -7  -7  -1 82.9945 5.74817   2
  -7  -7  -1 87.5400 5.19333   5
  -7  -7  -1 87.5210 5.04255   5
  -7   7  -1 91.0853 5.42556   3
   7   7   1 92.0035 6.13758   3
  -7   7  -1 99.7211 5.14687   2
  -7   7  -1 83.5856 5.40899   4
  -8  -7  -1 84.0216 6.07263   2
   8   7   1 82.1921 6.00783   3
  -8   7  -1 75.8931 4.54039   2
  -9  -7  -1 2.53326 1.74866   5
   9   7   1 1.73064 1.98899   3
  -9   7  -1 0.55443 0.77531   5
 -10  -7  -1 60.0425 4.48598   5
  10   7   1 41.2312 5.97227   3
  -9   8   1 3.55727 1.70290   2
   9   8  -1 4.70828 2.44259   3
  -8   8   1 31.1525 3.59027   2
   8   8  -1 32.8842 4.02185   3
  -7   8   1 82.1847 5.38651   2
   7   8  -1 79.0422 5.80541   3
   6  -8  -1 41.3162 3.73166   2
  -6  -8   1 38.1914 5.64474   2
   6   8  -1 38.1104 2.39197   5
  -6   8   1 37.8525 4.09913   3
  -6   8   1 39.2294 3.89807   2
   6   8  -1 45.4705 4.78473   3
  -6   8   1 40.4870 4.65901   4
   6   8  -1 40.7208 2.44663   4
   6   8  -1 38.5423 2.21602   5
  -5  -8   1 46.9453 3.59023   5
   5  -8  -1 52.8102 4.04117   2
  -5  -8   1 48.9488 4.71744   2
  -5   8   1 42.4863 4.01198   4
  -5   8   1 45.9472 3.58618   3
   5   8  -1 47.5028 2.97726   5
  -5   8   1 49.8029 4.09013   2
   5   8  -1 48.9742 2.91620   5
   5   8  -1 52.4042 3.11394   4
   5   8  -1 45.2269 3.97748   3
  -4  -8   1 17.6279 3.47425   2
  -4  -8   1 10.9722 1.83438   5
   4  -8  -1 7.53668 1.88789   2
  -4   8   1 11.5003 2.46804   2
   4   8  -1 14.8178 2.83470   2
   4   8  -1 14.7335 1.79251   5
   4   8  -1 12.0787 1.78466   5
   4   8  -1 14.7427 2.35027   3
  -4   8   1 12.4063 2.50125   4
   4   8  -1 11.3848 1.85156   4
  -3  -8   1 0.15830 1.08289   2
   3  -8  -1 0.77746 1.00254   2
   3  -8  -1 0.71859 1.20249   4
  -3  -8   1 1.91170 0.96601   5
   3   8  -1 -0.1843 0.71353   5
   3   8  -1 1.18530 1.14229   2
  -3   8   1 -0.2847 0.98446   4
  -3   8   1 1.07854 1.13365   2
   3   8  -1 1.09346 0.95440   5
   3   8  -1 1.70895 1.05686   4
   3   8  -1 0.59967 1.02526   3
  -2  -8   1 50.0514 4.14667   2
   2  -8  -1 54.4241 4.01026   4
  -2  -8   1 53.5286 3.26332   5
   2  -8  -1 52.4201 3.89115   2
  -2   8   1 52.4597 3.15946   5
   2   8  -1 58.9689 3.49661   5
   2   8  -1 52.2849 3.55742   4
   2   8  -1 51.5326 3.20903   5
  -2   8   1 61.2978 4.05698   4
  -2   8   1 56.0799 3.17006   5
  -2   8   1 51.9015 4.00979   2
   2   8  -1 52.0878 4.40526   2
  -1  -8   1 177.057 7.83400   2
   1  -8  -1 199.208 7.91750   2
  -1  -8   1 179.667 6.44519   5
   1  -8  -1 184.663 7.47179   4
   1   8  -1 191.053 6.81310   5
   1   8  -1 176.600 6.52461   5
  -1   8   1 189.713 7.45908   4
  -1   8   1 203.997 6.63312   5
  -1   8   1 202.971 8.28004   2
   1   8  -1 175.831 8.05876   2
  -1   8   1 185.611 6.60962   5
   1   8  -1 187.512 7.21710   4
   0  -8   1 2.06025 1.18712   2
   0  -8  -1 1.89549 1.24204   2
   0  -8  -1 2.54717 1.29579   4
   0   8   1 0.99869 1.17790   2
   0   8  -1 1.52419 0.97165   5
   0   8  -1 2.94586 1.40267   2
   0   8  -1 2.21545 1.12788   4
   0   8   1 1.32900 0.87163   5
   0   8   1 2.64182 1.03437   5
   0   8  -1 2.28816 0.86720   5
   0   8   1 1.14475 1.08558   4
   1  -8   1 10.9969 2.06836   2
  -1  -8  -1 12.2247 2.28614   2
   1   8   1 12.1734 1.67958   5
  -1   8  -1 12.3448 1.92157   4
   1   8   1 11.1803 1.82008   5
  -1   8  -1 12.2392 2.17216   2
   1   8   1 11.4569 2.28750   2
   1   8   1 12.8492 1.95543   4
  -1   8  -1 12.9885 1.70736   5
   2  -8   1 9.04614 1.92292   2
  -2   8  -1 8.03150 1.46844   5
   2   8   1 11.4961 1.64345   5
  -2   8  -1 11.5625 2.15721   4
   2   8   1 8.61055 1.70213   4
   2   8   1 12.2701 1.78722   5
  -2   8  -1 7.18238 1.90078   2
   2   8   1 16.0723 2.61677   2
   3  -8   1 2.83383 1.29538   2
  -3  -8  -1 1.04967 1.31056   2
  -3  -8  -1 2.67408 1.08061   5
  -3   8  -1 2.52317 1.34916   4
   3   8   1 3.34130 1.14691   5
  -3   8  -1 3.71783 1.05760   5
   3   8   1 1.95242 0.98267   5
  -3   8  -1 5.05718 1.76572   2
   3   8   1 3.64837 1.17365   4
   3   8   1 1.56187 1.26858   2
  -4  -8  -1 35.4161 3.11172   5
  -4  -8  -1 33.6990 2.99467   5
   4  -8   1 35.9597 3.27941   2
  -4  -8  -1 33.7416 3.71745   2
   4   8   1 37.8384 2.68397   4
  -4   8  -1 34.8643 3.59834   4
   4   8   1 39.0000 2.72303   5
  -4   8  -1 37.4141 3.38517   2
   4   8   1 38.0313 2.74177   5
   4   8   1 41.5737 4.14494   2
   4   8   1 39.8950 3.44021   3
  -4   8  -1 41.9237 2.58512   5
  -5  -8  -1 47.8155 3.60703   5
  -5  -8  -1 53.3121 4.61090   2
  -5  -8  -1 49.5709 3.81133   5
   5  -8   1 49.9006 3.81774   2
   5   8   1 49.9719 4.09008   3
   5   8   1 48.0533 4.57064   2
  -5   8  -1 46.1067 3.79446   2
  -5   8  -1 48.8951 4.23977   4
   5   8   1 49.8294 2.94736   5
  -5   8  -1 52.1285 3.62641   3
  -5   8  -1 49.4453 2.82070   5
   5   8   1 53.1403 3.10135   5
   6  -8   1 13.2616 2.31228   2
  -6  -8  -1 5.93699 2.11870   2
  -6  -8  -1 13.4937 2.20685   5
  -6   8  -1 10.7817 2.18540   3
   6   8   1 9.79283 1.47067   5
  -6   8  -1 14.2378 3.03529   4
   6   8   1 8.98467 1.30677   5
  -6   8  -1 12.3747 2.36048   2
   6   8   1 9.11221 1.37791   4
  -7   8  -1 25.1392 2.07736   5
   7   8   1 24.4562 3.58202   3
  -7   8  -1 21.1755 2.85216   2
  -8  -8  -1 3.13283 1.98149   5
  -8   8  -1 1.82985 1.51718   2
   8   8   1 3.44336 2.12689   3
  -8   8  -1 4.66342 1.15382   5
  -9  -8  -1 -1.6623 1.42573   5
   9   8   1 -0.0870 1.63524   3
  -9   8  -1 -0.1093 1.24599   2
  -9   8  -1 -0.8032 0.90127   5
   9   9  -1 1.29808 2.05105   3
  -9   9   1 2.48675 1.83393   2
   8   9  -1 11.2310 2.98708   3
  -8   9   1 7.08411 2.31777   2
   7   9  -1 1.97780 0.91007   4
   7   9  -1 -0.0084 1.62174   3
  -7   9   1 0.99274 1.63248   2
   6  -9  -1 2.75960 1.57855   2
   6   9  -1 2.74088 1.24540   5
  -6   9   1 0.13791 1.39743   2
   6   9  -1 -0.1615 1.40077   3
   6   9  -1 0.38550 1.14622   4
   5  -9  -1 86.2588 5.56682   2
   5   9  -1 77.2966 6.14798   3
  -5   9   1 83.0921 5.57355   2
   5   9  -1 86.3394 4.22073   5
   5   9  -1 86.7033 4.30757   5
   5   9  -1 88.0257 4.35112   4
  -5   9   1 73.3900 4.86147   3
  -4  -9   1 123.530 6.72007   5
  -4  -9   1 128.359 7.55198   2
   4   9  -1 139.986 8.11311   2
   4   9  -1 139.059 5.65048   5
   4   9  -1 135.278 6.63391   3
  -4   9   1 148.094 7.41647   2
   4   9  -1 136.444 5.83765   4
  -4   9   1 134.888 7.20169   4
   3  -9  -1 1.54961 1.29133   2
  -3  -9   1 0.97129 1.13716   5
  -3  -9   1 0.17185 1.40969   2
  -3   9   1 1.10895 1.45697   2
   3   9  -1 0.78185 1.37324   2
  -3   9   1 1.01971 0.87030   5
   3   9  -1 1.17428 1.18960   3
  -3   9   1 3.03990 1.20657   5
   3   9  -1 0.16654 1.22421   4
   3   9  -1 1.67090 1.12262   5
   3   9  -1 0.16170 0.92911   5
  -3   9   1 0.68459 1.29907   4
   2  -9  -1 1.10582 1.05130   2
  -2  -9   1 -0.3750 1.14447   2
  -2  -9   1 0.83772 1.03295   5
  -2   9   1 1.12502 1.13474   4
  -2   9   1 0.22303 0.75131   5
  -2   9   1 1.83759 0.92771   5
  -2   9   1 0.93380 1.06289   2
   2   9  -1 1.28413 1.12706   4
   2   9  -1 0.91951 0.90559   5
   2   9  -1 1.04137 1.30152   2
   1  -9  -1 37.6871 3.50386   2
  -1   9   1 34.6674 3.75176   4
  -1   9   1 36.2248 2.80955   5
  -1   9   1 31.8461 2.72247   5
   1   9  -1 34.0114 2.85518   5
   1   9  -1 32.7065 3.29486   5
  -1   9   1 43.4736 3.94812   2
   1   9  -1 35.3198 3.14646   4
   1   9  -1 34.7474 3.76982   2
   0  -9   1 138.363 6.96150   2
   0  -9  -1 133.222 6.93960   2
   0   9  -1 144.957 5.95889   5
   0   9   1 138.377 5.74562   5
   0   9   1 134.321 5.88070   5
   0   9   1 145.415 6.50477   4
   0   9   1 126.315 7.00672   2
   0   9  -1 157.902 7.74476   2
   0   9  -1 147.434 6.62382   4
   0   9  -1 149.834 5.92585   5
   1  -9   1 57.4917 4.39163   2
   1   9   1 59.3276 3.64080   5
  -1   9  -1 59.9891 4.86655   4
   1   9   1 55.2110 4.69769   2
  -1   9  -1 58.5934 3.61877   5
   1   9   1 57.9445 3.91351   4
  -1   9  -1 61.4199 4.68438   2
  -1   9  -1 58.5593 3.55490   5
   2  -9   1 280.378 10.2061   2
  -2  -9  -1 289.472 12.2323   2
  -2   9  -1 270.355 8.67798   5
  -2   9  -1 274.709 10.1611   4
   2   9   1 274.184 8.97790   5
   2   9   1 275.420 11.1290   2
  -2   9  -1 273.359 10.5859   2
   2   9   1 281.701 9.35864   4
   3  -9   1 6.53777 1.73686   2
  -3  -9  -1 6.48531 2.21137   2
  -3   9  -1 11.7304 2.35604   4
  -3   9  -1 6.46116 1.91566   2
   3   9   1 9.83314 1.96047   5
   3   9   1 9.01619 2.45060   2
   3   9   1 8.21861 1.69590   5
  -3   9  -1 8.44225 1.53324   5
   3   9   1 5.78802 1.57478   4
  -4  -9  -1 2.46049 1.63814   2
   4  -9   1 3.18911 1.51210   2
  -4   9  -1 1.15370 1.33200   2
  -4   9  -1 2.36644 1.08182   5
   4   9   1 1.32397 1.54010   2
   4   9   1 0.69909 1.30953   3
   4   9   1 1.08645 1.07984   4
  -4   9  -1 2.37894 1.60828   4
   4   9   1 1.64658 1.01321   5
   5  -9   1 20.8225 3.01887   2
  -5  -9  -1 21.2519 2.87849   5
  -5  -9  -1 20.8836 3.49546   2
  -5   9  -1 20.4764 2.54869   3
   5   9   1 26.4507 3.79528   2
   5   9   1 21.5065 3.62257   3
  -5   9  -1 22.2826 2.97057   2
   5   9   1 22.0898 2.52466   5
   5   9   1 18.0584 2.18409   5
   5   9   1 23.0530 2.36612   4
  -5   9  -1 21.4135 2.24197   5
   6  -9   1 48.7873 4.13770   2
  -6  -9  -1 49.6353 3.98967   5
   6   9   1 53.9848 4.71096   3
   6   9   1 46.9580 2.94523   5
  -6   9  -1 45.2067 3.80490   3
  -6   9  -1 52.6752 3.20593   5
  -6   9  -1 47.6590 4.22070   2
   7  -9   1 10.0808 2.31909   2
  -7  -9  -1 10.0636 2.37012   5
  -7   9  -1 12.5586 1.94671   5
  -7   9  -1 12.8627 2.56146   2
   7   9   1 10.1535 2.66405   3
  -8  -9  -1 68.7301 5.09934   5
   8   9   1 73.5861 6.00922   3
  -8   9  -1 70.4918 3.72676   5
  -8   9  -1 69.3844 4.92177   2
  -9   9  -1 3.90809 1.84145   2
  -9   9  -1 7.85798 1.50002   5
   8  10  -1 -2.2544 1.80477   3
  -8  10   1 -0.1076 1.14676   5
  -8  10   1 2.47096 1.73615   2
   7  10  -1 110.531 7.35631   3
  -7  10   1 101.231 6.60282   2
   6  10  -1 79.8165 3.92942   5
   6  10  -1 82.7293 4.14842   4
  -6  10   1 69.7460 4.08542   5
  -6  10   1 78.6372 5.91804   2
   6  10  -1 65.9309 4.84560   5
   6  10  -1 63.5793 5.51258   3
   5 -10  -1 1.87788 1.55652   2
  -5  10   1 1.04160 1.51533   2
   5  10  -1 0.32260 0.92566   5
   5  10  -1 2.89755 1.58636   3
  -5  10   1 0.99648 1.19713   5
  -5  10   1 1.84047 1.16591   5
   5  10  -1 -0.9281 1.32588   4
   5  10  -1 -1.3696 1.24590   5
   4 -10  -1 2.45539 1.87213   2
   4  10  -1 3.59126 1.56706   3
   4  10  -1 -0.1100 1.32100   4
  -4  10   1 4.01332 1.35700   5
   4  10  -1 0.55868 1.02843   5
   4  10  -1 2.21721 1.29412   5
   4  10  -1 -0.6594 1.43259   2
  -4  10   1 2.91982 1.46902   5
  -4  10   1 2.09037 1.63571   2
   3 -10  -1 515.487 15.7770   2
  -3  10   1 489.732 13.4692   5
  -3  10   1 520.575 16.3998   2
   3  10  -1 475.889 17.0473   2
   3  10  -1 494.629 13.8207   5
   3  10  -1 436.450 13.8827   4
   3  10  -1 485.565 14.0804   5
   3  10  -1 481.430 14.6941   3
   2 -10  -1 6.66787 2.09464   2
  -2 -10   1 3.11888 1.68855   2
  -2  10   1 6.30568 1.57712   5
   2  10  -1 6.37789 2.25514   2
  -2  10   1 7.36662 2.13117   4
   2  10  -1 5.18803 1.57300   5
   2  10  -1 4.96729 1.80704   4
   2  10  -1 4.91008 1.41759   5
  -2  10   1 6.89876 2.18073   2
  -2  10   1 4.69562 1.55164   5
   1 -10  -1 169.291 8.24036   2
  -1 -10   1 194.193 8.95361   2
   1  10  -1 184.056 9.09095   2
  -1  10   1 173.778 7.85099   4
  -1  10   1 159.897 8.30320   2
   1  10  -1 189.368 7.19478   5
   1  10  -1 174.186 7.19069   5
  -1  10   1 164.153 6.75155   5
  -1  10   1 175.094 7.04704   5
   1  10  -1 179.914 8.98376   4
   0 -10   1 217.258 9.44325   2
   0 -10  -1 203.285 9.22468   2
   0  10  -1 210.309 7.96835   5
   0  10   1 200.377 7.74084   5
   0  10  -1 225.925 10.0453   2
   0  10  -1 214.037 7.87413   5
   0  10   1 214.884 9.76190   2
   0  10  -1 210.831 8.67181   4
   0  10   1 211.519 8.62572   4
   0  10   1 213.282 8.03102   5
   1 -10   1 558.703 17.1213   2
  -1 -10  -1 546.064 17.2639   2
   1  10   1 570.026 15.3824   5
   1  10   1 536.954 15.2862   5
  -1  10  -1 545.684 16.4460   4
  -1  10  -1 566.757 15.1833   5
   1  10   1 561.786 17.9752   2
  -1  10  -1 551.305 15.2555   5
  -1  10  -1 572.368 17.6984   2
  -2 -10  -1 0.72298 1.45353   2
   2 -10   1 -0.6559 1.25718   2
   2  10   1 1.47363 1.26213   4
  -2  10  -1 1.73477 1.58140   4
   2  10   1 1.07481 1.09922   5
  -2  10  -1 0.75227 1.40729   2
  -2  10  -1 -0.2416 0.96253   5
   2  10   1 1.56674 1.56594   2
   2  10   1 0.06535 0.93764   5
   3 -10   1 112.011 6.41998   2
   3  10   1 114.370 5.69247   4
   3  10   1 106.049 5.48005   5
  -3  10  -1 115.781 5.27492   5
  -3  10  -1 118.254 6.78841   2
   3  10   1 116.991 5.51148   5
   3  10   1 110.311 7.17888   2
   4 -10   1 97.0039 6.08009   2
   4  10   1 113.910 5.37993   5
   4  10   1 116.400 7.35671   3
  -4  10  -1 116.666 6.94385   2
  -4  10  -1 112.331 5.24007   5
   4  10   1 119.053 7.68294   2
   4  10   1 110.011 5.49631   4
   4  10   1 115.209 5.60083   5
   5 -10   1 13.7463 2.84148   2
   5  10   1 20.3107 3.17681   3
   5  10   1 18.0009 2.70584   5
   5  10   1 14.3110 2.46034   4
  -5  10  -1 18.1104 2.68186   3
  -5  10  -1 15.4478 2.15042   5
   5  10   1 19.6345 2.28681   5
   5  10   1 15.2606 3.46426   2
  -5  10  -1 14.6195 3.15327   2
   6 -10   1 0.35695 1.67176   2
   6  10   1 0.47169 1.62959   3
  -6  10  -1 1.56748 1.21897   5
   6  10   1 2.03326 1.28328   4
   6  10   1 1.56823 1.12031   5
  -6  10  -1 3.76145 1.96399   2
   7 -10   1 49.9911 4.55433   2
  -7  10  -1 57.6766 3.65619   5
   7  10   1 47.6590 2.66371   4
  -7  10  -1 56.3711 4.86184   2
   7  10   1 60.4801 5.60409   3
  -8  10  -1 3.60228 1.58565   5
  -8  10  -1 5.97506 2.12549   2
   8  10   1 2.61536 2.44894   3
   8  11  -1 63.6022 6.35512   3
  -8  11   1 64.0357 5.69803   2
   7  11  -1 7.67752 1.89830   4
   7  11  -1 9.91804 2.79123   3
  -7  11   1 11.7116 2.21351   5
  -7  11   1 6.90063 2.32742   5
  -7  11   1 7.26675 3.15280   2
   6  11  -1 8.01316 2.78564   3
  -6  11   1 11.2495 2.15338   5
   6  11  -1 7.47165 1.96714   5
  -6  11   1 14.2362 3.57058   2
   6  11  -1 6.13284 1.98420   4
   6  11  -1 6.92185 1.61606   5
  -6  11   1 5.79970 1.74704   5
  -5  11   1 25.6009 2.71762   5
  -5  11   1 25.4442 3.79968   2
   5  11  -1 24.6380 3.35106   3
   5  11  -1 26.9386 3.16558   4
  -5  11   1 26.1061 2.94055   5
   5  11  -1 33.5441 3.04558   5
   4  11  -1 4.62400 1.59873   5
   4  11  -1 3.86863 1.77412   3
  -4  11   1 1.39039 1.16269   5
  -4  11   1 1.81619 1.66158   2
   4  11  -1 1.86804 2.06319   2
  -4  11   1 1.97360 1.52711   5
  -3  11   1 146.291 6.71046   5
  -3  11   1 151.660 8.38560   2
   3  11  -1 145.891 6.95142   4
   3  11  -1 154.255 6.72328   5
   3  11  -1 158.086 8.67583   3
  -3  11   1 147.676 6.49784   5
   2  11  -1 100.713 5.33187   5
  -2  11   1 95.3777 5.08605   5
   2  11  -1 95.7078 7.00402   2
   2  11  -1 95.5648 5.75758   4
  -2  11   1 101.350 6.86361   2
   1  11  -1 7.31362 2.12748   4
  -1  11   1 5.38573 2.17617   2
  -1  11   1 6.42216 1.74851   5
   1  11  -1 5.34338 1.69090   5
   1  11  -1 11.2865 2.91471   2
   0  11  -1 25.2905 3.76303   2
   0  11   1 27.4600 2.79960   5
   0  11   1 18.8373 3.41715   2
   0  11  -1 23.1566 2.58194   5
   1  11   1 5.18535 1.67331   5
   1  11   1 7.94758 2.10798   4
  -1  11  -1 5.16870 1.51490   5
  -1  11  -1 4.47147 1.94431   2
   1  11   1 7.59090 2.51715   2
  -2  11  -1 74.2426 4.48563   5
  -2  11  -1 77.0230 5.94082   2
   2  11   1 68.6870 4.37743   5
   2  11   1 71.3280 4.79542   4
   2  11   1 64.4222 5.68427   2
  -3  11  -1 0.87863 1.50997   2
  -3  11  -1 1.80945 1.20202   5
   3  11   1 1.70700 1.87495   2
   3  11   1 2.78709 1.79428   4
   3  11   1 0.20756 1.18566   5
   4  11   1 140.636 10.1009   2
   4  11   1 126.706 7.40484   4
   4  11   1 136.090 7.22796   3
  -4  11  -1 143.449 6.30091   5
  -4  11  -1 144.930 8.05528   2
   4  11   1 146.283 6.42363   5
   5  11   1 0.73321 1.22286   3
   5  11   1 -2.0422 1.50110   2
   5  11   1 -1.1063 1.26370   4
  -5  11  -1 -1.0746 1.15815   5
  -5  11  -1 3.05067 2.00168   2
   5  11   1 1.31799 1.13289   5
   6  11   1 228.663 7.96601   5
  -6  11  -1 228.361 10.5284   2
   6  11   1 222.921 7.94514   4
  -6  11  -1 231.044 8.32699   5
   6  11   1 253.936 11.0356   3
   6  11   1 237.588 8.23465   5
  -7  11  -1 89.3879 6.57511   2
   7  11   1 92.7334 6.97138   3
   7  11   1 81.6609 3.92692   4
  -7  11  -1 88.5017 4.84654   5
  -8  11  -1 33.7543 4.51624   2
   8  11   1 28.1503 4.67702   3
  -7  12   1 82.8498 5.04062   5
  -7  12   1 92.5836 6.96982   2
  -6  12   1 1.83189 1.99249   2
   6  12  -1 1.23691 1.43191   5
  -6  12   1 0.83839 1.30000   5
   6  12  -1 1.21993 1.98267   3
   5  12  -1 36.6868 4.08804   4
   5  12  -1 30.2715 4.01732   3
  -5  12   1 38.4145 3.59075   5
   5  12  -1 33.3050 3.16208   5
  -5  12   1 35.1224 4.53763   2
   4  12  -1 2.45664 1.98816   4
   4  12  -1 5.53313 2.08557   3
   4  12  -1 0.78484 2.06971   2
  -4  12   1 4.50285 1.73221   5
  -4  12   1 3.80019 2.11152   2
   3  12  -1 26.7161 3.34816   3
  -3  12   1 15.7799 3.97409   2
   3  12  -1 28.4860 4.12219   2
   3  12  -1 19.4212 2.57119   5
   2  12  -1 52.1286 5.27959   2
  -2  12   1 41.4266 4.21667   5
   2  12  -1 47.1860 3.90061   5
   1  12  -1 52.8376 5.44284   2
   1  12  -1 57.2043 4.25684   5
  -1  12   1 55.3628 4.71543   5
   0  12  -1 10.5897 2.18412   5
   0  12   1 9.57469 3.25713   2
   0  12   1 10.9837 2.20054   5
   1  12   1 5.02578 1.73169   5
   1  12   1 4.67083 2.12500   2
  -1  12  -1 4.50935 1.70758   5
  -2  12  -1 0.46615 1.79619   2
   2  12   1 1.73977 1.40357   5
   2  12   1 0.34862 1.59897   2
  -2  12  -1 4.11425 1.65605   5
   3  12   1 2.56979 1.36180   5
  -3  12  -1 0.99702 2.09389   2
   3  12   1 2.55827 1.99680   2
   4  12   1 45.0589 4.06097   4
   4  12   1 44.8404 4.28886   3
  -4  12  -1 46.4640 4.35113   5
   4  12   1 43.4026 5.48183   2
   5  12   1 19.0604 4.16087   2
   5  12   1 15.9881 3.40648   3
   5  12   1 17.0062 2.45764   5
  -5  12  -1 22.8851 2.89856   5
   5  12   1 16.5835 3.29949   4
  -6  12  -1 26.1739 5.05283   2
   6  12   1 29.1240 3.96053   3
  -6  12  -1 29.2635 3.21338   5
   6  12   1 24.1592 3.27159   4
   6  12   1 31.5971 3.07563   5
  -7  12  -1 0.28083 1.88871   2
  -7  12  -1 0.05547 1.21749   5
  -7  13   1 7.42156 2.89318   2
   6  13  -1 7.91267 2.93182   4
  -6  13   1 4.63633 2.49513   2
  -6  13   1 6.57778 1.92811   5
  -5  13   1 38.2472 5.11242   2
  -5  13   1 36.2218 3.62813   5
   5  13  -1 33.6728 3.35271   5
   5  13  -1 36.9187 4.39677   3
  -4  13   1 8.72270 2.12768   5
  -4  13   1 9.37757 2.93931   2
   4  13  -1 6.07173 1.87916   5
   4  13  -1 6.79866 2.24705   3
   4  13  -1 7.33645 3.21444   2
  -3  13   1 38.2333 4.74846   2
   3  13  -1 38.2101 3.83998   3
   3  13  -1 37.3419 5.21151   2
   3  13  -1 42.2359 3.86625   5
  -3  13   1 45.0255 3.79965   5
  -2  13   1 2.92285 2.26717   2
   2  13  -1 2.16784 1.98017   2
  -2  13   1 3.83122 1.49398   5
   2  13  -1 5.18304 1.80224   5
   1  13  -1 39.9038 3.75197   5
   1  13  -1 48.5377 5.53585   2
  -1  13   1 48.9935 3.98019   5
  -1  13   1 53.4430 5.51900   2
   0  13  -1 -1.2585 1.52338   2
   0  13   1 3.97639 2.14247   2
   0  13  -1 0.91559 1.26621   5
   0  13   1 1.41081 1.38947   5
   1  13   1 7.79976 2.57560   2
   1  13   1 7.08384 2.00315   5
  -1  13  -1 2.48666 2.04638   2
  -1  13  -1 4.88839 1.70722   5
  -2  13  -1 66.3351 6.24426   2
   2  13   1 66.7912 6.43005   2
   2  13   1 78.0890 5.08634   5
  -2  13  -1 69.9204 4.82782   5
  -3  13  -1 17.0394 3.45051   2
   3  13   1 19.8364 3.93654   2
   3  13   1 12.3192 2.48122   5
  -3  13  -1 9.70868 2.19501   5
   4  13   1 32.9068 3.53043   5
  -4  13  -1 38.5307 4.78447   2
  -4  13  -1 32.0958 3.45721   5
   4  13   1 33.6427 3.83931   3
   4  13   1 36.9746 4.86885   2
  -5  13  -1 4.88447 2.44097   2
   5  13   1 8.38836 2.02796   5
  -5  13  -1 7.70846 2.07521   5
   5  13   1 6.29497 3.16144   2
   5  13   1 16.4494 3.52039   3
  -6  13  -1 29.9148 4.76854   2
  -6  13  -1 32.9196 3.43162   5
   6  13   1 19.2064 5.28716   4
  -6  14   1 48.5112 5.92115   2
  -5  14   1 70.4566 5.03114   5
   5  14  -1 67.8395 4.70330   5
  -5  14   1 64.8997 6.60023   2
   4  14  -1 9.24009 3.53875   2
   4  14  -1 8.21823 1.94472   5
   4  14  -1 10.5841 2.78351   3
  -4  14   1 6.67749 2.85751   2
  -4  14   1 8.36283 2.23396   5
  -3  14   1 17.2606 2.82067   5
   3  14  -1 11.1029 3.47673   2
  -3  14   1 15.7669 3.70207   2
   3  14  -1 10.5200 2.43039   5
   3  14  -1 12.5323 2.85006   3
   2  14  -1 16.9328 2.97321   5
  -2  14   1 21.8282 3.93455   2
  -2  14   1 14.7915 2.63787   5
   2  14  -1 17.6411 3.97978   2
   1  14  -1 11.7817 3.40575   2
  -1  14   1 3.06126 1.67115   5
   1  14  -1 5.33886 1.94999   5
  -1  14   1 2.62009 2.33464   2
   0  14  -1 6.89199 1.91374   5
   0  14   1 4.19483 2.40283   2
   0  14  -1 6.63127 2.52775   2
  -1  14  -1 136.447 9.05636   2
   1  14   1 127.750 9.11388   2
  -1  14  -1 126.237 6.81829   5
   1  14   1 127.511 6.89079   5
   2  14   1 2.95470 1.57397   5
  -2  14  -1 0.84938 1.49699   5
  -2  14  -1 0.63534 1.92232   2
   2  14   1 2.24327 2.04685   2
   3  14   1 108.412 6.25099   5
  -3  14  -1 100.733 7.86571   2
   3  14   1 101.016 8.35307   2
  -3  14  -1 100.624 5.99208   5
  -4  14  -1 -0.6043 1.85177   2
   4  14   1 -0.4446 1.60007   3
  -4  14  -1 -0.7934 1.36760   5
   4  14   1 -0.5529 1.90170   2
   4  14   1 -0.0048 1.36602   5
  -5  14  -1 3.61225 2.77859   2
  -5  14  -1 4.80936 1.93149   5
   5  14   1 8.20902 2.19018   5
  -6  14  -1 -1.4597 2.10368   2
  -4  15   1 2.11486 1.63142   5
  -4  15   1 0.11916 2.34661   2
   4  15  -1 0.44325 2.80649   2
   4  15  -1 -1.0617 1.28671   5
   3  15  -1 22.6787 3.43737   3
  -3  15   1 16.8390 3.02086   5
   3  15  -1 14.6645 5.18003   2
  -3  15   1 15.5342 3.79984   2
   3  15  -1 12.2938 2.60402   5
   2  15  -1 32.4248 3.69452   5
  -2  15   1 38.9113 4.03933   5
   2  15  -1 27.3883 4.76799   2
  -2  15   1 29.3950 5.25246   2
  -1  15   1 13.9811 2.71365   5
   1  15  -1 8.00695 2.77736   2
  -1  15   1 8.74358 2.95494   2
   1  15  -1 7.41294 2.36671   5
   0  15  -1 80.9537 7.44840   2
   0  15  -1 83.2105 5.63202   5
   0  15   1 83.2855 7.58806   2
   0  15   1 81.4751 5.73822   5
  -1  15  -1 59.9166 4.70148   5
   1  15   1 60.3043 4.92991   5
  -1  15  -1 57.8003 6.53007   2
   1  15   1 66.2198 6.81633   2
   2  15   1 13.0550 3.83189   2
  -2  15  -1 11.3646 2.57627   5
  -2  15  -1 18.5852 4.02414   2
   3  15   1 23.2153 3.44524   5
  -3  15  -1 22.5037 3.08725   5
  -3  15  -1 29.3790 4.92526   2
   3  15   1 24.1940 4.61137   2
  -4  15  -1 104.298 6.14077   5
   4  15   1 100.162 6.13786   5
  -4  15  -1 93.1382 7.87972   2
   4  15   1 90.3446 6.65449   3
   3  16  -1 18.3697 4.55998   2
  -3  16   1 23.6822 4.99574   2
   2  16  -1 -0.9122 1.73421   5
  -2  16   1 1.33193 1.60045   5
   2  16  -1 0.59314 2.31643   2
   1  16  -1 0.25569 1.39880   5
   1  16  -1 4.33286 2.51701   2
  -1  16   1 -0.0968 1.46315   5
   0  16   1 -0.5167 1.49213   5
   0  16   1 4.57236 2.69953   2
   0  16  -1 -1.2196 1.31464   5
   1  16   1 22.6815 4.54577   2
  -1  16  -1 20.4900 2.95548   5
   1  16   1 18.8442 3.59289   5
  -2  16  -1 0.26497 1.25247   5
   2  16   1 -1.1102 1.33107   2
   2  16   1 -0.9304 1.69626   5
   3  16   1 -0.8560 2.50114   2
  11   0  -2 1.17600 1.77601   3
 -11   0   2 0.77465 1.18884   2
 -10   0   2 15.8364 1.58270   5
 -10   0   2 14.4687 2.43626   2
 -10   0   2 10.3514 1.32156   5
  10   0  -2 17.8641 3.17187   3
   9   0  -2 1.44086 1.76016   3
  -9   0   2 -0.1166 1.68529   2
  -9   0   2 1.92999 0.72788   5
  -9   0   2 2.12162 0.61535   5
  -9   0   2 2.02619 1.23192   2
  -8   0   2 37.8193 1.57555   5
   8   0  -2 44.0023 3.97915   3
  -8   0   2 40.1285 3.22715   2
  -8   0   2 42.7399 1.70252   5
  -7   0   2 1.10162 1.10749   3
  -7   0   2 -0.0025 0.43251   4
   7   0  -2 1.06760 1.27794   3
  -6   0   2 9.90292 0.95237   4
   6   0  -2 9.32501 1.98189   3
   6   0  -2 11.9062 1.28096   4
  -6   0   2 9.24197 1.92940   3
  -5   0   2 2.62623 0.59685   4
  -5   0   2 3.15647 1.14522   3
   5   0  -2 3.10320 1.13865   3
   5   0  -2 1.54403 0.66400   4
   4   0  -2 1.63779 0.54629   4
  -4   0   2 0.27671 0.66918   3
  -4   0   2 1.55825 0.48809   4
   4   0  -2 2.19494 0.97034   3
  -3   0   2 4.74674 0.67421   4
   3   0  -2 5.02436 0.79205   4
   3   0  -2 3.40597 0.93157   3
  -3   0   2 5.03939 1.08447   3
  -2   0   2 9999.99 200.668   1
   2   0  -2 9972.72 200.958   1
   1   0  -2 2.29030 0.44058   5
  -1   0   2 2.54272 0.54713   3
  -1   0   2 1.36758 0.32282   5
   1   0  -2 1.45761 0.41691   4
   1   0  -2 1.41895 0.43977   3
  -1   0   2 1.76311 0.44260   4
   0   0  -2 15.3552 0.89111   4
   0   0  -2 15.2954 0.80681   5
   0   0   2 15.2428 0.81337   5
   0   0   2 14.9132 0.86224   4
   1   0   2 0.58907 0.22754   2
   1   0   2 0.28624 0.23871   5
  -1   0  -2 0.74645 0.29043   5
  -2   0  -2 71.2248 2.28377   3
   2   0   2 76.9496 2.40149   3
  -2   0  -2 68.8965 1.91943   5
  -3   0  -2 1.40490 0.23603   5
   3   0   2 1.48050 0.57114   3
  -3   0  -2 0.82856 0.18286   5
  -3   0  -2 1.27207 0.49650   3
  -3   0  -2 1.03627 0.27513   2
  -4   0  -2 1961.43 40.5282   3
   4   0   2 1964.40 40.6779   3
  -5   0  -2 4.18680 1.06334   3
  -5   0  -2 3.04450 0.72510   2
  -5   0  -2 1.99348 0.58221   4
   5   0   2 3.49229 1.09596   3
   6   0   2 105.993 4.93140   3
  -6   0  -2 109.158 3.10816   4
  -6   0  -2 106.535 3.58627   2
  -6   0  -2 103.756 3.34317   2
  -6   0  -2 106.912 4.76268   3
  -7   0  -2 2.83499 0.47807   5
  -7   0  -2 4.45593 1.07302   2
  -7   0  -2 3.58649 0.59210   5
  -7   0  -2 2.52727 0.71048   2
  -7   0  -2 3.13721 1.42791   3
   7   0   2 2.50593 1.28696   3
  -8   0  -2 280.833 6.57374   5
  -8   0  -2 266.142 7.10893   2
  -8   0  -2 276.722 9.82902   3
   8   0   2 265.027 9.79421   3
  -8   0  -2 262.019 6.48157   5
  -8   0  -2 276.412 6.98448   2
  -9   0  -2 0.36785 0.62732   5
  -9   0  -2 -0.2144 0.70181   5
   9   0   2 1.83907 1.34273   3
  10   0   2 63.9849 5.08386   3
 -10   0  -2 57.1247 2.88081   5
 -11   0  -2 1.67669 1.00197   5
  11   0   2 4.69471 2.19833   3
 -11  -1   2 38.0507 3.47160   2
  11  -1  -2 39.0466 4.58963   3
 -10  -1   2 1.58113 1.01690   5
 -10  -1   2 0.61917 0.99744   5
  10  -1  -2 2.47178 1.77734   3
 -10  -1   2 0.99920 1.27996   2
 -10   1   2 1.19270 1.10419   2
  10   1  -2 5.30587 2.10923   3
 -10   1   2 1.50281 0.53085   5
 -10   1   2 0.42899 0.67732   5
 -10   1   2 0.01838 2.06690   2
  -9  -1   2 66.0595 2.88382   5
  -9  -1   2 65.4846 5.34607   2
  -9  -1   2 77.6196 3.24221   5
   9  -1  -2 72.3810 5.26643   3
   9   1  -2 63.9652 5.12108   3
  -9   1   2 70.3869 4.35143   2
   8  -1  -2 96.1510 5.72418   3
  -8  -1   2 82.8173 3.10913   5
  -8  -1   2 94.2156 5.74501   2
  -8  -1   2 93.0679 3.35755   5
  -8   1   2 91.8898 4.88434   2
   8   1  -2 91.3274 5.70808   3
  -8   1   2 94.5432 3.30536   4
  -7  -1   2 10.6157 2.14286   3
  -7  -1   2 7.30488 1.00407   5
   7  -1  -2 7.84461 2.05412   3
  -7  -1   2 6.43031 0.80671   5
  -7   1   2 10.6995 1.78348   2
   7   1  -2 9.30045 2.16044   3
  -7   1   2 7.82954 1.15017   4
  -7   1   2 11.5674 2.09596   3
   6  -1  -2 16.1126 1.64777   4
   6  -1  -2 14.2834 2.14367   3
  -6  -1   2 13.9023 1.03170   5
  -6  -1   2 14.1085 0.96609   5
  -6  -1   2 16.1962 2.26897   3
  -6   1   2 15.2113 1.37739   4
   6   1  -2 11.3362 2.11993   3
  -6   1   2 16.7934 2.16951   3
  -6   1   2 15.0506 1.87520   2
   5  -1  -2 370.383 9.28251   4
  -5  -1   2 366.388 8.16664   5
  -5  -1   2 380.822 10.8985   3
  -5  -1   2 370.496 8.21129   5
   5  -1  -2 378.167 10.7832   3
  -5   1   2 356.492 10.2585   2
  -5   1   2 365.321 10.8260   3
   5   1  -2 376.756 8.28269   4
   5   1  -2 373.625 10.9457   3
  -5   1   2 369.422 9.06409   4
  -4  -1   2 154.331 5.64312   3
   4  -1  -2 150.613 4.60579   4
  -4  -1   2 145.371 3.69565   5
   4  -1  -2 156.943 5.58984   3
  -4  -1   2 152.654 3.78561   5
  -4   1   2 143.194 5.40757   3
  -4   1   2 145.485 4.42180   4
   4   1  -2 149.327 3.94859   4
   4   1  -2 146.013 5.56990   3
  -3  -1   2 10.6804 0.81212   5
   3  -1  -2 8.96170 1.32641   3
   3  -1  -2 6.93547 0.99612   4
  -3  -1   2 11.6777 0.76004   5
  -3  -1   2 10.3865 1.38568   3
   3   1  -2 10.0036 0.80169   4
  -3   1   2 8.61660 0.96065   4
  -3   1   2 9.72836 1.33426   3
   3   1  -2 10.2630 1.41945   3
   2  -1  -2 1435.90 28.8836   3
  -2  -1   2 1377.16 29.1493   3
  -2  -1   2 1390.68 28.0328   5
   2  -1  -2 1406.82 28.6020   4
  -2   1   2 1400.61 29.0661   3
  -2   1   2 1354.16 29.1328   2
   2   1  -2 1394.09 27.6493   5
  -2   1   2 1415.90 28.5447   4
   2   1  -2 1428.13 29.2243   3
  -1  -1   2 773.659 16.1734   3
  -1  -1   2 749.639 15.7823   5
   1  -1  -2 762.767 16.1763   4
   1   1  -2 761.783 16.1537   3
   1   1  -2 777.708 15.7611   5
  -1   1   2 780.960 16.5814   2
  -1   1   2 783.655 16.2506   3
  -1   1   2 769.577 16.1441   4
   0  -1  -2 0.87134 0.40239   4
   0  -1   2 0.66412 0.21964   3
   0  -1   2 0.72975 0.28495   5
   0  -1  -2 0.84968 0.37802   5
   0  -1  -2 0.27675 0.37561   2
   0   1  -2 0.46744 0.22730   3
   0   1   2 0.55627 0.34572   2
   0   1  -2 0.04242 0.27222   5
   0   1   2 0.31027 0.34289   4
   0   1   2 0.90190 0.33111   5
  -1  -1  -2 366.609 8.15398   2
   1  -1   2 363.934 7.95894   2
  -1  -1  -2 367.323 8.08646   5
  -1  -1  -2 364.972 8.13304   4
   1  -1   2 362.525 7.72003   5
   1   1   2 368.396 8.13249   2
   1   1   2 369.373 7.95487   5
  -1   1  -2 374.045 7.30029   3
   1   1   2 368.090 7.96461   4
  -1   1  -2 366.406 7.84432   5
  -2  -1  -2 11.4193 0.81947   2
  -2  -1  -2 10.7791 0.71847   4
   2  -1   2 8.44155 0.72074   3
  -2  -1  -2 11.1695 0.80799   5
  -2   1  -2 8.99734 0.75780   3
   2   1   2 9.46478 0.88121   3
   2   1   2 10.0355 0.62004   5
   2   1   2 10.5683 0.83021   2
   2   1   2 10.3319 0.59475   5
  -2   1  -2 9.10966 0.49520   5
  -3  -1  -2 367.226 7.80824   4
   3  -1   2 362.543 8.71671   3
  -3  -1  -2 346.679 7.97517   5
  -3  -1  -2 370.881 8.94131   3
  -3  -1  -2 362.856 8.01013   5
  -3  -1  -2 364.810 8.32289   2
  -3   1  -2 370.979 8.74692   3
   3   1   2 374.338 9.14546   3
  -4  -1  -2 85.1362 2.58665   5
  -4  -1  -2 91.6252 2.64039   5
   4  -1   2 95.9440 3.68671   3
  -4  -1  -2 89.4711 2.32697   4
  -4  -1  -2 88.8548 3.66351   3
  -4  -1  -2 86.3058 3.02160   2
  -4   1  -2 94.2344 3.62403   3
  -4   1  -2 87.3705 3.18137   4
  -4   1  -2 91.1746 2.36066   2
   4   1   2 90.3320 3.81666   3
  -5  -1  -2 14.5173 1.32227   2
   5  -1   2 16.4971 1.68775   3
  -5  -1  -2 14.1433 1.57503   3
  -5  -1  -2 14.3776 0.98763   5
  -5  -1  -2 14.1635 0.94996   5
  -5   1  -2 13.8843 1.58989   3
  -5   1  -2 14.9485 1.33901   4
  -5   1  -2 16.4516 0.94811   2
  -6  -1  -2 107.166 4.94903   3
   6  -1   2 119.068 5.07913   3
  -6  -1  -2 117.471 3.77908   5
  -6  -1  -2 117.189 4.10956   2
  -6  -1  -2 111.013 3.34476   5
  -6   1  -2 122.152 3.63539   2
   6   1   2 114.889 5.24327   3
  -6   1  -2 115.679 3.85952   4
  -6   1  -2 115.863 4.96394   3
  -6   1  -2 118.874 3.39401   2
  -7  -1  -2 5.66496 1.64886   3
  -7  -1  -2 7.34350 1.30962   2
  -7  -1  -2 7.96644 1.08962   5
  -7  -1  -2 7.40388 1.02489   5
   7  -1   2 8.11680 1.73663   3
  -7   1  -2 7.33640 0.88336   2
  -7   1  -2 7.07534 1.65866   3
   7   1   2 10.0252 1.95380   3
  -7   1  -2 7.27033 1.03696   2
  -7   1  -2 8.12102 1.19888   4
  -8  -1  -2 8.42002 1.17699   5
  -8  -1  -2 8.08214 1.54536   2
  -8  -1  -2 10.7595 1.34224   5
   8  -1   2 10.5707 2.08179   3
  -8  -1  -2 7.67948 2.05963   3
  -8  -1  -2 10.0472 1.29748   2
  -8   1  -2 12.8644 2.25023   3
   8   1   2 11.2267 2.25354   3
  -8   1  -2 8.44801 1.05216   4
   9  -1   2 1.74668 1.55398   3
  -9  -1  -2 3.01343 1.03337   2
  -9  -1  -2 4.13983 0.97433   2
  -9   1  -2 4.63344 0.71239   5
  -9   1  -2 3.58071 0.66197   5
 -10  -1  -2 2.40098 1.13958   5
 -10  -1  -2 -0.9675 0.82430   5
  10  -1   2 -1.4981 1.38323   3
  10   1   2 0.72706 1.43715   3
 -10   1  -2 0.45703 0.58474   5
 -10   1  -2 0.92299 0.78233   5
  11  -1   2 8.57537 2.58834   3
 -11  -1  -2 12.2283 2.04350   5
  11   1   2 6.22234 2.38041   3
 -11  -2   2 9.29905 2.31169   2
 -10  -2   2 5.12305 1.26993   5
  10  -2  -2 2.80839 1.98960   3
 -10  -2   2 4.63658 2.64395   2
 -10   2   2 5.93445 1.59769   2
  10   2  -2 3.54051 2.13469   3
 -10   2   2 4.66490 0.94743   4
   9  -2  -2 19.7654 2.87747   3
  -9  -2   2 20.7819 2.05120   5
  -9  -2   2 22.5844 3.53012   2
  -9  -2   2 20.8103 2.01478   5
   9   2  -2 16.7523 2.97874   3
  -9   2   2 20.6144 2.48166   2
   8  -2  -2 56.2799 4.34324   3
  -8  -2   2 50.0285 3.19766   5
  -8  -2   2 56.3866 4.60412   2
  -8   2   2 53.1023 3.69743   2
  -7  -2   2 17.6334 2.80745   2
  -7  -2   2 20.3320 1.66329   5
  -7  -2   2 14.2811 2.56487   3
   7  -2  -2 24.4400 2.82907   3
  -7  -2   2 15.8292 1.40979   5
  -7   2   2 19.4353 2.58144   3
  -7   2   2 21.5948 2.33407   2
   7   2  -2 18.1650 2.65321   3
   6  -2  -2 45.4444 2.72941   4
  -6  -2   2 45.4191 2.21540   5
  -6  -2   2 42.4577 3.46538   2
   6  -2  -2 46.0392 3.32272   3
  -6  -2   2 44.0105 3.36239   3
  -6  -2   2 42.0621 2.05953   5
  -6   2   2 44.1597 2.56467   4
   6   2  -2 44.9182 3.45076   3
  -6   2   2 51.4786 3.18984   2
  -6   2   2 49.4825 3.50826   3
  -5  -2   2 537.647 12.1603   5
  -5  -2   2 546.530 12.0812   5
  -5  -2   2 559.447 14.5398   3
   5  -2  -2 537.501 14.2729   3
   5  -2  -2 548.600 13.1538   4
  -5   2   2 539.048 14.4358   3
  -5   2   2 536.525 13.9299   2
   5   2  -2 545.715 14.6080   3
   5   2  -2 540.956 11.3173   4
  -5   2   2 542.061 12.9067   4
  -4  -2   2 171.712 4.73660   5
  -4  -2   2 170.171 4.62765   5
   4  -2  -2 159.308 5.84190   3
   4  -2  -2 178.043 5.46712   4
  -4  -2   2 164.451 5.99964   3
  -4   2   2 168.558 5.81539   2
  -4   2   2 174.270 5.29753   4
   4   2  -2 174.041 4.26509   4
  -4   2   2 172.274 6.09449   3
   3  -2  -2 216.924 6.09244   4
  -3  -2   2 212.974 5.39082   5
  -3  -2   2 206.245 5.41714   5
  -3   2   2 212.008 6.42883   3
   3   2  -2 211.001 5.09533   4
  -3   2   2 210.512 6.39204   2
  -3   2   2 212.030 5.96806   4
   3   2  -2 212.265 4.57583   5
   3   2  -2 213.006 6.58295   3
   3   2  -2 207.375 4.55570   5
   2  -2  -2 33.7352 1.92250   4
  -2  -2   2 34.7665 1.91673   3
  -2  -2   2 32.2163 1.54272   5
   2  -2  -2 32.5713 1.99850   2
  -2   2   2 32.6741 1.82985   4
   2   2  -2 31.9478 1.41202   5
   2   2  -2 34.4753 1.53866   5
   2   2  -2 34.0467 1.97373   3
  -2   2   2 30.8822 1.95299   2
  -2   2   2 33.3721 1.17955   5
  -2   2   2 35.9362 1.97837   3
  -1  -2   2 1473.86 40.2638   1
   1   2  -2 1481.04 40.2710   1
   0  -2   2 0.96736 0.59851   2
   0  -2  -2 0.35890 0.38258   5
   0  -2  -2 0.94844 0.54434   4
   0  -2  -2 1.23988 0.58361   2
   0  -2   2 0.80277 0.42540   5
   0   2   2 1.38197 0.45640   5
   0   2   2 0.56235 0.53662   2
   0   2  -2 0.39597 0.41865   5
   0   2   2 0.86017 0.51800   4
   1  -2   2 1014.58 32.4141   1
  -1  -2  -2 979.371 30.6905   1
   1   2   2 1007.22 30.6020   1
  -1   2  -2 1009.37 28.4796   1
   2  -2   2 841.789 17.2813   2
  -2  -2  -2 856.810 17.8722   5
  -2  -2  -2 845.881 17.4774   4
  -2  -2  -2 852.284 18.1934   2
  -2   2  -2 844.520 17.2884   3
   2   2   2 854.916 17.3862   4
   2   2   2 831.682 18.2779   2
   2   2   2 829.890 17.4901   5
   2   2   2 851.376 17.5578   5
   3  -2   2 131.027 4.01081   3
   3  -2   2 128.850 3.40674   2
  -3  -2  -2 132.939 3.85884   5
  -3  -2  -2 135.086 4.28278   2
  -3  -2  -2 129.421 3.87450   5
  -3  -2  -2 128.777 3.35232   4
   3   2   2 137.651 3.13540   5
   3   2   2 138.424 4.46668   2
  -3   2  -2 129.665 3.49176   2
   3   2   2 140.304 4.59256   3
  -3   2  -2 135.127 4.09015   3
   3   2   2 134.644 3.13181   5
   4  -2   2 0.69678 0.56875   3
  -4  -2  -2 1.62319 0.70041   2
  -4  -2  -2 1.46745 0.61276   5
  -4  -2  -2 3.48812 0.68982   5
  -4   2  -2 1.17374 0.39582   2
  -4   2  -2 2.68807 0.76692   4
   4   2   2 2.40388 0.92088   3
  -4   2  -2 1.97738 0.73937   3
   5  -2   2 15.9758 1.74183   3
  -5  -2  -2 12.9519 1.21368   5
  -5  -2  -2 14.3411 1.53730   2
  -5  -2  -2 12.3982 1.13748   5
  -5  -2  -2 13.3574 1.65585   3
  -5   2  -2 10.6859 0.93480   2
  -5   2  -2 15.9128 1.55650   4
   5   2   2 12.8469 1.79714   3
  -5   2  -2 10.9760 1.52284   3
  -6  -2  -2 4.60722 0.90643   5
  -6  -2  -2 4.38288 1.11031   2
  -6  -2  -2 4.44868 0.86618   5
  -6  -2  -2 5.77298 1.34565   3
   6  -2   2 5.23986 1.33317   3
  -6   2  -2 3.76785 1.01194   4
  -6   2  -2 3.87524 1.18321   3
  -6   2  -2 4.53825 0.75963   2
   6   2   2 2.53028 1.26242   3
  -7  -2  -2 22.8273 1.74460   5
  -7  -2  -2 20.2848 2.04804   2
  -7  -2  -2 18.7353 2.67520   3
  -7  -2  -2 21.3154 1.71333   5
   7  -2   2 18.8574 2.23309   3
  -7   2  -2 21.2890 2.47196   3
  -7   2  -2 21.6311 1.35161   2
  -7   2  -2 22.3822 1.90994   4
   7   2   2 21.0892 2.59107   3
  -8  -2  -2 140.120 5.43018   2
   8  -2   2 137.680 6.47589   3
  -8   2  -2 143.138 4.90002   4
  -8   2  -2 137.653 6.48312   3
   8   2   2 156.889 7.23317   3
  -9  -2  -2 17.9571 2.88624   2
   9  -2   2 16.7485 2.63174   3
  -9  -2  -2 20.5445 2.20974   5
  -9  -2  -2 20.8836 1.99677   5
  -9   2  -2 17.8272 1.70113   4
   9   2   2 22.2443 3.16718   3
 -10  -2  -2 18.4563 2.10415   5
 -10  -2  -2 12.7815 2.33636   5
  10  -2   2 12.9198 2.71177   3
 -10  -2  -2 13.9803 1.88766   2
 -10  -2  -2 12.9896 1.61490   2
  10   2   2 16.9242 3.02891   3
 -10   2  -2 15.3011 1.11296   5
 -11  -2  -2 9.31476 2.04298   5
  11   2   2 9.02763 2.92467   3
 -11   2  -2 6.87777 1.02537   5
 -10  -3   2 7.93356 3.07437   2
 -10   3   2 11.7781 2.60135   2
  10   3  -2 11.7259 2.95572   3
 -10   3   2 11.4051 1.96372   4
  -9  -3   2 3.87279 2.42645   2
  -9  -3   2 2.78144 1.27522   5
  -9  -3   2 -0.3045 0.96379   5
  -9   3   2 0.94960 1.19133   2
  -9   3   2 -0.8168 1.00151   4
   9   3  -2 2.60960 1.94764   3
  -8  -3   2 19.7801 2.00654   5
  -8  -3   2 18.1536 3.25216   2
  -8  -3   2 12.2664 1.74954   5
  -8   3   2 16.2461 1.97743   4
   8   3  -2 12.3454 2.69386   3
  -8   3   2 15.4249 2.24916   2
  -7  -3   2 121.250 4.51216   5
  -7  -3   2 126.560 6.73614   2
  -7   3   2 129.341 5.09318   4
   7   3  -2 126.565 6.54633   3
  -7   3   2 129.545 6.40947   3
  -7   3   2 123.186 5.63930   2
  -6  -3   2 94.8909 5.40173   2
  -6  -3   2 100.378 3.88365   5
   6  -3  -2 105.896 4.53855   4
  -6  -3   2 100.379 5.89514   3
  -6   3   2 96.5085 4.23542   4
  -6   3   2 107.109 5.31066   3
  -6   3   2 100.702 5.21265   2
   6   3  -2 94.5188 5.25535   3
  -5  -3   2 143.793 4.68216   5
  -5  -3   2 136.724 5.78640   3
   5  -3  -2 143.308 5.34127   4
  -5  -3   2 142.345 4.56288   5
  -5  -3   2 137.048 6.33580   2
   5   3  -2 146.479 3.55972   4
  -5   3   2 142.534 5.88433   3
  -5   3   2 143.393 5.58413   2
  -5   3   2 138.413 5.13467   4
   5   3  -2 149.379 6.22536   3
  -4  -3   2 46.5908 2.25664   5
  -4  -3   2 45.1844 2.88117   3
  -4  -3   2 43.0821 3.27619   2
   4  -3  -2 51.1479 2.93129   4
  -4  -3   2 52.2673 2.44709   5
  -4   3   2 48.4611 2.98737   3
  -4   3   2 53.7261 2.86961   4
  -4   3   2 53.0297 3.01529   2
   4   3  -2 45.7209 1.77772   4
   4   3  -2 49.0296 3.12165   3
   3  -3  -2 32.4419 2.23779   2
   3  -3  -2 30.3541 2.15749   4
  -3  -3   2 32.3037 2.63416   2
  -3  -3   2 31.1673 2.13169   3
  -3  -3   2 31.3382 1.78547   5
   3   3  -2 32.2635 1.48410   5
   3   3  -2 29.3142 2.20045   3
  -3   3   2 31.0994 2.18684   3
  -3   3   2 28.1581 1.99319   4
  -3   3   2 31.3945 2.25221   2
   3   3  -2 30.4675 1.55536   5
  -2  -3   2 83.5519 3.18950   3
  -2  -3   2 79.7366 3.86076   2
   2  -3  -2 72.9229 3.22966   4
  -2  -3   2 77.6097 2.85558   5
   2  -3  -2 67.1249 3.20661   2
   2   3  -2 77.1944 3.19466   3
  -2   3   2 69.8888 3.09634   4
   2   3  -2 72.7470 2.75651   5
  -2   3   2 68.8860 3.25483   2
  -2   3   2 74.5800 2.37714   5
   2   3  -2 80.1603 2.73310   5
  -1  -3   2 1075.23 23.5681   2
  -1  -3   2 1061.32 22.2520   5
   1  -3  -2 1050.32 23.0421   2
   1   3  -2 1058.18 22.2932   3
  -1   3   2 1069.96 23.0543   2
   1   3  -2 1056.77 23.7218   2
   0  -3  -2 821.006 17.5175   4
   0  -3  -2 799.416 17.9661   2
   0  -3  -2 804.271 17.1947   5
   0  -3   2 775.155 16.9695   5
   0  -3   2 822.525 18.0699   2
   0   3   2 778.881 17.4621   4
   0   3   2 821.597 17.9826   2
  -1  -3  -2 328.810 8.04996   5
  -1  -3  -2 327.181 8.01449   4
   1  -3   2 316.769 8.23050   2
  -1  -3  -2 328.538 8.56553   2
   1  -3   2 337.835 7.38931   5
   1   3   2 324.995 7.94852   4
   1   3   2 323.043 8.62170   2
   1   3   2 324.956 7.93921   5
  -1   3  -2 329.256 8.38720   2
  -1   3  -2 320.895 7.59157   5
  -2  -3  -2 490.709 11.9531   2
   2  -3   2 479.883 11.2916   2
  -2  -3  -2 503.412 11.4556   5
  -2  -3  -2 491.252 11.0528   4
   2   3   2 508.058 12.1897   2
  -2   3  -2 488.124 10.6138   5
   2   3   2 504.196 11.2000   5
  -2   3  -2 479.374 11.4092   2
   2   3   2 491.437 11.1586   5
   2   3   2 514.935 11.0206   4
   3  -3   2 234.917 5.92646   2
  -3  -3  -2 223.345 6.11794   5
  -3  -3  -2 220.237 6.69723   2
  -3  -3  -2 225.197 5.55280   4
  -3  -3  -2 232.243 6.25589   5
   3   3   2 219.971 6.69596   3
   3   3   2 224.706 5.61701   5
  -3   3  -2 228.264 5.04998   5
  -3   3  -2 236.696 6.86509   4
  -3   3  -2 230.486 6.02889   2
   3   3   2 218.923 6.84939   2
   3   3   2 221.330 5.39573   4
   3   3   2 228.153 5.67230   5
  -3   3  -2 231.490 6.11755   3
  -4  -3  -2 36.4379 2.03352   5
  -4  -3  -2 34.6438 1.99624   5
  -4  -3  -2 34.5602 2.32771   2
   4  -3   2 38.1216 1.78457   2
  -4  -3  -2 34.6194 1.32199   4
   4   3   2 36.4450 2.52246   2
  -4   3  -2 39.2067 2.42089   4
   4   3   2 35.9444 2.54677   3
  -4   3  -2 34.7388 2.13846   3
  -4   3  -2 37.0329 1.84202   2
  -5  -3  -2 75.4558 3.17009   5
  -5  -3  -2 76.4404 3.72550   2
  -5  -3  -2 78.0827 3.14453   5
  -5   3  -2 75.9482 2.83705   2
   5   3   2 76.9997 4.12953   3
  -5   3  -2 71.2996 3.54194   3
  -6  -3  -2 24.0825 2.25504   2
  -6  -3  -2 27.5133 1.96668   5
  -6   3  -2 29.2661 1.70139   2
  -6   3  -2 27.3912 2.32704   4
  -6   3  -2 31.2789 2.65405   3
   6   3   2 26.4706 2.74900   3
  -7  -3  -2 2.89132 0.98453   5
  -7  -3  -2 2.32971 0.89804   5
   7   3   2 1.67611 1.37364   3
  -7   3  -2 2.60047 1.09529   4
  -7   3  -2 0.79403 1.10710   3
  -7   3  -2 2.33059 0.68437   2
  -8  -3  -2 6.07024 1.62381   2
  -8  -3  -2 4.55978 1.30564   5
  -8  -3  -2 5.91547 1.41463   5
  -8   3  -2 3.72114 1.23663   4
   8   3   2 4.12364 1.78919   3
  -8   3  -2 1.20606 1.52137   3
  -9  -3  -2 21.0820 2.50468   5
  -9  -3  -2 23.8253 2.39414   5
  -9  -3  -2 20.2467 2.56037   2
  -9   3  -2 13.7077 2.19983   4
   9   3   2 18.3826 3.01595   3
 -10  -3  -2 17.8676 2.30687   5
 -10  -3  -2 17.7959 2.69147   5
 -10  -3  -2 16.7255 3.65917   2
  10   3   2 17.8544 3.18400   3
 -10   4   2 16.9303 2.47411   4
  10   4  -2 13.0761 3.32265   3
 -10   4   2 14.9396 2.65317   2
  -9  -4   2 75.6577 6.04759   2
  -9  -4   2 76.6053 4.11996   5
  -9   4   2 63.3121 4.02985   4
  -9   4   2 70.7354 4.74589   2
   9   4  -2 71.5027 5.81777   3
  -8  -4   2 116.727 5.04138   5
  -8  -4   2 111.765 4.91613   5
   8   4  -2 119.318 6.81165   3
  -8   4   2 118.145 5.80694   2
  -8   4   2 114.636 5.21064   4
  -7  -4   2 59.7012 3.36446   5
  -7  -4   2 56.2247 3.20851   5
  -7  -4   2 59.2521 4.81906   2
  -7   4   2 59.0358 4.31040   3
   7   4  -2 57.3278 4.49186   3
  -7   4   2 62.0535 4.01555   2
  -7   4   2 56.4872 3.56077   4
  -6  -4   2 7.36516 1.35559   5
  -6  -4   2 8.14690 1.75297   3
  -6  -4   2 7.97128 2.06721   2
   6  -4  -2 9.78345 1.94475   4
  -6  -4   2 5.40592 1.20280   5
  -6   4   2 8.39671 1.91560   3
  -6   4   2 8.31269 1.67293   4
  -6   4   2 9.38085 1.61360   2
   6   4  -2 5.27702 1.69719   3
  -5  -4   2 8.72287 1.93750   2
  -5  -4   2 8.97556 1.73015   3
  -5  -4   2 6.73484 1.30626   5
   5   4  -2 6.72715 0.85894   4
   5   4  -2 6.76496 1.66246   3
  -5   4   2 6.46177 1.58162   3
  -5   4   2 7.13696 1.45225   2
   5   4  -2 6.20583 0.74457   4
  -5   4   2 6.90446 1.37200   4
   4  -4  -2 676.738 16.3015   4
  -4  -4   2 666.197 15.3140   5
  -4  -4   2 655.541 16.4637   3
  -4  -4   2 661.659 17.5678   2
   4  -4  -2 659.464 16.4525   2
   4   4  -2 664.048 16.7729   3
   4   4  -2 654.081 14.1658   5
   4   4  -2 663.390 14.1469   5
  -4   4   2 646.420 16.4316   2
  -4   4   2 660.052 16.3835   3
  -4   4   2 658.239 16.0355   4
  -3  -4   2 2.16020 1.06988   2
   3  -4  -2 2.45601 1.08234   4
   3   4  -2 2.68097 0.74645   5
  -3   4   2 2.66296 0.91750   3
  -3   4   2 1.29457 0.76308   4
   3   4  -2 3.42315 1.04637   3
  -3   4   2 1.49946 0.86317   2
   3   4  -2 1.99619 0.60895   5
   2  -4  -2 38.1434 2.53172   2
   2  -4  -2 41.0426 2.62961   4
  -2  -4   2 39.1995 2.19682   5
  -2   4   2 37.4765 2.55469   2
  -2   4   2 37.6730 2.39848   4
   2   4  -2 37.9919 2.14842   5
  -2   4   2 37.8703 1.85540   5
   2   4  -2 39.3026 2.33209   3
   2   4  -2 38.7378 2.05315   5
   1  -4  -2 260.278 7.36172   4
  -1  -4   2 253.494 6.75859   5
  -1  -4   2 228.115 7.69925   2
   1  -4  -2 266.638 7.62799   2
  -1   4   2 255.771 7.24522   4
   1   4  -2 220.399 7.73970   2
  -1   4   2 254.540 6.55719   5
   1   4  -2 240.983 6.63968   5
  -1   4   2 270.926 7.73663   2
   0  -4  -2 1350.69 29.1155   2
   0  -4   2 1337.02 27.8206   5
   1  -4   2 48.1070 2.06374   5
   1  -4   2 53.1478 2.76201   2
  -1  -4  -2 49.1119 2.48245   5
  -1  -4  -2 50.5544 2.82851   2
  -1  -4  -2 50.0383 2.56773   4
  -1   4  -2 53.2092 2.85385   2
   1   4   2 53.4928 2.41649   5
  -1   4  -2 50.4338 2.23652   5
   1   4   2 51.8802 2.48921   4
   1   4   2 50.9455 2.39413   5
   1   4   2 48.1397 2.87411   2
  -2  -4  -2 295.378 7.60827   4
  -2  -4  -2 280.037 8.42052   2
  -2  -4  -2 283.446 7.83778   5
   2  -4   2 297.191 7.99648   2
   2   4   2 293.420 8.70156   2
   2   4   2 299.563 7.67790   5
   2   4   2 299.876 7.50310   4
  -2   4  -2 300.430 8.14350   2
   2   4   2 301.343 7.65308   5
  -2   4  -2 287.434 7.10845   5
  -3  -4  -2 213.741 5.73506   4
  -3  -4  -2 210.127 6.31289   5
  -3  -4  -2 211.626 6.94019   2
   3  -4   2 207.259 6.12117   2
  -3   4  -2 206.452 5.24205   5
   3   4   2 211.542 5.82599   5
   3   4   2 211.188 5.82321   5
  -3   4  -2 211.891 6.31321   2
   3   4   2 218.343 7.22528   2
  -3   4  -2 210.622 6.00366   3
  -3   4  -2 220.363 7.06444   4
   3   4   2 206.760 5.56133   4
   3   4   2 218.943 6.79894   3
  -4  -4  -2 7.90011 1.20650   5
   4  -4   2 10.1206 1.16829   2
  -4  -4  -2 7.77633 0.91092   4
  -4  -4  -2 8.49562 1.47024   2
  -4  -4  -2 9.01250 1.28122   5
  -4   4  -2 9.90583 1.30329   3
   4   4   2 7.82275 0.74779   4
   4   4   2 8.25247 0.85710   5
   4   4   2 7.73420 1.49919   3
  -4   4  -2 10.6075 1.25074   2
   4   4   2 8.46433 0.86669   5
  -4   4  -2 8.57723 1.53957   4
   4   4   2 7.15695 1.54077   2
  -5  -4  -2 202.368 7.13422   2
  -5  -4  -2 192.698 6.19607   5
   5   4   2 194.642 7.31669   3
  -5   4  -2 200.504 6.97723   4
  -5   4  -2 208.243 6.06598   2
  -5   4  -2 202.491 6.69391   3
  -6  -4  -2 216.890 6.82832   5
  -6  -4  -2 212.491 6.72132   5
  -6  -4  -2 216.384 7.61822   2
  -6   4  -2 211.733 7.37691   3
   6   4   2 205.920 8.10782   3
  -6   4  -2 207.011 7.33615   4
  -6   4  -2 201.882 6.15999   2
  -7  -4  -2 110.294 5.35539   2
  -7  -4  -2 104.711 4.57944   5
  -7  -4  -2 109.761 4.76319   5
  -7   4  -2 105.470 5.12424   4
   7   4   2 111.887 6.11059   3
  -7   4  -2 114.164 5.55547   3
  -7   4  -2 126.755 4.23615   2
  -8  -4  -2 90.2194 4.52652   5
  -8  -4  -2 93.2719 5.04309   2
  -8  -4  -2 94.6435 4.48988   5
  -8   4  -2 84.9720 4.55719   4
  -8   4  -2 93.0658 5.29938   3
  -8   4  -2 86.7175 3.34730   2
   8   4   2 79.6120 6.51850   3
  -9  -4  -2 11.2840 2.13164   5
  -9  -4  -2 12.7984 2.16358   5
  -9  -4  -2 12.0890 2.26336   2
   9   4   2 11.1068 2.60088   3
  -9   4  -2 6.71112 1.74300   4
 -10  -4  -2 23.1742 3.09833   2
 -10  -4  -2 28.8767 3.06493   5
 -10  -4  -2 34.9618 3.31658   5
 -10   4  -2 26.2449 2.88051   4
  10   4   2 29.9071 4.18727   3
 -10   5   2 0.12059 1.42800   2
  10   5  -2 -0.2924 1.91089   3
  -9  -5   2 161.625 6.48693   5
  -9   5   2 122.301 7.13685   4
  -9   5   2 149.536 6.98101   2
   9   5  -2 157.125 8.76548   3
  -8  -5   2 -1.9415 1.25800   5
  -8  -5   2 3.12128 2.11691   2
   8   5  -2 1.17263 1.61218   3
  -8   5   2 1.62551 1.36996   2
  -8   5   2 -0.6444 1.33324   4
  -7  -5   2 52.8460 3.32598   5
  -7   5   2 47.9772 3.58577   4
   7   5  -2 42.6876 3.99759   3
  -7   5   2 51.6848 3.78874   2
   6  -5  -2 4.85370 1.70489   4
  -6  -5   2 7.59969 2.22852   2
  -6  -5   2 5.36205 1.32895   5
  -6   5   2 4.03067 1.50951   4
  -6   5   2 7.15633 1.77647   3
   6   5  -2 5.87514 1.98376   3
  -6   5   2 5.25379 1.60508   2
  -5  -5   2 3.39563 1.01602   5
   5  -5  -2 0.66234 1.31752   4
  -5  -5   2 5.77446 1.88042   2
   5   5  -2 4.59368 0.66334   5
  -5   5   2 3.57150 1.24940   2
   5   5  -2 4.84671 0.97837   4
  -5   5   2 4.00626 1.38286   4
   5   5  -2 4.38292 0.73034   5
   5   5  -2 3.95868 1.44092   3
  -5   5   2 5.83640 1.58625   3
  -4  -5   2 18.4900 1.87293   5
  -4  -5   2 19.3649 2.67456   2
   4  -5  -2 18.8113 2.37176   4
   4  -5  -2 18.9207 2.19015   2
  -4   5   2 18.4316 2.14016   3
  -4   5   2 20.3447 2.23726   4
   4   5  -2 24.9827 2.43388   3
   4   5  -2 21.9076 1.63389   5
  -4   5   2 16.3328 2.48363   2
   4   5  -2 20.2090 1.52511   5
   4   5  -2 20.6256 1.70210   4
   3  -5  -2 658.474 16.4621   2
  -3  -5   2 646.388 15.5115   5
  -3  -5   2 647.337 17.5416   2
  -3   5   2 656.122 16.5860   2
   3   5  -2 660.962 15.2174   5
   3   5  -2 656.728 16.2185   3
   3   5  -2 657.450 14.9516   5
  -3   5   2 661.157 16.2635   4
  -2  -5   2 109.516 5.26516   2
   2  -5  -2 106.989 4.70475   2
  -2  -5   2 106.697 4.10083   5
   2  -5  -2 111.488 4.79810   4
   2   5  -2 107.762 3.99791   5
   2   5  -2 102.030 5.25843   2
   2   5  -2 102.936 4.27004   3
  -2   5   2 109.400 3.77122   5
   2   5  -2 110.741 4.16820   5
  -2   5   2 105.891 4.57461   4
  -2   5   2 111.639 4.86657   2
  -1  -5   2 2.26456 0.73540   5
   1  -5  -2 1.21927 0.96291   4
   1  -5  -2 1.16066 0.84724   2
  -1  -5   2 1.39021 0.98488   2
  -1   5   2 0.96535 0.87230   2
   1   5  -2 1.69153 0.77154   5
   1   5  -2 1.31494 0.91403   2
  -1   5   2 2.45808 0.77833   5
  -1   5   2 2.80396 0.97529   4
   0  -5   2 451.035 13.0175   2
   0  -5  -2 424.418 11.1480   4
   0  -5  -2 420.439 12.6846   2
   0  -5   2 433.964 10.4394   5
   0  -5  -2 426.867 10.5533   5
   0   5   2 415.484 11.7718   2
   0   5   2 430.643 11.2116   4
   0   5  -2 425.728 11.9289   2
   0   5  -2 421.062 10.4710   5
  -1  -5  -2 31.0323 2.08752   5
   1  -5   2 29.6386 1.72423   5
  -1  -5  -2 31.1538 2.20685   4
   1  -5   2 26.2526 2.21891   2
  -1  -5  -2 35.4225 2.98997   2
  -1   5  -2 25.5975 2.29620   2
   1   5   2 36.2337 2.24204   4
   1   5   2 29.5622 2.07125   5
   1   5   2 32.9544 2.11561   5
  -1   5  -2 26.4907 1.77763   5
   1   5   2 36.9948 2.76817   2
  -2  -5  -2 249.521 7.85892   2
  -2  -5  -2 223.544 6.89452   5
  -2  -5  -2 234.862 6.78031   4
   2  -5   2 211.149 7.02189   2
   2   5   2 241.492 7.97691   2
   2   5   2 226.198 6.67995   5
   2   5   2 230.901 6.62804   4
   2   5   2 238.875 6.73303   5
  -2   5  -2 223.843 6.20595   5
  -2   5  -2 210.824 7.17760   2
  -2   5  -2 233.083 7.51078   4
   3  -5   2 1057.62 23.3546   2
  -3  -5  -2 1012.06 24.3751   2
  -3  -5  -2 1065.00 22.6678   4
   3   5   2 1012.14 24.7410   2
  -3   5  -2 1054.99 24.2114   4
   3   5   2 1061.66 22.8277   5
  -3   5  -2 1047.96 22.0533   5
   3   5   2 1051.13 22.5150   4
  -3   5  -2 1083.61 23.6175   2
   3   5   2 1054.46 22.8247   5
  -4  -5  -2 115.138 4.66661   5
  -4  -5  -2 115.466 4.50464   5
  -4  -5  -2 115.896 5.24506   2
   4  -5   2 115.313 4.43464   2
  -4   5  -2 113.598 4.61410   2
   4   5   2 112.276 3.90107   5
   4   5   2 112.002 3.86046   5
   4   5   2 114.933 3.66905   4
   4   5   2 115.181 5.17626   3
  -4   5  -2 115.356 5.12666   4
  -4   5  -2 116.370 3.50721   5
   4   5   2 109.917 5.42527   2
  -4   5  -2 119.096 4.55025   3
  -5  -5  -2 156.761 5.67050   5
  -5  -5  -2 168.399 6.75399   2
   5  -5   2 159.052 5.48365   2
  -5  -5  -2 164.354 5.91715   5
  -5   5  -2 154.391 6.43782   4
   5   5   2 164.668 6.71646   3
  -5   5  -2 156.235 5.85767   3
   5   5   2 162.134 4.15330   5
  -5   5  -2 152.830 5.58369   2
   5   5   2 165.526 4.18497   5
   5   5   2 161.301 4.05292   4
  -6  -5  -2 4.97074 1.38676   5
  -6  -5  -2 6.46122 1.54123   5
  -6  -5  -2 8.49773 1.97666   2
  -6   5  -2 9.07350 1.80364   3
  -6   5  -2 5.89563 1.64369   4
  -6   5  -2 8.24841 1.51495   2
   6   5   2 3.56251 1.41485   3
  -7  -5  -2 3.21615 1.36240   5
  -7  -5  -2 2.69892 1.23025   5
  -7  -5  -2 1.89365 1.40921   2
  -7   5  -2 2.62839 1.01314   2
   7   5   2 2.14097 1.66068   3
  -7   5  -2 2.59683 1.53680   3
  -7   5  -2 2.97948 1.52499   4
  -8  -5  -2 50.3548 4.03901   2
  -8  -5  -2 46.1573 3.63596   5
   8   5   2 55.6044 4.75176   3
  -8   5  -2 45.9175 3.92224   4
  -8   5  -2 45.7636 2.70030   2
  -8   5  -2 47.9728 4.10396   3
  -9  -5  -2 52.8581 4.02525   5
  -9  -5  -2 53.4973 4.31962   2
  -9  -5  -2 53.9745 3.97069   5
   9   5   2 56.7786 4.95470   3
  -9   5  -2 53.1926 4.08980   4
 -10  -5  -2 19.1509 2.80005   5
  10   5   2 20.5811 3.73931   3
 -10   5  -2 17.6355 1.19229   5
 -10   6   2 0.36754 1.51790   2
  -9   6   2 4.65595 1.95158   4
   9   6  -2 4.00242 1.93715   3
  -9   6   2 5.83657 1.90038   2
  -8  -6   2 -0.1371 1.20506   5
  -8   6   2 0.78486 1.51244   4
  -8   6   2 0.68802 1.39726   2
   8   6  -2 -0.7224 1.43316   3
  -7  -6   2 3.73088 2.07279   2
  -7   6   2 0.42158 1.21441   2
   7   6  -2 2.46977 1.51686   3
  -6  -6   2 77.6802 4.14284   5
   6  -6  -2 72.1636 4.75297   4
  -6   6   2 70.3757 4.59127   3
  -6   6   2 73.0959 4.57040   2
  -6   6   2 78.1314 4.68631   4
   6   6  -2 76.6810 2.58726   4
   6   6  -2 75.8141 2.76204   4
   6   6  -2 76.5135 5.02074   3
   5  -6  -2 64.8218 4.26113   4
   5  -6  -2 68.2186 4.25481   2
  -5  -6   2 63.8062 3.62676   5
  -5  -6   2 70.1754 5.01091   2
  -5   6   2 65.8443 4.19595   4
   5   6  -2 65.5494 4.41046   3
   5   6  -2 64.6467 2.97500   4
   5   6  -2 64.6069 3.24066   5
  -5   6   2 64.7784 4.22040   2
  -5   6   2 61.4577 4.08515   3
   5   6  -2 69.1669 2.77274   5
   4  -6  -2 408.082 12.0954   4
   4  -6  -2 403.475 11.9949   2
  -4  -6   2 384.484 13.0181   2
  -4  -6   2 393.796 10.9797   5
   4   6  -2 408.508 10.3833   5
   4   6  -2 407.614 10.3677   4
  -4   6   2 401.164 11.8630   4
   4   6  -2 399.624 10.1666   5
  -4   6   2 416.488 12.2140   2
   4   6  -2 391.808 11.9420   3
  -4   6   2 416.880 11.7916   3
   3  -6  -2 207.114 7.56462   4
  -3  -6   2 190.992 8.07786   2
   3  -6  -2 213.943 7.64815   2
  -3  -6   2 198.817 6.69893   5
   3   6  -2 190.178 7.08466   3
   3   6  -2 205.896 6.55696   5
  -3   6   2 215.042 6.09464   5
  -3   6   2 222.949 7.89925   2
   3   6  -2 194.621 6.32768   5
   3   6  -2 213.121 6.58674   4
  -3   6   2 202.795 7.39631   4
  -2  -6   2 57.5893 3.89104   2
   2  -6  -2 51.7883 3.44931   2
  -2  -6   2 59.7299 3.13584   5
   2  -6  -2 55.4238 3.49214   4
   2   6  -2 61.9833 3.33074   3
   2   6  -2 62.1382 3.32357   4
   2   6  -2 59.8300 3.12610   5
  -2   6   2 60.5827 3.58148   4
   2   6  -2 61.7054 4.19026   2
  -1  -6   2 0.80636 0.94934   2
  -1  -6   2 0.81980 0.62581   5
   1  -6  -2 1.14819 0.95102   2
   1   6  -2 0.65659 0.64078   5
  -1   6   2 0.75597 0.86575   4
  -1   6   2 1.89709 0.83971   5
  -1   6   2 1.27425 1.07253   2
   1   6  -2 2.26446 1.03516   4
   0  -6   2 302.899 9.86280   2
   0  -6   2 311.720 8.50686   5
   0  -6  -2 322.304 9.46202   4
   0  -6  -2 334.331 10.0203   2
   0   6   2 323.002 8.80418   5
   0   6   2 323.594 10.2970   2
   0   6   2 314.659 8.78006   5
   0   6  -2 327.464 8.85002   5
   0   6   2 320.415 9.32710   4
   0   6  -2 312.663 9.39843   4
   0   6  -2 314.553 10.1993   2
  -1  -6  -2 28.5944 2.59336   2
  -1  -6  -2 21.6961 2.11342   4
   1  -6   2 17.6997 2.07456   2
   1   6   2 21.8466 1.91595   5
  -1   6  -2 22.3178 2.20930   4
  -1   6  -2 20.7044 1.72162   5
  -1   6  -2 20.1667 2.26515   2
   1   6   2 21.3484 1.97809   4
   1   6   2 23.2547 2.95932   2
  -2  -6  -2 75.4930 4.35866   2
  -2  -6  -2 83.5064 3.80423   4
  -2  -6  -2 85.9227 3.99457   5
   2  -6   2 81.6454 4.17687   2
   2   6   2 80.8180 3.72062   5
  -2   6  -2 85.1741 3.47914   5
  -2   6  -2 89.4222 4.54008   2
  -2   6  -2 85.6076 4.37517   4
  -3  -6  -2 2.08364 0.92673   4
  -3  -6  -2 1.87218 1.04299   5
  -3  -6  -2 2.26088 1.16529   2
   3  -6   2 0.73297 0.79012   2
  -3   6  -2 2.73831 1.19282   4
   3   6   2 3.85775 0.99328   5
  -3   6  -2 1.66631 0.98484   2
  -3   6  -2 2.48211 0.71478   5
   3   6   2 2.56629 0.90127   4
   3   6   2 2.81578 1.39215   2
   3   6   2 5.40607 1.15075   5
  -4  -6  -2 -0.1480 1.10625   2
  -4  -6  -2 2.86191 1.18602   5
   4  -6   2 0.40046 0.78189   2
  -4  -6  -2 1.40705 0.96813   5
   4   6   2 0.52713 1.22456   2
  -4   6  -2 0.59884 1.04969   4
  -4   6  -2 1.94841 0.89070   3
  -4   6  -2 2.24200 0.98322   2
   4   6   2 1.66695 0.70454   4
   4   6   2 0.63684 0.76489   5
  -4   6  -2 2.92457 0.78368   5
   4   6   2 2.37097 1.26547   3
   4   6   2 2.01145 0.78688   5
   5  -6   2 5.27140 1.42009   2
  -5  -6  -2 5.91407 1.46462   5
  -5  -6  -2 6.09296 1.58189   5
  -5  -6  -2 7.83025 1.87774   2
  -5   6  -2 5.31020 1.38413   2
  -5   6  -2 4.44498 1.20921   3
  -5   6  -2 4.19170 0.87292   5
   5   6   2 6.90315 1.81254   3
  -5   6  -2 2.26372 1.45006   4
   5   6   2 5.87507 1.05551   5
   5   6   2 4.92727 1.75287   2
   5   6   2 5.63311 0.96326   4
  -6  -6  -2 299.432 10.4198   2
  -6  -6  -2 286.598 9.05737   5
  -6  -6  -2 278.763 9.16768   5
  -6   6  -2 286.382 7.17564   5
  -6   6  -2 285.334 10.0031   4
  -6   6  -2 270.507 9.18729   3
   6   6   2 285.758 10.3873   3
  -6   6  -2 291.869 8.96086   2
  -7  -6  -2 124.755 6.20528   5
  -7  -6  -2 123.399 5.79936   5
  -7  -6  -2 127.547 6.53233   2
  -7   6  -2 116.583 5.11735   2
  -7   6  -2 118.311 6.55313   3
   7   6   2 123.619 6.89096   3
  -7   6  -2 120.517 3.75105   5
  -7   6  -2 104.086 6.73930   4
  -8  -6  -2 2.68975 1.51221   5
  -8  -6  -2 3.29916 1.59709   5
  -8  -6  -2 4.55235 2.03935   2
  -8   6  -2 2.51177 0.70614   5
  -8   6  -2 4.37115 1.77155   3
   8   6   2 5.04156 2.25492   3
  -8   6  -2 2.99246 1.82870   4
  -8   6  -2 1.77817 1.09846   2
  -9   6  -2 20.0454 3.64893   4
  -9   6  -2 31.5393 1.76123   5
   9   6   2 26.0813 3.97671   3
  -9   6  -2 32.1657 2.35747   2
 -10  -6  -2 33.9434 3.48348   5
  10   6   2 42.4771 4.81683   3
 -10   6  -2 41.6348 2.07486   5
  10   7  -2 -1.7398 1.72975   3
 -10   7   2 1.63042 1.83994   2
   9   7  -2 28.5090 4.36517   3
  -9   7   2 34.5102 3.67232   2
   8   7  -2 5.41788 1.94600   3
  -8   7   2 5.80645 1.88379   2
  -7  -7   2 87.3521 6.11099   5
  -7   7   2 102.171 5.82416   2
  -7   7   2 95.7458 5.80779   4
   7   7  -2 102.072 6.51352   3
  -6  -7   2 0.14162 1.77299   2
  -6  -7   2 3.05194 1.29508   5
   6   7  -2 2.40555 1.35071   3
  -6   7   2 1.37694 1.35022   3
   6   7  -2 1.52853 0.58247   5
   6   7  -2 1.86620 0.83560   4
  -6   7   2 1.91421 1.59824   4
  -6   7   2 3.32725 1.69244   2
   6   7  -2 2.32508 0.67476   5
  -5  -7   2 20.3879 3.72949   2
   5  -7  -2 16.6044 2.75790   4
   5  -7  -2 14.1064 2.36390   2
  -5   7   2 15.5797 2.40212   2
   5   7  -2 17.7129 1.68694   5
   5   7  -2 20.1903 2.80556   3
   5   7  -2 19.3370 1.80669   5
  -5   7   2 15.2657 2.27653   3
   5   7  -2 20.1803 1.99450   4
  -4  -7   2 115.195 5.07126   5
   4  -7  -2 112.692 5.82411   4
  -4  -7   2 118.209 6.56639   2
   4  -7  -2 111.733 5.66492   2
   4   7  -2 109.390 4.59100   5
  -4   7   2 114.385 5.71717   4
  -4   7   2 114.047 4.29364   5
   4   7  -2 117.559 4.71338   4
   4   7  -2 113.161 4.51371   5
   4   7  -2 114.242 5.62650   3
  -4   7   2 114.142 5.86240   2
  -3  -7   2 364.056 12.3320   2
  -3  -7   2 356.951 10.3912   5
   3  -7  -2 353.320 11.3627   2
   3  -7  -2 354.228 11.3561   4
   3   7  -2 363.953 9.95705   5
   3   7  -2 362.646 10.2215   4
   3   7  -2 357.584 10.1883   5
   3   7  -2 352.536 12.5722   2
  -3   7   2 380.526 11.8284   2
  -3   7   2 366.288 11.3267   4
   3   7  -2 362.390 10.9389   3
  -3   7   2 364.658 9.68595   5
  -2  -7   2 11.1970 2.24696   2
   2  -7  -2 13.1898 2.11957   4
  -2  -7   2 13.8132 1.63513   5
   2  -7  -2 8.05767 1.67672   2
  -2   7   2 9.14856 1.84192   4
   2   7  -2 9.99919 1.62308   4
  -2   7   2 10.3339 1.50744   5
   2   7  -2 11.1502 1.62262   5
   2   7  -2 10.7684 1.46916   5
   2   7  -2 11.9373 2.29819   2
  -2   7   2 10.1721 1.89469   2
  -1  -7   2 10.1174 2.05923   2
   1  -7  -2 10.5843 1.97949   4
   1  -7  -2 14.5341 1.95630   2
  -1  -7   2 12.2305 1.52757   5
   1   7  -2 11.9755 2.08628   2
   1   7  -2 11.9551 1.80370   4
  -1   7   2 13.8689 1.96596   4
   1   7  -2 9.01451 1.59077   5
   1   7  -2 10.2572 1.51147   5
  -1   7   2 13.2830 2.14294   2
  -1   7   2 14.3483 1.71070   5
   0  -7  -2 13.0734 2.08025   2
   0  -7  -2 17.3182 2.18960   4
   0  -7   2 17.3196 2.15497   2
   0  -7   2 16.5624 1.70855   5
   0   7   2 15.5347 1.82627   5
   0   7   2 14.2181 2.23741   2
   0   7  -2 15.1625 1.99936   4
   0   7  -2 16.5413 2.35596   2
   0   7   2 15.8647 1.97355   4
   0   7  -2 16.6553 1.83727   5
   0   7   2 14.2049 1.62533   5
  -1  -7  -2 10.8960 1.66724   5
  -1  -7  -2 10.4181 2.14958   4
   1  -7   2 16.5431 2.13434   2
  -1  -7  -2 8.49389 1.84764   2
  -1   7  -2 12.7816 1.94363   4
   1   7   2 12.3391 1.56492   5
  -1   7  -2 14.1284 1.65853   5
   1   7   2 8.71693 1.56043   4
  -1   7  -2 15.4770 2.22406   2
   1   7   2 12.4485 2.11700   2
   1   7   2 10.6261 1.65567   5
  -2  -7  -2 605.720 15.3687   4
  -2  -7  -2 613.866 16.8279   2
  -2  -7  -2 591.022 15.3010   5
   2  -7   2 610.793 16.1768   2
  -2   7  -2 610.485 16.8252   2
   2   7   2 608.859 15.2012   4
   2   7   2 602.563 15.1536   5
   2   7   2 620.344 15.1037   5
  -2   7  -2 588.155 16.1614   4
   2   7   2 628.124 17.1905   2
  -2   7  -2 602.733 14.6610   5
  -3  -7  -2 41.8373 2.82869   4
  -3  -7  -2 44.2596 3.58173   2
   3  -7   2 37.9297 3.00881   2
  -3  -7  -2 40.9592 2.93854   5
   3   7   2 43.5155 2.79777   5
  -3   7  -2 35.4551 3.18616   4
   3   7   2 40.7672 2.72610   5
   3   7   2 40.1604 2.63857   4
   3   7   2 44.8502 3.76714   2
   4  -7   2 2.17874 1.18014   2
  -4  -7  -2 3.02120 1.48478   2
  -4  -7  -2 4.16572 1.30681   5
  -4   7  -2 3.14846 1.48638   4
   4   7   2 2.53592 0.92347   5
   4   7   2 2.31627 1.55930   2
   4   7   2 5.51817 1.61243   3
   4   7   2 2.78375 0.99851   5
  -5  -7  -2 52.5535 3.67443   5
   5  -7   2 57.4595 3.66940   2
  -5  -7  -2 43.8583 3.99128   2
   5   7   2 50.8047 2.74091   5
  -5   7  -2 54.0222 4.82205   4
   5   7   2 51.7219 2.79743   5
   5   7   2 45.1285 4.28841   2
  -5   7  -2 64.1058 6.44150   2
  -5   7  -2 53.1200 3.40587   3
  -5   7  -2 55.5013 2.79399   5
   5   7   2 49.9586 2.58328   4
   5   7   2 52.5974 4.02780   3
  -6  -7  -2 85.7801 4.75672   5
  -6  -7  -2 74.5883 4.47472   5
   6  -7   2 83.8080 4.42701   2
  -6  -7  -2 79.3463 5.41951   2
   6   7   2 80.8508 2.72442   4
   6   7   2 84.3406 5.44360   3
   6   7   2 82.2073 2.80206   5
  -6   7  -2 84.3608 5.41774   4
  -6   7  -2 82.4573 3.42450   5
   6   7   2 82.5516 2.83116   5
  -6   7  -2 79.7765 4.58066   3
  -7  -7  -2 3.66151 2.03123   2
  -7  -7  -2 6.80273 1.78093   5
  -7   7  -2 2.71657 1.58647   3
  -7   7  -2 8.02253 2.78088   2
   7   7   2 2.16222 1.81200   3
  -7   7  -2 2.33023 1.94105   4
  -7   7  -2 5.57316 1.07372   5
  -8  -7  -2 5.93475 2.46850   2
  -8   7  -2 7.95457 1.39165   5
  -8   7  -2 8.00391 1.93601   2
   8   7   2 7.71561 2.38221   3
  -9  -7  -2 3.83248 2.48393   2
  -9  -7  -2 7.81069 2.19459   5
   9   7   2 8.42784 2.60708   3
  -9   7  -2 6.42120 1.54951   2
 -10  -7  -2 60.8362 4.69936   5
 -10   7  -2 54.4389 2.85711   5
  -9   8   2 22.8771 3.30983   2
   9   8  -2 14.1990 3.44461   3
  -9   8   2 15.0950 1.88069   5
  -8   8   2 1.22685 1.01651   5
   8   8  -2 -0.1143 1.49380   3
  -8   8   2 2.85425 1.75046   2
  -7   8   2 25.7476 3.44352   2
   7   8  -2 32.7726 1.62064   4
   7   8  -2 32.0578 3.77598   3
   7   8  -2 31.7774 1.77877   4
   6  -8  -2 11.9937 2.55643   2
   6   8  -2 11.7103 2.16917   4
   6   8  -2 13.0243 2.46849   3
  -6   8   2 15.0990 2.84762   2
   6   8  -2 11.1470 1.54720   5
   6   8  -2 12.4002 1.40799   5
   5  -8  -2 34.5940 3.77882   4
  -5  -8   2 29.9239 2.90987   5
  -5  -8   2 25.0267 3.80304   2
   5  -8  -2 32.0896 3.41706   2
  -5   8   2 30.5167 3.19367   3
   5   8  -2 33.4095 2.70343   4
   5   8  -2 30.2856 2.39011   5
  -5   8   2 32.8304 2.45570   5
   5   8  -2 30.5285 2.42103   5
  -5   8   2 27.3863 3.35706   4
   5   8  -2 28.3664 3.38370   3
  -5   8   2 32.4780 3.50141   2
  -4  -8   2 17.6439 3.21245   2
   4  -8  -2 15.1185 2.41244   2
   4  -8  -2 15.4772 2.66837   4
  -4  -8   2 16.2791 2.08159   5
   4   8  -2 13.7043 2.03113   4
   4   8  -2 15.8486 1.84689   5
  -4   8   2 16.3678 2.63921   4
  -4   8   2 21.0038 2.82134   2
   4   8  -2 13.7894 2.29454   3
   4   8  -2 18.0242 2.00325   5
  -4   8   2 13.6930 1.71987   5
   3  -8  -2 5.44567 1.80066   4
  -3  -8   2 7.23399 2.40230   2
   3  -8  -2 9.10064 2.08198   2
   3   8  -2 8.46903 2.34376   2
  -3   8   2 8.82569 1.51514   5
  -3   8   2 9.68514 2.35006   4
   3   8  -2 10.1575 1.74766   5
   3   8  -2 9.33652 1.65970   5
  -3   8   2 8.99080 2.09240   2
   3   8  -2 9.44991 1.77785   4
   3   8  -2 10.8206 1.86711   3
  -2  -8   2 46.4362 3.19378   5
   2  -8  -2 46.3604 3.74923   2
   2  -8  -2 47.1943 3.77392   4
  -2  -8   2 51.8181 4.28646   2
   2   8  -2 55.0941 3.32506   5
   2   8  -2 48.0315 3.14187   5
  -2   8   2 50.5424 3.79431   4
   2   8  -2 51.0704 3.44135   4
  -2   8   2 51.6040 3.13699   5
   2   8  -2 50.8091 4.39852   2
  -2   8   2 46.1664 3.85698   2
  -1  -8   2 2.93683 1.45916   2
   1  -8  -2 5.03799 1.51439   2
   1  -8  -2 5.01413 1.54537   4
   1   8  -2 5.16298 1.79631   2
   1   8  -2 5.80596 1.36851   5
   1   8  -2 2.99511 1.33292   4
   1   8  -2 3.99609 1.14335   5
  -1   8   2 5.66846 1.78599   2
  -1   8   2 4.27174 1.51144   4
  -1   8   2 4.30607 1.18925   5
  -1   8   2 4.59359 1.29824   5
   0  -8   2 95.5727 5.43820   2
   0  -8   2 100.465 4.34449   5
   0  -8  -2 109.517 5.36068   4
   0  -8  -2 108.314 5.64324   2
   0   8   2 104.846 4.73313   5
   0   8  -2 97.4974 5.69141   2
   0   8  -2 99.1828 5.12240   4
   0   8   2 99.8928 5.08205   4
   0   8   2 107.708 4.69228   5
   0   8   2 102.957 5.80708   2
   0   8  -2 106.901 4.67588   5
  -1  -8  -2 74.9662 4.33509   4
   1  -8   2 76.1271 4.71054   2
  -1  -8  -2 73.2104 4.72246   2
   1   8   2 74.4401 3.99496   5
   1   8   2 78.1412 4.02628   5
  -1   8  -2 77.4139 4.57294   4
   1   8   2 84.5057 5.26945   2
   1   8   2 81.0389 4.33788   4
  -1   8  -2 76.2826 3.86112   5
  -1   8  -2 75.1661 4.88511   2
  -2  -8  -2 148.114 7.08700   2
  -2  -8  -2 159.316 6.39813   4
  -2  -8  -2 164.357 6.38166   5
   2  -8   2 167.323 7.03545   2
  -2   8  -2 170.124 7.41354   2
   2   8   2 156.778 6.18504   4
   2   8   2 152.820 6.09549   5
   2   8   2 145.404 7.30498   2
  -2   8  -2 169.601 5.97489   5
  -2   8  -2 156.182 6.93299   4
   2   8   2 153.366 6.01538   5
  -3  -8  -2 14.2960 2.30043   2
   3  -8   2 16.5132 2.30584   2
  -3  -8  -2 18.0656 2.19421   5
   3   8   2 15.9767 2.03336   5
  -3   8  -2 16.4704 2.47634   2
  -3   8  -2 16.3208 1.80825   5
   3   8   2 19.1815 2.11156   5
  -3   8  -2 14.6849 2.76407   4
   3   8   2 12.9246 2.56487   2
   3   8   2 17.6944 1.99656   4
  -4  -8  -2 50.4629 4.19641   2
  -4  -8  -2 46.0980 3.55255   5
   4  -8   2 46.4692 3.55526   2
   4   8   2 46.3282 3.04838   5
  -4   8  -2 40.5012 3.57941   2
  -4   8  -2 44.7483 2.82131   5
   4   8   2 48.4955 4.31962   2
   4   8   2 46.5077 3.00338   5
   4   8   2 43.8100 2.90812   4
   4   8   2 46.7590 3.68553   3
  -4   8  -2 45.8377 4.00073   4
  -5  -8  -2 10.1776 1.98366   5
   5  -8   2 8.78012 1.92854   2
  -5  -8  -2 12.9942 3.09416   2
   5   8   2 9.63635 1.67701   5
   5   8   2 8.46602 1.57390   5
  -5   8  -2 7.72116 2.04662   4
   5   8   2 9.13042 2.24971   3
  -5   8  -2 8.84254 2.04078   2
   5   8   2 9.81245 1.77206   4
  -5   8  -2 7.36961 1.42928   5
   5   8   2 12.7357 2.63443   2
  -5   8  -2 6.31130 1.61476   3
  -6  -8  -2 163.151 8.17761   2
  -6  -8  -2 151.617 6.92462   5
   6  -8   2 155.215 6.65671   2
   6   8   2 155.557 4.85621   4
   6   8   2 155.001 5.07833   5
   6   8   2 159.949 5.06817   5
  -6   8  -2 157.107 7.06663   2
  -6   8  -2 149.261 6.77065   3
  -6   8  -2 158.429 5.49591   5
  -7  -8  -2 16.3364 3.23286   2
  -7  -8  -2 15.0523 3.04746   5
  -7   8  -2 16.2791 1.83207   5
  -7   8  -2 14.9015 2.52666   2
  -7   8  -2 10.5696 2.29069   3
   7   8   2 18.4036 3.17027   3
  -8  -8  -2 46.1081 4.11039   5
  -8   8  -2 46.1294 3.67440   2
  -8   8  -2 47.7044 2.85471   5
   8   8   2 53.6933 5.28568   3
  -9  -8  -2 1.94205 1.74371   5
  -9   8  -2 -0.6475 0.95467   5
   9   8   2 -2.2362 1.59842   3
   9   9  -2 12.7815 3.48375   3
  -9   9   2 7.95124 2.52035   2
  -8   9   2 58.3458 3.58595   5
   8   9  -2 61.3619 5.65228   3
  -8   9   2 64.5613 5.34722   2
  -7   9   2 60.2166 3.53693   5
  -7   9   2 62.6344 5.26056   2
   7   9  -2 63.5163 5.51235   3
   6  -9  -2 31.4451 3.76191   2
   6   9  -2 31.1831 3.63284   3
   6   9  -2 31.1017 2.67141   4
  -6   9   2 35.8324 2.83777   5
  -6   9   2 35.8375 4.02295   2
   6   9  -2 31.8096 2.62801   5
   5  -9  -2 269.088 10.7053   2
  -5   9   2 285.883 8.67628   5
   5   9  -2 259.729 8.72282   4
   5   9  -2 263.703 8.44774   5
   5   9  -2 272.029 8.72093   5
  -5   9   2 278.198 10.9153   2
  -4  -9   2 18.0012 3.86851   2
   4  -9  -2 14.0077 2.66916   2
   4  -9  -2 16.9827 3.04917   4
   4   9  -2 15.7217 2.37140   4
   4   9  -2 9.81823 2.23268   3
  -4   9   2 15.6144 3.18747   4
   4   9  -2 13.9220 1.94602   5
  -4   9   2 15.0061 2.76388   2
  -4   9   2 15.2584 1.99622   5
   3  -9  -2 4.41786 1.93969   2
  -3  -9   2 1.53172 1.22584   5
   3  -9  -2 3.63144 1.68833   4
  -3  -9   2 3.02291 1.80768   2
  -3   9   2 4.71129 1.79058   4
   3   9  -2 3.99308 1.98600   2
   3   9  -2 3.38671 1.29468   5
  -3   9   2 3.85370 1.23741   5
   3   9  -2 5.03907 1.46559   4
   3   9  -2 3.64690 1.41608   3
   3   9  -2 2.63681 1.16121   5
  -3   9   2 2.59398 1.57804   2
   2  -9  -2 50.4424 4.00048   4
  -2  -9   2 53.5686 4.45185   2
  -2  -9   2 50.2246 3.40332   5
   2   9  -2 47.7305 3.59756   4
   2   9  -2 51.6135 4.73346   2
  -2   9   2 51.7890 3.34196   5
  -2   9   2 50.3986 3.94674   4
  -2   9   2 46.5465 3.17784   5
   2   9  -2 48.1884 3.93572   5
   2   9  -2 49.1943 3.28873   5
  -2   9   2 57.1055 4.55416   2
   1  -9  -2 247.313 9.30051   4
  -1  -9   2 237.909 8.11517   5
   1   9  -2 251.685 9.01396   4
  -1   9   2 241.630 8.11253   5
   1   9  -2 238.875 8.25816   5
  -1   9   2 241.014 8.31523   5
   1   9  -2 235.303 10.1828   2
  -1   9   2 248.714 10.0489   2
   0  -9  -2 2.07480 1.47060   4
   0  -9   2 1.75836 1.38007   2
   0   9  -2 0.75848 0.87981   5
   0   9   2 1.18715 1.24107   4
   0   9   2 0.91237 1.06797   2
   0   9  -2 0.01458 0.74822   5
   0   9   2 -0.0061 1.03973   5
   0   9   2 2.52039 1.19158   5
   0   9  -2 2.22618 1.49046   2
   0   9  -2 2.45251 1.36100   4
  -1  -9  -2 174.979 7.37395   4
   1  -9   2 192.876 8.17674   2
   1   9   2 182.629 7.30036   4
  -1   9  -2 180.703 6.71307   5
   1   9   2 165.810 6.63921   5
   1   9   2 174.391 8.31989   2
  -1   9  -2 180.717 8.35675   2
  -2  -9  -2 29.7951 3.41590   2
  -2  -9  -2 29.1402 2.90756   4
   2  -9   2 30.4661 3.18119   2
   2   9   2 32.8963 2.80097   5
   2   9   2 30.1018 2.77979   4
   2   9   2 25.0847 2.51439   5
  -2   9  -2 30.2843 2.62573   5
   2   9   2 26.0171 3.38895   2
  -2   9  -2 29.7186 3.40184   2
  -2   9  -2 32.8993 3.34308   4
  -3  -9  -2 134.668 6.12100   5
  -3  -9  -2 128.536 7.06981   2
   3  -9   2 127.870 6.39931   2
  -3   9  -2 133.706 5.47148   5
  -3   9  -2 125.070 6.73084   2
   3   9   2 131.364 5.69137   4
   3   9   2 138.448 7.53767   2
   3   9   2 124.976 5.65082   5
   3   9   2 126.461 5.55375   5
  -3   9  -2 127.636 6.70941   4
   4  -9   2 92.2264 5.48059   2
  -4  -9  -2 90.0231 5.98846   2
  -4  -9  -2 86.4194 5.03047   5
   4   9   2 98.1272 5.43366   5
  -4   9  -2 102.137 6.99156   4
   4   9   2 98.0063 6.44438   2
  -4   9  -2 95.2858 5.72028   2
   4   9   2 99.4369 4.72882   5
   4   9   2 89.0010 4.49810   4
   4   9   2 92.6815 5.52726   3
  -4   9  -2 96.1737 4.52888   5
   5  -9   2 74.3143 4.89557   2
  -5  -9  -2 76.2184 5.68042   2
  -5  -9  -2 75.1870 4.89854   5
   5   9   2 78.9561 4.05434   5
   5   9   2 66.8663 3.78500   5
   5   9   2 83.9075 4.04746   4
  -5   9  -2 70.0621 4.34725   3
  -5   9  -2 71.1626 3.81848   5
  -5   9  -2 77.6698 5.14401   2
   5   9   2 79.0351 6.00856   2
   6  -9   2 21.8263 3.02826   2
  -6  -9  -2 22.1707 3.16479   5
  -6   9  -2 21.8988 2.24175   5
   6   9   2 24.9331 3.22045   3
  -6   9  -2 25.7183 3.22586   2
   6   9   2 19.6119 2.13702   5
   6   9   2 22.6409 2.27236   5
   6   9   2 23.1222 3.67895   2
  -6   9  -2 22.1591 2.96568   3
  -7  -9  -2 15.1008 2.65996   5
   7  -9   2 8.86361 2.30510   2
  -7   9  -2 11.1792 2.64907   2
  -7   9  -2 15.0422 1.93748   5
   7   9   2 8.48087 2.40919   3
  -8  -9  -2 1.63198 1.88727   5
  -8   9  -2 3.61775 1.27128   5
  -8   9  -2 2.32675 1.69546   2
   8   9   2 3.54917 2.49682   3
  -9  -9  -2 -2.4267 1.60733   5
  -9   9  -2 -0.1813 1.44290   2
  -9   9  -2 -0.6076 1.03222   5
   8  10  -2 5.46209 2.66093   3
  -8  10   2 3.20093 2.57928   2
   7  10  -2 -1.6299 1.12793   5
   7  10  -2 1.16281 1.81932   3
  -7  10   2 4.00698 2.06065   2
  -6  10   2 40.7971 4.41410   2
   6  10  -2 35.6858 4.33406   3
   6  10  -2 39.9500 3.34556   4
   6  10  -2 38.1578 2.83425   5
   5  10  -2 12.2384 2.44638   4
   5  10  -2 3.87161 1.69103   5
   5  10  -2 8.82734 2.35950   3
   5  10  -2 6.50889 1.55533   5
  -5  10   2 7.91122 2.36910   2
   4 -10  -2 18.0870 3.48437   2
   4  10  -2 26.8931 3.27551   3
   4  10  -2 21.9436 2.90357   4
  -4  10   2 26.7785 3.55727   2
   4  10  -2 26.9819 4.11041   2
   4  10  -2 23.7562 2.49852   5
   4  10  -2 25.9388 2.83053   5
   3 -10  -2 133.938 7.43797   4
   3 -10  -2 138.593 7.57075   2
   3  10  -2 143.510 6.87101   3
  -3  10   2 153.949 6.20419   5
   3  10  -2 145.049 6.53270   5
   3  10  -2 152.097 8.78252   2
  -3  10   2 141.405 7.01399   5
   3  10  -2 168.151 6.57510   5
  -3  10   2 139.796 7.84587   2
   3  10  -2 143.718 6.63675   4
   2 -10  -2 118.112 6.60704   2
  -2 -10   2 111.210 6.19281   5
   2 -10  -2 119.635 6.66223   4
   2  10  -2 105.844 7.19068   2
  -2  10   2 111.087 6.79891   2
   2  10  -2 119.525 5.51512   5
  -2  10   2 113.254 5.52070   5
   2  10  -2 108.091 5.48043   5
  -2  10   2 109.505 5.28246   5
   1 -10  -2 64.2576 4.82630   4
  -1 -10   2 66.6224 5.27239   2
   1 -10  -2 58.4006 4.80568   2
   1  10  -2 68.3918 4.16414   5
  -1  10   2 61.1392 3.84982   5
   1  10  -2 67.0508 4.25288   5
  -1  10   2 66.1133 4.24920   5
   1  10  -2 64.6149 4.56296   4
   1  10  -2 62.6110 5.36111   2
  -1  10   2 62.5377 4.65376   4
  -1  10   2 63.1366 5.18198   2
   0 -10  -2 117.204 6.27805   4
   0 -10  -2 109.968 6.56984   2
   0 -10   2 99.5147 6.37000   2
   0  10  -2 105.314 5.33391   5
   0  10   2 105.659 5.32757   5
   0  10   2 122.915 5.60781   5
   0  10   2 110.257 5.99418   4
   0  10  -2 105.167 5.27188   5
   0  10  -2 102.112 5.95371   4
   0  10   2 117.238 7.02844   2
   0  10  -2 96.6622 6.44735   2
   1 -10   2 42.7599 4.23879   2
  -1 -10  -2 40.4170 3.99817   2
   1  10   2 47.7892 4.44869   2
  -1  10  -2 41.8287 4.30456   2
  -1  10  -2 44.9786 3.35251   5
   1  10   2 50.4355 4.66028   4
   1  10   2 45.4482 3.48309   5
  -1  10  -2 42.8047 4.00023   4
   1  10   2 44.6208 3.46741   5
   2 -10   2 3.92652 1.80655   2
  -2 -10  -2 2.82730 1.78963   2
   2  10   2 3.97729 1.46551   5
   2  10   2 2.17146 1.52404   4
   2  10   2 1.59423 1.56811   2
  -2  10  -2 4.24483 1.39207   5
   2  10   2 4.98379 1.54111   5
  -2  10  -2 5.35103 2.01321   2
   3 -10   2 14.8018 2.73396   2
  -3  10  -2 14.6309 2.94012   2
   3  10   2 17.9541 3.19659   2
   3  10   2 12.7194 2.37224   4
   3  10   2 14.9021 2.32547   5
  -3  10  -2 14.5444 2.10739   5
   3  10   2 18.3419 2.24928   5
   4 -10   2 361.962 12.4159   2
   4  10   2 352.767 10.9200   5
  -4  10  -2 349.140 10.6517   5
   4  10   2 327.781 13.5443   2
   4  10   2 347.914 10.9119   4
   4  10   2 348.345 10.9882   5
  -4  10  -2 351.558 12.7613   2
  -5 -10  -2 1.91881 1.56173   5
   5 -10   2 3.20828 1.66107   2
   5  10   2 2.80259 1.97494   2
  -5  10  -2 2.92075 1.24303   5
   5  10   2 0.83470 1.01057   5
   5  10   2 1.34996 1.53093   5
   5  10   2 1.41120 1.18539   4
  -5  10  -2 5.88970 2.05866   2
   5  10   2 -0.2326 1.29489   3
  -5  10  -2 3.13331 1.41038   3
  -6 -10  -2 8.96131 2.25073   5
   6 -10   2 5.81307 2.01016   2
   6  10   2 5.67714 2.15629   3
  -6  10  -2 4.81584 1.50128   5
  -6  10  -2 5.25948 2.14617   2
   6  10   2 5.51534 1.40417   5
  -6  10  -2 6.08972 2.01826   3
   6  10   2 7.87575 1.63527   4
  -7 -10  -2 23.3996 3.45363   5
   7 -10   2 18.9901 3.55360   2
  -7  10  -2 30.6153 2.68059   5
   7  10   2 27.9623 1.95757   5
  -7  10  -2 23.5883 3.39808   2
   7  10   2 20.5664 2.13409   4
   7  10   2 31.0476 4.31950   3
  -8 -10  -2 37.1538 4.05979   5
  -8  10  -2 23.4004 2.66169   5
  -8  10  -2 25.8387 3.54961   2
   8  10   2 26.8921 4.36591   3
  -8  11   2 0.99557 2.04100   2
   8  11  -2 0.55522 2.16913   3
   7  11  -2 6.35593 2.61589   3
  -7  11   2 5.98725 2.31698   2
   7  11  -2 4.69555 1.94282   4
   6  11  -2 20.6282 2.95139   4
   6  11  -2 20.1417 2.94599   5
  -6  11   2 21.7116 3.77969   2
  -6  11   2 15.4361 2.94983   5
   6  11  -2 13.5285 2.11687   5
   6  11  -2 13.9316 3.17269   3
   5  11  -2 163.463 7.19905   4
  -5  11   2 174.117 7.01848   5
   5  11  -2 188.063 8.89728   3
  -5  11   2 164.885 7.18359   5
   5  11  -2 176.326 7.00543   5
   4  11  -2 42.5591 3.93882   4
  -4  11   2 29.6093 4.08770   2
   4  11  -2 36.5219 3.18993   5
  -4  11   2 41.0426 3.26747   5
  -4  11   2 31.4765 3.63837   5
   4  11  -2 37.4683 5.03610   2
   4  11  -2 34.4293 3.64870   3
  -3  11   2 1.53345 1.23683   5
  -3  11   2 0.48815 1.52955   2
   3  11  -2 1.05710 1.30733   5
   3  11  -2 2.99536 1.83293   3
   3  11  -2 7.82627 2.08313   4
   2  11  -2 2.52240 1.19880   5
   2  11  -2 2.01915 1.58294   2
  -2  11   2 5.61808 2.13936   2
  -2  11   2 4.23202 1.55001   5
   2  11  -2 5.30398 1.70356   4
   1  11  -2 22.1458 3.16616   4
   1  11  -2 22.5538 3.72551   2
   1  11  -2 24.4105 2.66032   5
  -1  11   2 22.7440 2.73097   5
  -1  11   2 18.8091 3.36199   2
   0  11   2 62.5873 4.23727   5
   0  11  -2 56.4015 5.30564   2
   0  11  -2 61.0969 4.05570   5
   0  11   2 62.6454 5.37559   2
   1  11   2 60.3766 4.18977   5
  -1  11  -2 60.2476 4.02342   5
   1  11   2 55.6733 4.51571   4
   1  11   2 55.4286 5.14486   2
  -1  11  -2 61.7691 5.20749   2
   2  11   2 7.29051 1.92950   4
   2  11   2 7.49406 1.78568   5
   2  11   2 6.02370 2.26105   2
  -2  11  -2 4.06017 1.42182   5
  -2  11  -2 4.63928 1.98311   2
  -3  11  -2 20.4360 3.23296   2
   3  11   2 13.2279 3.15020   2
   3  11   2 14.8848 2.32288   5
  -3  11  -2 11.4539 2.13961   5
   3  11   2 13.8384 2.52095   4
  -4  11  -2 3.21835 1.31305   5
  -4  11  -2 0.87621 1.66722   2
   4  11   2 0.56421 1.20831   5
   4  11   2 0.53229 1.88155   2
  -5  11  -2 2.31791 1.52865   5
   5  11   2 0.61952 1.86197   2
   5  11   2 1.90310 1.40913   3
   5  11   2 3.12181 1.49592   4
  -5  11  -2 1.73507 1.98645   2
   5  11   2 3.17416 1.32552   5
   6  11   2 3.50607 1.34914   5
  -6  11  -2 0.72172 1.87443   2
   6  11   2 1.98429 1.58852   3
   6  11   2 5.25246 1.91780   5
   6  11   2 2.17581 1.60558   4
  -6  11  -2 4.03296 1.56258   5
   7  11   2 3.25303 1.38896   4
   7  11   2 -0.1001 1.97908   3
  -7  11  -2 1.61063 1.52133   5
  -7  11  -2 0.89129 1.61568   2
   8  11   2 4.72305 2.18111   3
  -8  11  -2 -2.1004 1.78789   2
  -7  12   2 11.2400 3.08453   2
   7  12  -2 10.6589 2.17673   5
  -7  12   2 10.0535 2.24068   5
  -6  12   2 2.73057 2.29023   2
  -6  12   2 0.87593 1.31906   5
   6  12  -2 0.01477 1.30144   5
   6  12  -2 -0.4601 1.43615   3
  -5  12   2 18.2563 3.63736   2
  -5  12   2 18.9993 2.62300   5
   5  12  -2 17.1435 3.19908   4
   5  12  -2 22.3266 3.26236   3
   5  12  -2 16.4222 2.58742   5
  -4  12   2 60.9070 4.29033   5
   4  12  -2 48.3320 5.41227   4
   4  12  -2 57.5145 4.68272   5
   4  12  -2 55.9249 6.22889   2
  -4  12   2 67.8721 5.89865   2
   4  12  -2 61.8425 5.01283   3
   3  12  -2 1.48585 1.45116   5
  -3  12   2 -0.6152 1.57656   2
   3  12  -2 3.24959 2.28618   2
   3  12  -2 2.92073 1.86428   3
  -3  12   2 2.84359 1.51302   5
   2  12  -2 19.1789 2.71152   5
  -2  12   2 14.1529 3.30829   2
   2  12  -2 16.3680 3.64362   2
  -2  12   2 17.0070 2.81790   5
   1  12  -2 57.1277 5.53422   2
  -1  12   2 51.4452 4.08338   5
   1  12  -2 55.8161 4.05298   5
  -1  12   2 51.7913 5.25895   2
   0  12  -2 10.2308 1.99817   5
   0  12   2 8.53670 2.06109   5
   0  12   2 10.0969 2.85915   2
  -1  12  -2 178.603 7.73036   5
   1  12   2 167.630 7.54256   5
   1  12   2 177.473 9.71551   2
  -2  12  -2 1.51022 1.73155   2
   2  12   2 0.19975 1.14390   5
  -2  12  -2 2.44952 1.42960   5
   2  12   2 0.40086 1.27331   2
  -3  12  -2 88.0787 5.26109   5
   3  12   2 99.2402 5.54503   5
   3  12   2 106.768 7.70456   2
   4  12   2 21.5244 3.11024   3
   4  12   2 19.8001 3.89845   2
  -4  12  -2 17.1487 3.38573   2
  -4  12  -2 22.6891 2.79008   5
   4  12   2 20.2248 3.03452   5
   4  12   2 16.3691 2.95901   4
   5  12   2 62.9505 5.20282   3
   5  12   2 58.0876 6.20054   2
  -5  12  -2 62.8158 4.31786   5
  -5  12  -2 68.7685 6.10943   2
   5  12   2 62.1248 4.25633   5
   6  12   2 -2.3071 1.84192   2
  -6  12  -2 -1.0362 1.72282   2
   6  12   2 0.87525 1.35909   5
   6  12   2 -2.1897 1.68693   3
  -6  12  -2 1.51826 1.30792   5
   6  12   2 -0.6373 1.73240   4
   7  12   2 5.65134 3.00872   3
  -7  12  -2 8.76974 4.30098   2
  -7  12  -2 7.59569 1.96720   5
  -6  13   2 3.56416 2.42000   2
  -6  13   2 5.58689 1.84472   5
   5  13  -2 -1.6877 1.15711   5
  -5  13   2 -0.0356 1.26732   5
  -5  13   2 0.14490 1.85510   2
   4  13  -2 44.9155 5.85965   2
  -4  13   2 41.1590 5.02236   2
   4  13  -2 47.4157 4.70609   3
  -4  13   2 36.5664 3.57779   5
   4  13  -2 39.0231 3.48113   5
   3  13  -2 28.0210 4.65883   2
  -3  13   2 26.6276 4.22361   2
  -3  13   2 27.2462 3.16738   5
   3  13  -2 22.5204 3.39336   3
   3  13  -2 26.4398 3.15753   5
   2  13  -2 0.23811 2.10955   2
  -2  13   2 2.81531 1.50094   5
  -2  13   2 3.59554 2.33894   2
   2  13  -2 0.56732 1.35170   5
  -1  13   2 69.4006 6.36170   2
   1  13  -2 73.0475 6.70509   2
  -1  13   2 74.0349 4.98140   5
   1  13  -2 73.4875 4.89295   5
   0  13   2 30.6401 3.19776   5
   0  13   2 29.8333 4.49968   2
   0  13  -2 32.6091 3.39409   5
   0  13  -2 24.1345 3.83054   2
  -1  13  -2 0.39679 1.78224   2
  -1  13  -2 3.06371 1.38706   5
   1  13   2 1.53171 1.77112   2
   1  13   2 1.00224 1.08917   5
   2  13   2 8.09687 2.81300   2
  -2  13  -2 10.4231 2.96957   2
   2  13   2 5.21457 1.98385   5
  -2  13  -2 8.61076 2.10211   5
  -3  13  -2 3.93727 1.64234   5
  -3  13  -2 4.70131 2.36368   2
   3  13   2 4.79256 1.90332   5
   3  13   2 4.06994 2.32327   2
   4  13   2 1.78558 2.31214   2
  -4  13  -2 -0.0669 1.78533   2
   4  13   2 1.78970 1.75521   3
   4  13   2 3.12505 1.62434   5
  -4  13  -2 1.70211 1.42180   5
   5  13   2 28.1617 3.76308   3
  -5  13  -2 24.9716 3.12163   5
   5  13   2 19.5230 2.80739   5
  -5  13  -2 18.5637 4.17210   2
   5  13   2 25.9295 4.88390   2
   6  13   2 4.85235 2.93311   2
  -6  13  -2 12.0742 2.36525   5
  -6  13  -2 10.7454 2.86873   2
   5  14  -2 4.75818 1.78660   5
  -5  14   2 1.93087 1.72222   5
  -5  14   2 5.41581 2.67555   2
  -4  14   2 37.4390 5.16795   2
  -4  14   2 37.2141 3.75147   5
   4  14  -2 38.6622 3.73026   5
   4  14  -2 39.0032 4.44251   3
   4  14  -2 31.1150 5.38236   2
   3  14  -2 5.51026 1.77811   5
   3  14  -2 5.83405 2.89842   2
  -3  14   2 6.15450 2.72764   2
  -3  14   2 3.70526 1.77764   5
   3  14  -2 5.39825 2.09004   3
  -2  14   2 43.0308 4.08961   5
   2  14  -2 43.0763 5.38376   2
   2  14  -2 43.5470 4.15970   5
  -2  14   2 41.2196 5.40881   2
   1  14  -2 21.7395 3.94308   2
  -1  14   2 28.8705 4.74411   2
  -1  14   2 21.2348 3.19834   5
   1  14  -2 19.9564 3.06647   5
   0  14   2 73.3682 5.30076   5
   0  14  -2 62.3840 4.81547   5
   0  14   2 87.3287 7.37679   2
   0  14  -2 68.6998 6.79514   2
   1  14   2 3.15406 1.74979   5
   1  14   2 4.46074 2.55077   2
  -1  14  -2 1.91724 1.31148   5
  -1  14  -2 2.95306 2.30608   2
  -2  14  -2 23.9848 3.19383   5
   2  14   2 24.3135 3.24022   5
  -2  14  -2 19.5479 4.16792   2
   2  14   2 19.7291 4.15895   2
   3  14   2 5.99171 2.08226   5
   3  14   2 7.90252 3.11566   2
  -3  14  -2 6.32873 2.73068   2
  -3  14  -2 7.24833 2.08689   5
  -4  14  -2 11.4804 2.54550   5
   4  14   2 14.5684 2.65413   5
  -4  14  -2 18.9640 3.91403   2
   4  14   2 17.8987 3.22185   3
   4  14   2 13.4435 3.91421   2
   5  14   2 -0.9397 2.04519   2
  -5  14  -2 0.76518 1.49169   5
  -5  14  -2 -0.6527 1.80318   2
   5  14   2 -0.2308 1.55280   3
   5  14   2 1.85410 1.76309   5
  -4  15   2 2.05932 1.85130   5
   4  15  -2 1.03424 1.99192   3
   4  15  -2 0.65236 1.64728   5
  -4  15   2 -1.8350 2.05162   2
  -3  15   2 112.373 8.54176   2
   3  15  -2 107.681 6.98981   3
  -3  15   2 115.653 6.67305   5
   3  15  -2 105.222 6.34152   5
   2  15  -2 4.22194 2.95133   2
   2  15  -2 7.82683 2.32725   5
  -2  15   2 2.67137 1.88180   5
  -2  15   2 6.50975 2.87702   2
  -1  15   2 1.07586 1.31384   5
   1  15  -2 -0.3304 1.74633   2
   1  15  -2 1.38533 1.67566   5
  -1  15   2 1.14640 2.30356   2
   0  15  -2 25.4980 4.71473   2
   0  15   2 16.3107 2.83086   5
   0  15  -2 24.8900 3.46111   5
   1  15   2 3.41786 2.49977   2
  -1  15  -2 -0.6305 2.02837   2
  -1  15  -2 1.95152 1.53469   5
   1  15   2 1.00866 1.67773   5
  -2  15  -2 18.7802 4.29168   2
   2  15   2 23.7284 3.36961   5
   2  15   2 22.1986 4.57722   2
  -2  15  -2 23.6578 3.29737   5
  -3  15  -2 35.2443 3.67237   5
   3  15   2 33.3303 3.92411   5
   3  15   2 29.4794 6.39417   2
  -3  15  -2 29.6514 5.28685   2
   4  15   2 1.53267 1.98859   3
  -4  15  -2 -0.1512 1.54764   5
   4  15   2 -0.4847 1.63450   5
  -4  15  -2 5.45631 2.60066   2
  -2  16   2 1.11949 1.73878   5
  -2  16   2 0.39675 2.52498   2
   2  16  -2 2.31154 2.27572   2
   2  16  -2 -0.1130 1.79601   5
  -1  16   2 17.4994 3.31142   5
   1  16  -2 17.5450 2.97421   5
  -1  16   2 11.5103 4.04137   2
   1  16  -2 20.0281 4.63494   2
   0  16   2 1.66355 2.02597   2
   0  16  -2 1.08009 1.63484   5
   0  16   2 1.90384 1.74338   5
   1  16   2 6.61230 2.48263   5
   1  16   2 6.92170 3.19659   2
  -1  16  -2 9.72456 2.44810   5
   2  16   2 12.7007 2.90678   5
  -2  16  -2 10.2776 2.55229   5
   2  16   2 13.2775 4.05297   2
 -11   0   3 0.83948 1.42829   2
 -10   0   3 1.42743 2.35984   2
 -10   0   3 0.16529 1.23634   2
  10   0  -3 1.68361 1.86193   3
  -9   0   3 5.96500 1.13646   5
  -9   0   3 2.94330 1.95463   2
   9   0  -3 3.73201 2.38856   3
  -8   0   3 1.01267 0.56524   5
  -8   0   3 0.12403 0.57783   5
  -8   0   3 -1.8380 0.93067   2
   8   0  -3 0.89728 1.67387   3
   7   0  -3 22.8817 2.83390   3
  -7   0   3 13.6414 2.56563   3
   7   0  -3 18.9721 1.71657   4
  -7   0   3 19.3706 1.12864   5
  -7   0   3 20.7998 1.44097   4
  -7   0   3 16.7668 1.17738   5
  -6   0   3 0.25716 0.85433   3
   6   0  -3 0.40885 0.75185   4
  -6   0   3 0.78908 0.36092   5
  -6   0   3 -0.0649 0.45885   4
   6   0  -3 -0.0139 0.99344   3
  -6   0   3 0.14253 0.38179   5
   5   0  -3 49.7409 3.36580   3
  -5   0   3 54.0283 2.33063   4
  -5   0   3 51.5337 3.43476   3
  -5   0   3 51.2411 1.68265   5
  -5   0   3 50.8298 1.71049   5
   5   0  -3 50.9379 2.45703   4
  -4   0   3 0.29311 0.45482   4
  -4   0   3 0.19211 0.25687   5
  -4   0   3 0.64788 0.70476   3
   4   0  -3 1.05828 0.61854   4
  -3   0   3 148.972 4.27608   4
  -3   0   3 148.406 3.71296   5
  -3   0   3 142.754 5.67488   3
   3   0  -3 145.670 4.38079   4
   3   0  -3 151.541 5.19976   3
   2   0  -3 2.72234 0.44127   5
  -2   0   3 1.46325 0.64268   3
  -2   0   3 2.48942 0.50595   5
  -2   0   3 2.87817 0.62552   4
   2   0  -3 2.27721 0.79752   3
   2   0  -3 2.14552 0.60547   4
  -1   0   3 797.958 16.7501   4
   1   0  -3 789.963 16.3683   5
   1   0  -3 807.705 16.7944   3
   1   0  -3 781.595 16.7441   4
  -1   0   3 799.226 16.8093   3
  -1   0   3 786.154 16.4391   5
   0   0   3 0.75883 0.48733   4
   0   0  -3 0.58309 0.48227   4
   0   0   3 0.16437 0.31188   3
   0   0  -3 -0.0647 0.38623   5
   0   0   3 0.49580 0.34591   5
  -1   0  -3 1638.94 41.7725   1
   1   0   3 1627.85 41.8107   1
  -2   0  -3 1.03194 0.38836   5
   2   0   3 0.57273 0.31221   3
   2   0   3 0.41732 0.23393   2
   2   0   3 0.66402 0.24983   5
   3   0   3 33.5924 1.79108   3
  -3   0  -3 33.1918 1.66511   3
  -3   0  -3 30.6314 1.34363   5
   4   0   3 4.12792 0.93405   3
  -4   0  -3 4.84442 0.55161   5
  -4   0  -3 3.84032 0.83849   3
   5   0   3 230.437 7.03834   3
  -5   0  -3 206.278 5.16321   5
  -5   0  -3 223.549 5.24768   5
  -5   0  -3 221.516 6.82104   3
  -6   0  -3 1.21862 0.45519   5
   6   0   3 0.32109 0.73015   3
  -6   0  -3 1.30490 0.38734   5
  -6   0  -3 0.48086 0.71114   3
  -6   0  -3 0.10902 0.92657   4
  -7   0  -3 237.962 5.66111   4
  -7   0  -3 223.340 5.79047   5
  -7   0  -3 236.057 5.85909   5
  -7   0  -3 226.375 5.46552   4
  -7   0  -3 242.579 8.21730   3
   7   0   3 232.228 8.32896   3
  -8   0  -3 2.42896 0.70719   5
   8   0   3 3.03201 1.47326   3
  -8   0  -3 3.50442 0.78695   5
  -8   0  -3 0.99136 1.43465   3
   9   0   3 69.5781 4.82867   3
  -9   0  -3 75.4850 3.13837   5
  10   0   3 -2.2889 1.25805   3
  11   0   3 10.1629 2.61192   3
 -11   0  -3 5.25041 1.38901   5
 -11  -1   3 0.35151 1.24252   2
 -11   1   3 1.68818 1.29069   2
  11   1  -3 -0.1293 1.84700   3
 -10  -1   3 1.88865 1.35976   2
  10  -1  -3 0.47993 1.83006   3
 -10  -1   3 1.58157 2.48841   2
 -10  -1   3 2.52262 0.99734   5
 -10   1   3 2.26462 1.43802   2
 -10   1   3 1.35971 0.64137   5
  10   1  -3 -0.8611 1.68686   3
  -9  -1   3 31.1688 6.74366   2
   9  -1  -3 30.2450 3.63428   3
   9   1  -3 28.9057 3.78418   3
  -9   1   3 29.7967 3.13988   2
  -9   1   3 28.5192 1.52152   5
   8  -1  -3 95.8985 6.73193   3
  -8  -1   3 98.0087 3.52959   5
  -8   1   3 102.513 3.70586   4
  -8   1   3 99.2545 2.75803   5
  -8   1   3 97.5641 5.31702   2
  -8   1   3 97.1584 2.72032   5
  -7  -1   3 79.9112 5.60985   3
  -7  -1   3 76.1681 2.78599   5
   7  -1  -3 67.6534 3.33676   4
  -7  -1   3 74.1730 2.88790   5
   7  -1  -3 72.4393 4.66421   3
  -7   1   3 73.4887 3.14193   4
   7   1  -3 70.7637 2.56688   4
  -7   1   3 62.7453 4.12738   2
   7   1  -3 73.4132 4.83882   3
  -7   1   3 66.9720 4.70803   3
   6  -1  -3 278.268 7.71862   4
  -6  -1   3 264.219 10.3876   3
  -6  -1   3 272.411 6.69582   5
  -6  -1   3 271.840 6.80686   5
   6  -1  -3 267.721 9.35353   3
  -6   1   3 265.130 9.36981   3
  -6   1   3 268.967 9.01432   2
  -6   1   3 277.454 7.41392   4
   6   1  -3 271.853 9.56473   3
   6   1  -3 280.915 6.83974   4
   5  -1  -3 96.1886 4.69361   3
  -5  -1   3 87.2623 4.53765   3
   5  -1  -3 91.9857 3.66170   4
  -5  -1   3 83.3226 2.85111   5
   5   1  -3 91.1198 3.14305   4
   5   1  -3 93.4617 4.72196   3
  -5   1   3 94.8863 4.65672   3
  -5   1   3 98.5639 3.54692   4
  -4  -1   3 327.292 9.45607   3
  -4  -1   3 315.641 7.38293   5
   4  -1  -3 315.922 8.24871   4
   4   1  -3 324.676 10.4549   3
  -4   1   3 313.577 9.29469   3
  -4   1   3 316.564 8.09942   4
  -4   1   3 308.114 6.54374   5
   4   1  -3 329.505 7.77410   4
   3  -1  -3 144.299 5.00622   3
   3  -1  -3 146.763 4.53487   4
  -3  -1   3 138.449 3.84049   5
  -3   1   3 138.655 4.34980   4
   3   1  -3 139.307 4.05734   4
  -3   1   3 142.174 3.43033   5
   3   1  -3 141.546 5.06753   3
  -2  -1   3 1543.51 31.5974   3
   2  -1  -3 1523.07 31.5076   4
  -2  -1   3 1507.85 30.9236   5
   2  -1  -3 1522.46 31.8266   3
   2   1  -3 1529.81 31.9088   3
   2   1  -3 1516.60 30.6081   5
   2   1  -3 1534.24 31.1141   4
  -2   1   3 1539.29 31.2958   4
  -2   1   3 1544.28 31.5804   3
  -1  -1   3 1.33733 0.42369   5
   1  -1  -3 0.15348 0.48112   4
   1  -1  -3 0.32208 0.36961   5
  -1  -1   3 0.48026 0.41025   3
   1   1  -3 1.56215 0.51064   4
  -1   1   3 1.52708 0.51206   3
   1   1  -3 0.70282 0.35396   5
  -1   1   3 0.64378 0.51203   4
  -1   1   3 1.06699 0.61096   2
  -1   1   3 0.85811 0.43978   5
   1   1  -3 0.34440 0.44092   3
   0  -1   3 119.693 3.34349   5
   0  -1  -3 115.807 3.72759   2
   0  -1  -3 117.038 3.57608   4
   0  -1   3 118.200 2.94401   3
   0  -1  -3 118.442 3.39929   5
   0   1  -3 121.547 2.95710   3
   0   1   3 118.411 3.38150   5
   0   1   3 116.574 3.72868   2
   0   1   3 127.236 3.60427   4
   0   1  -3 105.763 3.26196   5
  -1  -1  -3 511.365 11.4647   2
   1  -1   3 511.790 11.0006   5
  -1  -1  -3 524.298 11.4166   5
  -1  -1  -3 522.557 11.4609   4
   1   1   3 521.504 11.5196   2
  -1   1  -3 526.309 11.1485   5
   1   1   3 528.436 11.3163   5
   1   1   3 517.376 11.4000   4
   2  -1   3 864.480 17.2348   2
   2  -1   3 862.507 17.0703   5
  -2  -1  -3 862.759 17.7902   2
   2  -1   3 865.541 17.3656   3
  -2  -1  -3 854.681 18.1496   5
  -2  -1  -3 868.096 17.9181   4
   2   1   3 878.896 18.0309   3
  -2   1  -3 854.453 17.4323   3
   2   1   3 860.728 17.7285   5
  -2   1  -3 863.518 17.6748   5
   2   1   3 861.692 17.8555   2
   2   1   3 845.278 17.7859   5
  -3  -1  -3 300.780 6.85000   2
  -3  -1  -3 303.927 7.08633   5
   3  -1   3 302.935 7.24213   3
  -3  -1  -3 294.733 6.91919   4
  -3   1  -3 290.693 7.11763   3
   3   1   3 304.629 7.66656   3
  -3   1  -3 281.771 6.52110   5
   3   1   3 297.154 6.96902   2
  -4  -1  -3 219.929 5.21236   4
   4  -1   3 215.265 6.11875   3
  -4  -1  -3 205.167 5.36353   5
  -4  -1  -3 211.187 5.21736   2
   4   1   3 207.806 6.42299   3
  -4   1  -3 215.204 4.74655   5
  -4   1  -3 206.265 5.96806   3
  -5  -1  -3 9.35431 0.92522   2
  -5  -1  -3 7.41099 0.90457   5
   5  -1   3 8.77859 1.28146   3
  -5  -1  -3 8.77508 0.75044   4
  -5  -1  -3 9.92399 1.34305   3
  -5  -1  -3 8.70841 0.91260   5
  -5   1  -3 7.56785 0.51033   5
   5   1   3 7.56980 1.37975   3
  -5   1  -3 8.58235 1.18435   4
  -5   1  -3 7.37503 0.53907   5
  -5   1  -3 7.27116 1.21996   3
   6  -1   3 20.8637 2.11780   3
  -6  -1  -3 22.8601 1.46589   5
  -6  -1  -3 21.5222 1.41227   5
  -6  -1  -3 20.8321 2.06494   3
  -6  -1  -3 21.1146 1.39888   2
  -6   1  -3 22.1421 0.91925   5
  -6   1  -3 20.0589 2.00999   3
  -6   1  -3 21.2869 1.69710   4
  -6   1  -3 22.1836 0.94378   5
   6   1   3 24.6389 2.33610   3
  -7  -1  -3 5.65912 1.05126   5
   7  -1   3 4.69624 1.33416   3
  -7  -1  -3 4.41316 0.94560   5
  -7  -1  -3 7.04187 1.65107   3
  -7  -1  -3 6.08893 0.97301   2
   7   1   3 6.17088 1.65094   3
  -7   1  -3 5.66430 1.08428   4
  -7   1  -3 4.09757 0.57223   5
  -7   1  -3 5.23369 1.50904   3
  -7   1  -3 4.22032 0.65594   5
   8  -1   3 18.6843 2.41566   3
  -8  -1  -3 18.8099 1.64547   5
  -8  -1  -3 18.5865 1.67851   5
  -8  -1  -3 18.4397 2.65394   3
  -8   1  -3 19.4600 1.48399   4
  -8   1  -3 19.1084 1.21539   5
  -8   1  -3 16.3551 2.36799   3
   8   1   3 23.2813 2.79272   3
  -8   1  -3 18.8275 1.15256   5
  -9  -1  -3 0.92434 0.93200   5
   9  -1   3 1.28705 1.42121   3
   9   1   3 0.90748 1.51045   3
  -9   1  -3 2.13083 0.62382   5
 -10  -1  -3 92.0003 4.11630   5
  10  -1   3 92.8978 5.78964   3
 -10   1  -3 94.8742 3.84309   5
  10   1   3 98.3644 6.23632   3
 -11  -2   3 8.74983 2.29138   2
  11   2  -3 9.18133 2.86137   3
 -11   2   3 5.82997 2.00940   2
 -10  -2   3 3.44358 1.19933   5
 -10  -2   3 3.75848 3.19641   2
 -10   2   3 -0.3639 1.18642   2
  10   2  -3 -1.2061 1.62122   3
 -10   2   3 1.35079 0.57892   5
  -9  -2   3 92.5133 6.51781   2
   9  -2  -3 91.2139 6.06227   3
  -9  -2   3 87.6527 3.86518   5
  -9   2   3 94.2923 5.32769   2
   9   2  -3 86.9557 6.16574   3
  -8  -2   3 58.4165 2.94398   5
   8  -2  -3 68.8358 5.59037   3
  -8  -2   3 62.5826 5.25831   2
  -8   2   3 61.3095 3.19895   4
  -8   2   3 63.2156 4.24116   2
   8   2  -3 62.6196 4.99493   3
  -7  -2   3 34.6190 2.38219   5
   7  -2  -3 32.8888 3.32822   3
   7  -2  -3 34.6204 2.65491   4
  -7   2   3 31.0623 2.34260   4
  -7   2   3 27.2411 3.33151   3
   7   2  -3 33.7106 3.43783   3
  -7   2   3 34.9840 3.09328   2
  -6  -2   3 106.035 6.33354   3
   6  -2  -3 122.868 5.74792   3
  -6  -2   3 108.806 3.79320   5
   6  -2  -3 114.706 4.71426   4
  -6   2   3 112.901 4.98284   4
  -6   2   3 112.956 5.69296   3
   6   2  -3 117.230 3.40136   4
   6   2  -3 107.711 5.61444   3
  -6   2   3 118.215 5.37385   2
  -5  -2   3 7.33173 1.52411   3
  -5  -2   3 8.61615 1.01756   5
   5  -2  -3 10.7461 1.85605   3
   5  -2  -3 14.8423 1.81153   4
  -5   2   3 12.0892 1.71589   2
   5   2  -3 9.01138 0.99557   4
  -5   2   3 10.9140 1.39220   4
  -5   2   3 13.1863 1.80468   3
   5   2  -3 9.53697 1.74359   3
  -4  -2   3 57.3750 3.30449   3
  -4  -2   3 59.8714 2.41887   5
   4  -2  -3 57.6259 2.95533   4
   4  -2  -3 64.3215 3.51874   3
  -4   2   3 61.5635 2.92427   4
  -4   2   3 58.1711 3.36394   2
   4   2  -3 60.2124 3.52229   3
  -4   2   3 60.8847 3.46088   3
   4   2  -3 62.4979 2.34811   4
   3  -2  -3 389.699 9.97129   4
  -3  -2   3 375.587 9.18789   5
  -3  -2   3 404.915 10.4524   3
   3   2  -3 404.129 8.62163   5
   3   2  -3 399.249 8.55293   5
  -3   2   3 409.137 9.93024   4
   3   2  -3 406.443 9.13873   4
  -3   2   3 389.835 10.5972   2
   3   2  -3 390.449 10.4452   3
  -3   2   3 390.652 8.47650   5
  -3   2   3 392.847 10.4036   3
   2  -2  -3 32.4566 2.05249   4
  -2  -2   3 39.3658 2.12408   3
  -2  -2   3 37.9944 1.80153   5
  -2   2   3 32.9846 2.23183   2
  -2   2   3 37.0483 1.57991   5
   2   2  -3 37.5381 1.67998   5
  -2   2   3 35.3522 2.04079   4
  -2   2   3 38.4510 2.22897   3
   2   2  -3 40.2734 2.24442   3
   1  -2  -3 469.835 11.6971   2
  -1  -2   3 518.762 10.9641   3
   1  -2  -3 479.544 11.3841   4
  -1  -2   3 482.208 10.8944   5
   1  -2  -3 483.105 10.6344   5
  -1   2   3 486.839 11.3394   4
   1   2  -3 495.060 11.0166   3
  -1   2   3 483.786 11.7731   2
   1   2  -3 483.875 10.8211   5
  -1   2   3 483.891 10.7424   5
   0  -2  -3 3595.81 84.1102   1
   0  -2  -3 3661.95 85.6760   1
   0  -2   3 3778.19 84.7048   1
   0   2  -3 3632.02 84.6135   1
  -1  -2  -3 78.2298 2.96430   2
  -1  -2  -3 78.7440 2.83683   5
  -1  -2  -3 77.9577 2.82766   4
   1  -2   3 80.5626 2.92357   2
   1  -2   3 77.3440 2.50514   5
   1   2   3 75.0864 2.71261   4
   1   2   3 74.6131 2.97305   2
  -1   2  -3 78.0650 2.59546   5
   1   2   3 74.9504 2.68096   5
   2  -2   3 2593.13 61.2579   1
  -2  -2  -3 2479.92 65.2024   1
  -2   2  -3 2572.82 61.2277   1
  -3  -2  -3 722.725 15.2363   4
   3  -2   3 725.418 14.5376   2
  -3  -2  -3 699.088 15.7338   2
  -3  -2  -3 697.242 15.6453   5
   3   2   3 721.344 14.8772   5
  -3   2  -3 717.628 15.3366   3
  -3   2  -3 732.715 14.7987   5
   3   2   3 728.683 16.2645   3
   3   2   3 718.678 14.9051   5
   3   2   3 716.738 15.9924   2
  -4  -2  -3 360.642 8.78571   2
  -4  -2  -3 351.037 7.90068   4
   4  -2   3 356.376 8.87632   3
  -4  -2  -3 356.840 8.65280   5
  -4   2  -3 347.906 7.49487   5
  -4   2  -3 345.365 8.90085   3
   4   2   3 357.735 9.07014   2
   4   2   3 355.632 9.59537   3
  -5  -2  -3 221.025 6.32060   2
  -5  -2  -3 233.200 6.21345   5
   5  -2   3 227.560 6.88650   3
  -5  -2  -3 221.061 6.20007   5
   5   2   3 222.597 7.48268   3
  -5   2  -3 234.444 6.89424   4
  -6  -2  -3 55.4706 2.61377   5
  -6  -2  -3 55.8537 2.59151   5
  -6  -2  -3 54.0473 2.69705   2
   6  -2   3 51.9720 3.15910   3
   6   2   3 57.4039 3.62639   3
  -6   2  -3 55.0510 3.01174   4
  -6   2  -3 53.0016 3.12760   3
  -7  -2  -3 11.1928 1.45834   5
  -7  -2  -3 7.20484 1.36895   2
   7  -2   3 11.8963 1.80543   3
  -7   2  -3 8.79764 1.63085   4
  -7   2  -3 9.14153 1.90755   3
   7   2   3 9.56717 1.97067   3
  -8  -2  -3 90.6714 3.65746   2
  -8  -2  -3 93.5000 3.95384   5
   8  -2   3 90.4706 5.00700   3
  -8  -2  -3 93.6200 3.93331   5
  -8   2  -3 97.9126 5.09256   3
  -8   2  -3 85.7238 3.90857   4
  -8   2  -3 88.3111 2.51115   5
   8   2   3 95.5452 5.55339   3
  -9  -2  -3 5.87094 1.28850   5
   9  -2   3 1.92654 1.48124   3
  -9  -2  -3 1.40134 0.82789   2
  -9  -2  -3 1.59756 0.70613   2
   9   2   3 3.12982 1.81135   3
  -9   2  -3 2.74185 0.58930   5
  -9   2  -3 2.65315 1.00844   4
  10  -2   3 33.9105 3.54870   3
 -10  -2  -3 25.3160 2.51824   5
  10   2   3 31.8678 3.69560   3
 -10   2  -3 22.3996 1.55596   5
 -10  -3   3 71.4503 5.21569   5
  10   3  -3 100.248 6.93731   3
 -10   3   3 92.1469 5.45272   2
 -10   3   3 86.0853 4.00035   4
  -9  -3   3 2.83995 2.33502   2
  -9  -3   3 3.34477 1.32242   5
  -9   3   3 8.52877 2.08531   2
  -9   3   3 4.21416 1.36541   4
   9   3  -3 4.36031 2.12899   3
  -8  -3   3 0.10796 1.85131   2
  -8  -3   3 1.22409 1.04959   5
  -8   3   3 0.72321 1.07392   4
   8   3  -3 1.74561 1.70022   3
  -8   3   3 1.24336 1.20151   2
  -7  -3   3 5.89453 2.16404   2
  -7  -3   3 4.74303 1.05589   5
   7  -3  -3 2.14105 1.38261   4
  -7   3   3 3.67756 1.37070   2
  -7   3   3 0.73511 1.39940   3
  -7   3   3 2.36373 1.14305   4
   7   3  -3 4.77973 1.74647   3
   6  -3  -3 11.3764 1.93639   4
  -6  -3   3 14.5849 2.69395   2
  -6  -3   3 9.65477 2.05967   3
  -6  -3   3 9.93933 1.42804   5
  -6   3   3 10.3564 1.75788   2
  -6   3   3 12.2446 1.72737   4
   6   3  -3 12.8945 0.99962   4
   6   3  -3 13.3303 2.28678   3
  -5  -3   3 43.3040 3.22787   3
  -5  -3   3 45.4545 3.69606   2
   5  -3  -3 52.5565 3.18888   4
   5   3  -3 51.1957 3.59111   3
  -5   3   3 48.8691 2.88847   4
   5   3  -3 49.7283 2.07163   4
  -5   3   3 45.5182 3.25520   3
  -4  -3   3 125.969 5.12410   3
  -4  -3   3 123.382 4.08301   5
   4  -3  -3 118.787 4.76805   4
  -4   3   3 107.252 4.45059   4
  -4   3   3 114.948 2.99801   5
   4   3  -3 123.804 3.64289   4
   4   3  -3 119.951 5.13238   3
  -4   3   3 111.022 4.92226   3
   4   3  -3 117.800 2.92339   5
  -4   3   3 101.056 4.75391   2
   4   3  -3 119.623 2.89366   5
  -3  -3   3 14.7419 1.62736   3
   3  -3  -3 17.1527 1.75839   4
  -3  -3   3 14.3576 1.29755   5
  -3   3   3 16.2867 1.02856   5
   3   3  -3 14.1560 1.61808   3
   3   3  -3 16.4348 1.19040   5
  -3   3   3 14.2816 1.58917   4
   3   3  -3 13.1888 1.08520   5
  -3   3   3 11.1208 1.52626   3
  -3   3   3 11.1957 1.54684   2
   2  -3  -3 2.86127 0.95238   4
  -2  -3   3 3.43165 0.72585   5
  -2  -3   3 2.20530 0.69144   3
  -2  -3   3 3.29614 1.06739   2
   2  -3  -3 2.09228 0.85907   2
  -2   3   3 2.90192 0.65108   5
   2   3  -3 2.15062 0.83736   3
   2   3  -3 2.25079 0.62986   5
  -2   3   3 1.99412 0.85956   2
  -2   3   3 1.58125 0.74123   4
   1  -3  -3 380.009 8.77867   5
   1  -3  -3 384.407 9.69805   4
   1  -3  -3 388.050 10.0210   2
  -1  -3   3 370.351 9.12053   5
  -1  -3   3 373.297 10.4339   2
   1   3  -3 376.673 9.04418   5
  -1   3   3 393.592 10.1154   2
  -1   3   3 377.291 8.94131   5
  -1   3   3 385.491 9.59662   4
   1   3  -3 371.309 9.08107   3
   0  -3  -3 156.047 5.15114   2
   0  -3   3 149.402 5.29297   2
   0  -3  -3 161.199 4.65376   5
   0  -3   3 155.675 4.48456   5
   0  -3  -3 155.840 4.89824   4
   0   3   3 157.478 4.85494   4
   0   3  -3 151.617 4.09520   3
   0   3  -3 152.639 4.50526   5
   0   3   3 157.458 5.24340   2
   0   3   3 157.665 4.61081   5
  -1  -3  -3 926.923 20.4646   2
   1  -3   3 911.411 19.1690   5
  -1  -3  -3 914.689 19.9309   4
  -1  -3  -3 935.826 19.9147   5
   1  -3   3 922.715 20.1819   2
   1   3   3 927.404 19.7850   5
   1   3   3 934.314 19.8614   4
   1   3   3 914.265 20.5287   2
   2  -3   3 347.853 8.65697   2
  -2  -3  -3 354.801 9.24646   2
  -2  -3  -3 357.477 8.91051   5
  -2  -3  -3 353.363 8.64276   4
  -2   3  -3 360.368 8.87856   2
   2   3   3 350.286 8.58576   5
   2   3   3 364.719 8.64271   5
   2   3   3 362.934 8.54507   4
  -2   3  -3 355.006 8.27986   5
   2   3   3 354.921 9.39991   2
  -3  -3  -3 173.739 4.84886   4
   3  -3   3 182.822 4.80680   2
  -3  -3  -3 178.014 5.38963   5
  -3  -3  -3 172.677 5.58902   2
   3   3   3 171.620 5.76261   2
   3   3   3 170.732 4.67707   4
  -3   3  -3 182.987 4.56237   5
   3   3   3 172.271 5.65782   3
   3   3   3 177.729 4.87345   5
   3   3   3 177.727 4.82830   5
  -3   3  -3 181.271 4.98011   2
  -3   3  -3 177.189 4.86392   3
   4  -3   3 38.4319 1.64502   2
  -4  -3  -3 41.1656 2.40156   2
  -4  -3  -3 43.0277 2.31749   5
  -4  -3  -3 39.3755 1.69874   4
   4   3   3 40.3736 2.65976   3
  -4   3  -3 39.4011 1.79410   2
  -4   3  -3 37.8356 2.11980   3
  -4   3  -3 39.5192 1.48879   5
   4   3   3 40.8811 1.40210   5
   4   3   3 41.3715 1.38998   5
   4   3   3 42.5111 2.63001   2
  -5  -3  -3 145.967 5.17213   2
  -5  -3  -3 146.011 4.89273   5
  -5   3  -3 148.021 5.46454   4
  -5   3  -3 145.601 3.85961   2
  -5   3  -3 141.146 5.61486   3
  -5   3  -3 139.758 3.42143   5
   5   3   3 147.594 5.86392   3
  -6  -3  -3 259.383 7.74277   2
  -6  -3  -3 255.152 7.32914   5
   6   3   3 249.062 8.84592   3
  -6   3  -3 251.785 7.99211   4
  -6   3  -3 250.632 8.00437   3
  -7  -3  -3 15.7815 1.99120   2
  -7  -3  -3 15.6005 1.79631   5
  -7  -3  -3 17.0853 1.87577   5
   7   3   3 17.1568 2.54365   3
  -7   3  -3 14.8786 2.12632   4
  -7   3  -3 17.6145 2.24635   3
  -8  -3  -3 58.9926 3.30278   5
  -8  -3  -3 56.2162 3.31207   5
  -8  -3  -3 56.5059 3.44718   2
   8   3   3 56.9661 4.43344   3
  -8   3  -3 57.7848 3.51642   4
  -8   3  -3 51.5568 4.35464   3
  -9  -3  -3 31.1083 2.68875   2
  -9  -3  -3 43.7984 3.05983   5
  -9   3  -3 39.6875 1.60947   5
   9   3   3 38.2751 4.05331   3
  -9   3  -3 40.9872 2.89183   4
 -10  -3  -3 81.4627 4.38615   5
  10   3   3 78.8658 5.72873   3
 -10   3  -3 78.0093 2.67861   5
 -10  -4   3 45.4103 3.50932   5
 -10   4   3 40.7099 4.02270   2
  10   4  -3 41.0591 4.81937   3
 -10   4   3 39.9248 3.28210   4
  -9   4   3 1.60626 1.36781   4
  -9   4   3 2.91532 1.64727   2
   9   4  -3 4.16745 2.13465   3
  -8  -4   3 110.503 6.96452   2
  -8  -4   3 107.073 4.82371   5
  -8   4   3 108.692 5.09844   4
  -8   4   3 110.882 5.87004   2
   8   4  -3 100.834 6.53322   3
  -7  -4   3 52.1335 3.10734   5
  -7  -4   3 53.0478 5.01262   2
   7  -4  -3 48.4175 3.64005   4
  -7   4   3 54.5517 3.45845   4
   7   4  -3 48.2488 4.10211   3
  -7   4   3 52.8089 3.85369   2
   6  -4  -3 42.3056 3.15423   4
  -6  -4   3 39.7319 4.03724   2
  -6  -4   3 44.1835 2.73171   5
  -6  -4   3 38.7634 3.42909   3
  -6   4   3 37.9365 3.42660   3
   6   4  -3 43.0048 3.71402   3
  -6   4   3 38.6921 2.88338   4
  -6   4   3 41.0641 3.22658   2
   6   4  -3 43.3576 1.76347   4
   5  -4  -3 326.090 9.89864   4
  -5  -4   3 304.007 10.0489   3
  -5  -4   3 308.644 11.1091   2
  -5  -4   3 331.818 8.89493   5
  -5   4   3 318.829 10.2151   3
   5   4  -3 320.727 10.4707   3
   5   4  -3 324.872 7.73828   4
  -5   4   3 323.508 9.52749   4
  -5   4   3 328.115 10.1566   2
  -4  -4   3 8.96359 2.03223   2
  -4  -4   3 6.83314 1.34560   3
  -4  -4   3 7.11226 1.24221   5
   4  -4  -3 7.26258 1.80225   4
  -4   4   3 6.34962 1.50356   3
   4   4  -3 5.70639 0.84250   5
  -4   4   3 8.72164 0.87895   5
  -4   4   3 5.11678 1.33412   2
   4   4  -3 5.94365 0.91157   5
  -4   4   3 7.72645 1.53928   4
   4   4  -3 4.80113 1.43880   3
   3  -4  -3 8.11134 1.46241   2
  -3  -4   3 5.85958 1.56654   2
  -3  -4   3 7.55174 1.07548   5
  -3  -4   3 6.30248 1.24560   3
   3  -4  -3 7.78461 1.51415   4
   3   4  -3 7.09064 1.04691   5
  -3   4   3 6.27058 1.33492   4
  -3   4   3 5.37869 1.17071   3
   3   4  -3 7.58165 0.98308   5
  -3   4   3 5.50328 1.26033   2
  -3   4   3 5.92809 0.85771   5
  -2  -4   3 472.813 13.2831   2
   2  -4  -3 483.557 12.2248   4
   2  -4  -3 440.083 13.2944   2
  -2   4   3 475.270 10.9475   5
   2   4  -3 469.928 11.8265   3
   2   4  -3 478.540 11.2634   5
  -2   4   3 478.717 12.1879   4
  -2   4   3 481.879 12.5736   2
   1  -4  -3 1012.87 22.8366   2
   1  -4  -3 1002.32 21.2821   5
   1  -4  -3 994.761 22.4313   4
  -1  -4   3 1000.54 21.7542   5
  -1  -4   3 973.001 23.3187   2
  -1   4   3 1022.88 21.5820   5
   1   4  -3 1009.01 21.6669   5
   1   4  -3 979.933 21.5991   3
  -1   4   3 1040.55 22.3827   4
  -1   4   3 1036.79 23.0302   2
   0  -4  -3 1047.98 23.0248   4
   0  -4  -3 1053.17 22.3798   5
   0  -4   3 1047.22 22.2394   5
   0  -4   3 1064.28 23.6230   2
   0  -4  -3 1018.98 23.4131   2
   0   4   3 1054.18 22.8313   4
   0   4   3 1022.15 23.5546   2
  -1  -4  -3 210.259 6.62517   2
  -1  -4  -3 196.826 5.95547   5
  -1  -4  -3 200.200 6.05822   4
   1  -4   3 197.830 5.39718   5
   1  -4   3 194.976 6.32083   2
  -1   4  -3 198.521 5.62832   5
   1   4   3 195.049 5.88989   4
   1   4   3 204.605 6.67360   2
   1   4   3 201.034 5.86920   5
  -1   4  -3 204.488 6.56815   2
  -2  -4  -3 62.7114 2.97954   5
  -2  -4  -3 58.9000 2.78261   4
  -2  -4  -3 59.3233 3.17923   2
   2  -4   3 65.4585 3.00916   2
  -2   4  -3 58.8638 2.51942   5
   2   4   3 58.9857 2.74726   5
   2   4   3 62.8500 2.73557   4
   2   4   3 64.3277 3.40696   2
  -2   4  -3 63.9160 3.11351   2
   2   4   3 61.0572 2.76050   5
  -3  -4  -3 2.70310 0.88732   5
  -3  -4  -3 3.10141 1.03580   2
  -3  -4  -3 3.26734 0.83236   4
   3  -4   3 3.78566 0.83769   2
   3   4   3 4.84833 0.86692   4
  -3   4  -3 3.55372 0.74027   5
   3   4   3 5.41579 1.31646   2
  -3   4  -3 3.62605 0.92114   2
   3   4   3 3.20997 0.80617   5
   3   4   3 3.90043 0.89293   5
  -3   4  -3 4.41822 0.78629   3
  -4  -4  -3 19.4100 1.91867   2
   4  -4   3 18.3256 1.41844   2
  -4  -4  -3 19.4328 1.38831   4
   4   4   3 21.4497 2.14087   2
   4   4   3 20.9037 2.08209   3
   4   4   3 20.2466 1.28771   5
  -4   4  -3 17.9570 2.06555   4
   4   4   3 17.9666 1.18800   4
   4   4   3 20.9857 1.34029   5
  -4   4  -3 18.6225 1.19175   5
  -4   4  -3 20.5321 1.60973   2
  -4   4  -3 22.6062 1.68665   3
  -5  -4  -3 321.159 9.09435   5
  -5  -4  -3 329.125 7.41970   4
  -5   4  -3 345.026 8.37178   2
  -5   4  -3 332.076 9.84427   4
  -5   4  -3 327.547 7.44736   5
  -5   4  -3 332.350 9.13989   3
   5   4   3 318.921 10.1801   3
   5   4   3 314.244 10.0152   2
  -6  -4  -3 16.6651 1.99633   5
  -6  -4  -3 17.8939 2.22580   2
  -6  -4  -3 16.1630 1.95643   5
  -6   4  -3 16.0191 2.21658   4
  -6   4  -3 19.2292 2.12346   3
   6   4   3 17.3199 2.32820   3
  -6   4  -3 15.9992 1.34329   2
  -6   4  -3 16.4516 0.99172   5
  -7  -4  -3 337.606 9.85976   5
  -7  -4  -3 344.376 10.2653   2
  -7  -4  -3 342.459 9.77348   5
  -7   4  -3 330.763 10.3754   4
  -7   4  -3 343.801 10.5845   3
  -7   4  -3 341.466 7.46413   5
   7   4   3 334.540 11.5925   3
  -8  -4  -3 -0.9003 1.02547   5
  -8  -4  -3 -1.0728 1.13676   2
  -8   4  -3 1.87753 1.29239   4
  -8   4  -3 5.14481 1.62382   3
   8   4   3 0.82891 1.44277   3
  -9  -4  -3 2.58581 1.45777   2
  -9  -4  -3 4.14133 1.50026   5
   9   4   3 4.08092 2.03457   3
  -9   4  -3 5.53148 0.84158   5
  -9   4  -3 1.26924 1.70216   4
 -10  -4  -3 4.73814 1.66718   5
  10   4   3 0.49275 1.96153   3
 -10   4  -3 1.54979 1.73489   4
 -10   4  -3 2.15951 0.65534   5
 -10   5   3 53.5461 4.41620   4
 -10   5   3 51.9923 2.63908   5
 -10   5   3 65.9561 4.90164   2
  -9  -5   3 -0.0895 1.20904   5
  -9   5   3 0.59408 0.55350   5
   9   5  -3 -0.4680 1.50055   3
  -9   5   3 0.41232 1.87911   4
  -9   5   3 -0.6985 1.07725   2
  -8  -5   3 27.0442 5.94695   2
   8   5  -3 29.0366 3.84196   3
  -8   5   3 30.3070 3.38843   2
  -8   5   3 22.9664 2.91566   4
  -7  -5   3 36.1518 2.86725   5
  -7  -5   3 36.2670 4.22492   2
   7  -5  -3 44.3872 3.75292   4
  -7   5   3 36.2476 3.34396   2
  -7   5   3 34.8631 3.21104   4
  -6  -5   3 63.8060 4.44442   3
  -6  -5   3 77.5499 5.50986   2
  -6  -5   3 80.8852 4.07261   5
   6  -5  -3 77.6954 4.55760   4
   6   5  -3 73.4377 4.85849   3
  -6   5   3 71.6184 4.74774   3
   6   5  -3 77.9040 2.67283   4
  -6   5   3 74.8904 4.30676   4
   6   5  -3 70.8213 2.77951   4
  -6   5   3 82.3398 4.85623   2
  -5  -5   3 16.4919 1.82930   5
   5  -5  -3 15.8220 2.46771   4
  -5  -5   3 14.5308 2.68197   2
   5   5  -3 15.1318 2.17700   3
  -5   5   3 15.0315 1.22581   5
   5   5  -3 13.8649 1.26703   4
   5   5  -3 15.1426 1.08623   5
  -5   5   3 16.2871 2.12687   3
   5   5  -3 15.4220 1.12178   5
  -5   5   3 18.2214 2.40926   2
  -5   5   3 16.7783 2.12765   4
   4  -5  -3 280.515 9.32083   2
  -4  -5   3 283.237 8.30845   5
   4  -5  -3 279.850 9.17420   4
  -4  -5   3 293.056 10.4129   2
  -4   5   3 284.088 9.00553   4
  -4   5   3 279.550 9.38422   2
  -4   5   3 274.906 9.06587   3
   4   5  -3 290.698 7.42674   5
   4   5  -3 282.150 9.35612   3
  -4   5   3 276.286 7.16212   5
   3  -5  -3 50.5345 3.37132   2
  -3  -5   3 57.8658 2.96093   5
   3  -5  -3 47.9317 3.29813   4
  -3  -5   3 59.8421 4.04370   2
  -3   5   3 48.5199 3.16570   4
   3   5  -3 50.0584 2.69162   5
   3   5  -3 50.4336 3.20845   3
   3   5  -3 56.9258 2.76375   5
  -3   5   3 51.8567 2.45635   5
   2  -5  -3 338.026 10.2891   2
  -2  -5   3 362.270 11.1944   2
  -2  -5   3 348.287 9.37487   5
   2  -5  -3 340.640 10.2418   4
   2   5  -3 355.974 9.17615   5
  -2   5   3 365.874 10.0976   4
   2   5  -3 353.782 9.34512   5
  -2   5   3 337.720 10.3954   2
   2   5  -3 353.162 9.65147   3
  -2   5   3 353.322 8.95990   5
   1  -5  -3 253.923 8.02473   4
  -1  -5   3 252.666 7.33449   5
   1  -5  -3 266.250 7.02648   5
  -1  -5   3 254.967 8.71522   2
   1  -5  -3 258.600 8.34185   2
   1   5  -3 253.654 7.23780   3
   1   5  -3 266.116 7.40256   5
   1   5  -3 258.826 8.98116   2
  -1   5   3 272.242 8.58032   2
  -1   5   3 267.704 8.01218   4
   0  -5   3 793.153 18.1105   5
   0  -5   3 803.412 20.4920   2
   0  -5  -3 772.323 17.5331   5
   0  -5  -3 763.785 18.7582   2
   0  -5  -3 765.095 18.1945   4
   0   5   3 772.384 18.9861   2
   0   5  -3 777.760 17.4357   5
   0   5   3 771.957 17.5989   5
   0   5   3 744.719 17.9918   4
   0   5  -3 781.746 19.1717   2
   1  -5   3 4.79259 0.95902   5
  -1  -5  -3 5.91769 1.19040   5
  -1  -5  -3 6.05040 1.36116   2
  -1  -5  -3 7.56307 1.37937   4
   1  -5   3 6.43494 1.40230   2
  -1   5  -3 4.76289 0.99553   5
   1   5   3 6.18699 1.23039   4
   1   5   3 6.78544 1.50131   2
  -1   5  -3 5.46699 1.38855   2
   1   5   3 7.12146 1.28131   5
  -2  -5  -3 771.483 18.7999   2
  -2  -5  -3 778.516 17.7686   4
   2  -5   3 778.581 18.2180   2
   2   5   3 767.336 19.0842   2
  -2   5  -3 790.271 18.5451   2
   2   5   3 747.206 17.4781   4
   2   5   3 758.909 17.6041   5
   2   5   3 787.152 17.6998   5
  -2   5  -3 791.224 17.2191   5
   3  -5   3 1.41283 0.83988   2
  -3  -5  -3 1.13546 0.90168   2
  -3  -5  -3 2.31621 1.00569   5
  -3  -5  -3 2.38434 0.81506   4
   3   5   3 2.00120 0.80416   5
   3   5   3 0.96494 0.70389   4
   3   5   3 1.36553 0.75098   5
  -3   5  -3 1.65984 0.87789   2
  -3   5  -3 2.70097 1.03668   4
  -3   5  -3 1.30428 0.61259   5
   3   5   3 1.14983 1.01669   2
  -4  -5  -3 532.479 14.3507   2
   4  -5   3 532.923 13.0437   2
  -4  -5  -3 536.657 13.6735   5
  -4  -5  -3 536.845 12.5533   4
   4   5   3 537.581 12.2667   4
  -4   5  -3 534.829 12.9690   3
  -4   5  -3 533.018 12.2128   5
   4   5   3 534.590 12.5996   5
   4   5   3 543.013 14.2191   3
  -4   5  -3 543.481 14.4110   4
  -4   5  -3 532.965 13.3746   2
   4   5   3 544.135 14.7651   2
   5  -5   3 10.1787 1.41595   2
  -5  -5  -3 10.6812 1.73132   5
  -5   5  -3 12.8769 2.01336   4
   5   5   3 8.89634 0.97757   5
  -5   5  -3 11.2433 1.53976   3
   5   5   3 8.62503 0.90928   5
   5   5   3 9.58416 1.91145   3
  -5   5  -3 13.0478 1.16372   5
   5   5   3 8.49219 0.92523   4
  -6  -5  -3 251.373 8.23961   5
  -6  -5  -3 242.972 8.69722   2
  -6   5  -3 264.956 7.41305   2
  -6   5  -3 256.966 6.39370   5
   6   5   3 257.175 9.43776   3
  -6   5  -3 266.060 8.35296   3
  -6   5  -3 246.975 8.87426   4
  -7  -5  -3 41.7818 3.24376   5
  -7  -5  -3 46.8754 3.78322   2
  -7   5  -3 38.4458 1.90311   5
  -7   5  -3 40.1772 2.33038   2
  -7   5  -3 36.7379 3.15055   3
  -7   5  -3 36.9438 3.51404   4
   7   5   3 45.3325 4.13899   3
  -8  -5  -3 227.621 8.19484   5
   8   5   3 233.575 9.91168   3
  -8   5  -3 224.841 8.64399   3
  -8   5  -3 225.062 8.52534   4
  -8   5  -3 228.699 5.82930   5
  -9  -5  -3 12.1300 2.35651   5
  -9  -5  -3 17.2336 2.80630   2
  -9   5  -3 12.5801 2.46450   4
   9   5   3 13.7790 2.89909   3
  -9   5  -3 9.92786 1.16025   5
 -10  -5  -3 77.6812 4.77890   5
  10   5   3 78.1792 6.22118   3
 -10   6   3 9.81550 2.56409   2
  10   6  -3 6.64110 2.97707   3
  -9   6   3 2.75127 0.92112   5
  -9   6   3 0.59069 1.63746   2
   9   6  -3 4.67965 2.36770   3
  -9   6   3 4.89214 2.29240   4
  -8  -6   3 51.4218 4.66739   5
   8   6  -3 53.4938 4.94772   3
  -8   6   3 56.8424 4.49185   2
  -8   6   3 50.7336 2.40933   5
  -8   6   3 53.5017 4.31056   4
   7  -6  -3 51.1918 4.18163   4
  -7  -6   3 44.2548 4.96720   2
  -7  -6   3 51.8158 3.55857   5
  -7   6   3 52.5878 4.08787   4
   7   6  -3 58.1547 4.66900   3
  -7   6   3 56.6539 4.39137   2
  -7   6   3 53.3535 2.46715   5
  -6  -6   3 198.839 7.28421   5
  -6  -6   3 209.821 9.65255   2
   6  -6  -3 197.791 8.24213   4
  -6   6   3 208.951 8.18264   4
   6   6  -3 200.156 5.60210   4
  -6   6   3 200.173 5.80059   5
  -6   6   3 224.476 8.76148   2
   6   6  -3 201.677 5.88747   4
   6   6  -3 206.634 8.81341   3
  -6   6   3 198.736 8.40442   3
   5  -6  -3 477.427 13.8784   4
  -5  -6   3 474.959 12.8358   5
   5  -6  -3 459.518 13.9395   2
  -5  -6   3 489.877 15.5319   2
  -5   6   3 473.929 13.6770   4
   5   6  -3 475.904 14.2779   3
   5   6  -3 475.043 11.1583   5
  -5   6   3 455.478 11.2171   5
  -5   6   3 475.140 14.1787   2
   5   6  -3 477.356 11.7116   4
  -4  -6   3 18.4521 2.02349   5
   4  -6  -3 18.3142 2.35851   2
  -4  -6   3 17.2303 2.63299   2
   4  -6  -3 23.4506 2.84527   4
   4   6  -3 20.0596 1.69108   5
  -4   6   3 16.5556 2.17816   3
  -4   6   3 17.9223 1.62736   5
   4   6  -3 16.6698 2.13636   3
  -4   6   3 17.8566 2.35862   4
   4   6  -3 18.2522 1.75303   5
  -4   6   3 19.5305 2.54828   2
   3  -6  -3 27.7289 2.61791   4
  -3  -6   3 23.9046 2.95275   2
  -3  -6   3 21.6242 1.99374   5
   3  -6  -3 26.9736 2.70875   2
   3   6  -3 25.4265 2.13564   5
  -3   6   3 26.4496 2.52939   4
   3   6  -3 24.7412 2.42413   3
  -3   6   3 30.0197 2.87065   2
   2  -6  -3 2.65291 1.14551   2
  -2  -6   3 4.84663 1.62613   2
   2  -6  -3 3.42443 1.27410   4
  -2  -6   3 3.51834 1.03347   5
   2   6  -3 5.05817 1.15348   3
   2   6  -3 6.04642 1.30424   5
   2   6  -3 6.03751 1.71963   2
  -2   6   3 1.30274 0.95045   4
   2   6  -3 4.38676 1.06892   5
  -2   6   3 5.09983 1.08906   5
  -2   6   3 2.68610 1.20135   2
  -1  -6   3 884.342 20.1143   5
  -1  -6   3 846.556 21.9350   2
   1  -6  -3 881.040 21.5165   2
   1  -6  -3 892.223 21.1274   4
  -1   6   3 897.072 20.0223   5
  -1   6   3 890.872 20.9555   4
   1   6  -3 866.681 22.3549   2
   1   6  -3 892.397 20.1852   5
  -1   6   3 893.869 21.8221   2
   0  -6   3 542.260 15.0008   2
   0  -6  -3 553.151 14.5043   4
   0  -6   3 543.873 13.3305   5
   0  -6  -3 571.583 15.0439   2
   0  -6  -3 539.528 13.4691   5
   0   6   3 579.805 16.8039   2
   0   6   3 555.450 13.6955   5
   0   6   3 552.698 14.1748   4
   0   6  -3 555.137 15.6374   2
   0   6  -3 555.748 14.4357   5
  -1  -6  -3 259.804 8.85674   2
   1  -6   3 271.038 8.83807   2
   1  -6   3 257.187 7.28735   5
  -1  -6  -3 264.812 8.01228   5
  -1  -6  -3 259.793 8.22964   4
   1   6   3 275.992 7.99017   5
   1   6   3 294.638 10.7245   2
   1   6   3 262.346 8.09623   4
  -1   6  -3 256.451 8.90561   2
   1   6   3 275.208 7.97571   5
   2  -6   3 410.616 11.5058   2
  -2  -6  -3 394.670 11.8798   2
  -2  -6  -3 395.777 10.8765   4
  -2  -6  -3 410.393 11.0849   5
   2   6   3 405.939 10.7594   5
   2   6   3 413.034 12.4924   2
  -2   6  -3 417.229 11.8714   2
   2   6   3 406.713 10.7433   5
  -2   6  -3 416.743 10.4389   5
   2   6   3 395.488 10.7003   4
  -2   6  -3 401.422 11.7437   4
  -3  -6  -3 5.03275 1.22443   4
  -3  -6  -3 4.47121 1.43809   2
   3  -6   3 6.18822 1.62303   2
  -3  -6  -3 6.45821 1.42654   5
   3   6   3 3.70399 1.05602   5
   3   6   3 2.83897 1.30075   2
  -3   6  -3 6.67753 1.67013   2
  -3   6  -3 5.91347 1.58974   4
  -3   6  -3 5.59248 1.09894   5
   3   6   3 4.58508 1.12933   4
  -4  -6  -3 38.7574 2.87151   5
  -4  -6  -3 35.5312 3.07773   2
  -4  -6  -3 40.2418 2.45027   4
   4   6   3 38.7833 2.37445   5
  -4   6  -3 39.2629 2.88124   2
   4   6   3 36.1114 3.36578   2
   4   6   3 36.2755 2.30309   5
  -4   6  -3 35.0468 2.16467   5
   4   6   3 39.8759 3.04261   3
   4   6   3 38.8415 2.25590   4
  -4   6  -3 38.7758 3.19205   4
  -4   6  -3 36.6483 2.40865   3
  -5  -6  -3 89.7790 4.50856   5
  -5  -6  -3 80.3092 4.76433   2
   5  -6   3 93.5870 4.17916   2
  -5   6  -3 88.7285 3.37413   5
   5   6   3 82.4848 3.08871   4
  -5   6  -3 82.5667 4.03529   3
   5   6   3 82.8641 5.08664   2
  -5   6  -3 86.7078 4.26911   2
  -5   6  -3 85.8003 4.92802   4
   5   6   3 83.5456 3.31907   5
   5   6   3 87.6447 4.95271   3
  -6  -6  -3 92.7670 5.30777   2
  -6  -6  -3 90.0217 4.74246   5
   6  -6   3 96.0386 4.12985   2
   6   6   3 96.6705 5.53984   3
  -6   6  -3 94.8909 4.37927   2
  -6   6  -3 88.5666 3.40099   5
  -6   6  -3 87.6282 4.52605   3
  -6   6  -3 94.6826 5.43365   4
  -7   6  -3 6.98487 1.25430   5
  -7   6  -3 9.27627 1.69068   2
  -7   6  -3 9.66221 2.06213   3
  -8  -6  -3 97.4862 5.81657   2
  -8  -6  -3 111.974 5.59594   5
  -8   6  -3 98.6017 5.84214   4
   8   6   3 106.997 6.63806   3
  -8   6  -3 111.021 4.00395   2
  -8   6  -3 99.7143 5.54010   3
  -8   6  -3 103.044 3.68142   5
  -9  -6  -3 12.6802 3.14158   2
  -9  -6  -3 8.77007 2.27648   5
  -9   6  -3 8.30549 2.55938   4
  -9   6  -3 8.89706 1.26054   5
   9   6   3 8.90859 2.58571   3
 -10  -6  -3 2.40157 1.93881   5
  10   6   3 6.77648 2.53945   3
  10   7  -3 26.6565 4.41452   3
 -10   7   3 26.0871 3.84509   2
  -9   7   3 0.85585 1.48191   2
   9   7  -3 3.88916 2.07983   3
   8   7  -3 52.5080 4.94999   3
  -8   7   3 46.9149 4.18640   2
  -7   7   3 26.6973 3.86611   4
  -7   7   3 34.1618 3.60620   2
   7   7  -3 23.2251 3.56943   3
   7   7  -3 28.3395 1.52605   4
  -6  -7   3 8.89284 2.65380   2
  -6  -7   3 5.55099 1.66521   5
   6  -7  -3 4.44452 2.09672   4
  -6   7   3 6.99107 2.06190   2
   6   7  -3 8.47968 1.02273   5
  -6   7   3 5.87847 2.00050   4
   6   7  -3 4.53999 1.28730   4
   6   7  -3 8.21004 2.19424   3
   6   7  -3 6.69975 1.14551   5
  -5  -7   3 24.6847 3.71573   2
   5  -7  -3 19.7248 2.94866   4
  -5  -7   3 27.6527 2.96218   5
   5  -7  -3 22.4153 2.83610   2
   5   7  -3 23.7635 2.54009   4
   5   7  -3 22.8208 1.90326   5
  -5   7   3 16.0731 2.54207   2
   5   7  -3 20.8075 1.98462   5
  -5   7   3 23.2411 2.90224   4
  -5   7   3 22.8687 2.05264   5
  -5   7   3 15.7337 2.49903   3
   5   7  -3 24.1529 3.04704   3
  -4  -7   3 35.0435 2.85184   5
   4  -7  -3 44.3087 3.71471   4
   4  -7  -3 45.1300 3.65108   2
  -4  -7   3 47.7370 5.22887   2
   4   7  -3 37.4337 2.52527   5
   4   7  -3 39.9189 2.69970   5
   4   7  -3 34.0875 3.03779   3
  -4   7   3 45.6841 3.75017   2
   4   7  -3 43.5449 2.87081   4
  -4   7   3 38.6423 2.50403   5
  -4   7   3 43.9289 3.56005   4
   3  -7  -3 102.643 5.40973   2
   3  -7  -3 95.8359 5.27239   4
  -3  -7   3 97.8617 4.60301   5
  -3  -7   3 91.4393 5.74907   2
  -3   7   3 101.719 4.18726   5
   3   7  -3 92.4198 4.78801   3
   3   7  -3 101.928 4.58655   4
   3   7  -3 103.072 4.55814   5
  -3   7   3 100.603 5.17479   4
   3   7  -3 99.7421 4.30452   5
  -3   7   3 103.475 5.56013   2
   2  -7  -3 19.4205 2.49510   4
  -2  -7   3 18.4636 2.64574   2
  -2  -7   3 20.3333 2.11266   5
   2  -7  -3 22.6239 2.54236   2
  -2   7   3 22.0205 2.41935   4
   2   7  -3 20.4390 2.02920   5
   2   7  -3 19.0445 2.77829   2
  -2   7   3 20.0952 1.99723   5
   2   7  -3 17.5667 2.02710   5
   2   7  -3 21.5232 2.16037   3
  -2   7   3 19.8456 2.53490   2
  -1  -7   3 130.386 5.06740   5
  -1  -7   3 131.558 6.33760   2
   1  -7  -3 118.318 5.80414   2
   1  -7  -3 122.677 5.70691   4
  -1   7   3 118.227 5.91611   2
   1   7  -3 132.993 5.10939   5
  -1   7   3 123.454 4.95223   5
   1   7  -3 132.031 6.54762   2
  -1   7   3 123.467 5.49324   4
   0  -7  -3 5.63493 1.27334   5
   0  -7   3 4.50742 1.46733   2
   0  -7  -3 4.04198 1.36813   2
   0  -7  -3 4.98589 1.44066   4
   0  -7   3 2.90111 0.97350   5
   0   7  -3 5.95568 1.78484   2
   0   7   3 3.99393 1.10837   5
   0   7   3 5.34525 1.62435   2
   0   7   3 3.80308 1.21063   4
   0   7  -3 4.27326 1.27462   5
   1  -7   3 225.565 6.80709   5
   1  -7   3 251.923 8.69428   2
  -1  -7  -3 232.833 8.01002   4
  -1  -7  -3 225.460 8.52136   2
  -1  -7  -3 225.448 7.51088   5
   1   7   3 222.647 8.76512   2
  -1   7  -3 231.230 7.27628   5
   1   7   3 219.642 7.62689   4
  -1   7  -3 232.266 8.26511   4
   1   7   3 229.382 7.43050   5
  -1   7  -3 253.054 9.01125   2
   1   7   3 234.918 7.56911   5
  -2  -7  -3 6.31161 1.60235   2
  -2  -7  -3 7.27039 1.59133   5
   2  -7   3 4.98172 1.37385   2
  -2   7  -3 6.87326 1.35248   5
  -2   7  -3 6.65887 1.71753   2
   2   7   3 7.53771 1.93553   2
   2   7   3 4.49402 1.26492   4
  -2   7  -3 6.19258 1.66334   4
   2   7   3 4.44785 1.19681   5
   2   7   3 8.48461 1.56640   5
  -3  -7  -3 203.985 8.11294   2
  -3  -7  -3 195.910 7.15243   5
  -3  -7  -3 208.335 6.95471   4
   3  -7   3 202.446 7.40598   2
   3   7   3 204.254 8.47478   2
   3   7   3 198.528 6.79984   5
   3   7   3 197.034 6.64777   4
  -3   7  -3 204.400 6.48502   5
   3   7   3 202.346 6.82693   5
  -3   7  -3 197.178 7.83428   4
  -4  -7  -3 103.636 4.41952   4
  -4  -7  -3 102.791 5.01070   5
  -4  -7  -3 100.516 5.55674   2
   4  -7   3 102.454 4.86248   2
  -4   7  -3 103.052 4.18906   5
   4   7   3 110.264 6.00950   2
   4   7   3 102.226 4.34624   5
   4   7   3 99.6920 4.29513   5
  -4   7  -3 97.1195 4.26968   3
   4   7   3 104.348 5.33828   3
   4   7   3 93.0432 4.12995   4
  -4   7  -3 106.289 5.58182   4
  -4   7  -3 100.570 5.11200   2
  -5  -7  -3 68.2633 4.69999   2
  -5  -7  -3 57.1920 3.98422   5
   5  -7   3 62.8054 3.77318   2
   5   7   3 67.3068 4.95992   2
   5   7   3 64.3291 3.17242   5
   5   7   3 60.8506 4.33018   3
  -5   7  -3 66.6517 4.04041   2
   5   7   3 65.4676 3.16317   5
  -5   7  -3 60.9751 3.52179   3
   5   7   3 65.2404 2.96805   4
   6  -7   3 2.24359 1.24415   2
  -6  -7  -3 2.22039 1.40214   5
  -6  -7  -3 3.99210 1.87228   2
  -6   7  -3 2.24719 1.72429   4
  -6   7  -3 3.01951 1.33529   3
  -6   7  -3 1.85760 1.13084   2
   6   7   3 2.96309 0.78963   5
   6   7   3 3.50175 0.79749   4
   6   7   3 3.06807 0.75876   5
   6   7   3 3.30219 1.79523   2
   6   7   3 6.70616 2.15100   3
  -7  -7  -3 70.9120 5.33662   2
  -7  -7  -3 64.2808 4.47992   5
   7   7   3 71.8120 5.31758   3
  -7   7  -3 60.0904 4.21861   3
  -7   7  -3 67.0818 5.18226   4
  -7   7  -3 74.2457 4.06588   2
  -8  -7  -3 97.3707 5.64099   5
  -8   7  -3 98.2595 5.54906   3
  -8   7  -3 101.901 4.05012   5
   8   7   3 107.119 6.84671   3
  -8   7  -3 104.794 4.60693   2
  -9  -7  -3 37.7286 3.70149   5
  -9  -7  -3 40.2757 4.43533   2
  -9   7  -3 35.0936 2.38706   5
   9   7   3 29.6703 4.42478   3
  -9   8   3 29.7590 3.16294   5
  -9   8   3 42.2705 4.37740   2
  -8   8   3 47.1662 3.02561   5
   8   8  -3 54.1775 5.32191   3
  -8   8   3 52.0897 4.58929   2
  -7   8   3 0.15628 0.96920   5
   7   8  -3 0.01399 1.02213   4
  -7   8   3 2.47520 1.66892   2
   7   8  -3 2.51713 0.80054   4
   7   8  -3 4.39493 2.22827   3
   6  -8  -3 111.398 6.36683   2
   6  -8  -3 112.209 6.63228   4
   6   8  -3 107.442 4.13283   5
   6   8  -3 117.839 6.76455   3
  -6   8   3 114.337 6.64170   2
   6   8  -3 112.347 4.08225   5
   6   8  -3 110.606 5.39397   4
  -6   8   3 108.896 4.57359   5
  -5  -8   3 36.2970 3.24293   5
  -5  -8   3 36.1700 5.41068   2
   5  -8  -3 35.4183 3.64376   2
   5  -8  -3 34.0675 3.82477   4
   5   8  -3 33.3237 2.84831   4
   5   8  -3 36.9603 2.67520   5
  -5   8   3 29.4899 3.51573   4
  -5   8   3 29.9210 3.46030   2
  -5   8   3 38.4398 2.69514   5
   5   8  -3 35.8913 2.58617   5
  -5   8   3 31.6227 3.64258   3
   5   8  -3 34.0034 3.54374   3
   4  -8  -3 8.79342 2.37104   2
  -4  -8   3 11.8176 2.10002   5
  -4  -8   3 13.7260 2.93482   2
   4  -8  -3 10.2979 2.21742   4
   4   8  -3 10.5762 1.90983   4
   4   8  -3 7.48513 1.58349   5
   4   8  -3 10.3515 2.12514   3
  -4   8   3 8.54195 2.09356   2
   4   8  -3 8.67419 1.57034   5
  -4   8   3 10.9922 2.38238   4
  -4   8   3 9.44575 1.63883   5
   3  -8  -3 196.448 8.23672   4
   3  -8  -3 202.006 8.35272   2
  -3  -8   3 206.996 10.5333   2
  -3   8   3 191.758 9.20433   4
   3   8  -3 209.647 7.43950   4
  -3   8   3 206.993 6.94888   5
  -3   8   3 207.327 8.76673   2
   3   8  -3 201.670 7.25007   5
   3   8  -3 201.389 7.71969   3
   3   8  -3 205.737 7.07402   5
   2  -8  -3 107.357 5.67831   4
   2  -8  -3 101.182 5.69711   2
  -2  -8   3 99.1574 4.78866   5
  -2  -8   3 108.120 6.30080   2
   2   8  -3 111.748 4.88840   5
   2   8  -3 104.913 4.89753   5
  -2   8   3 107.323 5.96286   2
  -2   8   3 98.9799 5.36301   4
  -2   8   3 104.899 4.75687   5
   2   8  -3 97.9103 5.00270   4
   2   8  -3 110.379 5.06262   3
   2   8  -3 115.971 6.73507   2
   1  -8  -3 32.7843 3.17779   4
   1  -8  -3 27.8233 3.08798   2
  -1  -8   3 38.0084 2.79004   5
  -1  -8   3 41.7528 3.72540   2
  -1   8   3 29.0614 3.13555   2
   1   8  -3 32.0099 2.89884   4
  -1   8   3 36.1522 2.69724   5
  -1   8   3 27.6338 2.85339   4
   1   8  -3 39.5679 3.85660   2
   1   8  -3 39.5070 2.89750   5
   0  -8  -3 309.333 10.8055   2
   0  -8   3 313.754 9.06991   5
   0  -8  -3 308.863 10.1868   4
   0  -8   3 308.958 10.9012   2
   0   8  -3 310.452 9.34062   5
   0   8   3 306.825 9.44952   5
   0   8  -3 300.046 10.0991   4
   0   8   3 303.633 9.93511   4
   0   8   3 303.589 11.0358   2
   0   8  -3 313.109 11.3029   2
   0   8   3 306.178 9.30314   5
  -1  -8  -3 67.9776 4.63537   2
  -1  -8  -3 62.1018 3.72152   5
  -1  -8  -3 69.0266 4.16102   4
   1  -8   3 67.8880 4.48016   2
   1   8   3 68.8583 4.02626   4
  -1   8  -3 72.3746 3.74540   5
  -1   8  -3 67.1803 4.25517   4
   1   8   3 67.9656 3.80367   5
   1   8   3 64.3936 4.68206   2
   1   8   3 63.9057 3.69279   5
  -1   8  -3 70.8567 4.80263   2
  -2  -8  -3 100.857 5.78633   2
  -2  -8  -3 104.190 5.09778   5
  -2  -8  -3 109.886 5.18767   4
   2  -8   3 98.7614 5.37100   2
   2   8   3 96.1651 4.81674   4
  -2   8  -3 104.458 5.87010   2
   2   8   3 114.865 5.04397   5
   2   8   3 111.055 6.22873   2
   2   8   3 100.850 4.72620   5
  -2   8  -3 120.839 5.87662   4
  -2   8  -3 100.721 4.57317   5
  -3  -8  -3 222.184 7.99154   5
   3  -8   3 227.994 8.36025   2
  -3  -8  -3 222.782 7.72073   4
  -3  -8  -3 217.325 8.91686   2
   3   8   3 221.542 7.47798   4
  -3   8  -3 219.514 7.14876   5
   3   8   3 208.938 7.41412   5
   3   8   3 213.743 7.44771   5
  -3   8  -3 224.442 8.74913   2
   3   8   3 208.536 9.16455   2
  -4  -8  -3 176.339 7.18454   5
  -4  -8  -3 176.868 8.11276   2
   4  -8   3 193.176 7.47321   2
  -4   8  -3 182.939 8.05948   4
   4   8   3 185.269 6.59402   5
   4   8   3 186.869 6.48003   4
   4   8   3 180.598 8.50043   2
   4   8   3 186.800 6.64072   5
  -4   8  -3 191.336 7.86923   2
  -4   8  -3 185.317 6.36838   5
  -5  -8  -3 261.985 9.42297   5
   5  -8   3 265.366 9.13658   2
   5   8   3 264.321 7.79364   4
   5   8   3 273.957 10.1601   3
   5   8   3 268.440 11.0174   2
   5   8   3 267.317 8.11749   5
   5   8   3 256.989 8.01275   5
  -5   8  -3 269.015 9.62881   2
  -5   8  -3 268.929 8.68436   3
  -5   8  -3 254.857 10.1661   4
  -5   8  -3 264.986 8.03387   5
  -6  -8  -3 9.82660 2.46778   2
   6  -8   3 5.49629 1.65416   2
  -6  -8  -3 7.37319 1.89026   5
  -6   8  -3 3.34802 1.50517   2
   6   8   3 5.80750 1.16767   5
  -6   8  -3 4.95744 1.27219   5
   6   8   3 4.77377 1.07292   4
  -6   8  -3 7.82029 1.68222   3
   6   8   3 8.21313 2.50832   2
   6   8   3 5.76168 1.13092   5
  -7  -8  -3 56.6195 4.27321   5
  -7  -8  -3 47.5861 4.77196   2
  -7   8  -3 54.5620 3.97340   3
   7   8   3 52.3055 4.69961   3
  -7   8  -3 54.1417 3.13381   5
  -7   8  -3 45.7562 4.68016   2
  -8  -8  -3 0.42614 1.47663   5
  -8   8  -3 1.42359 0.91370   5
  -8   8  -3 -0.1313 1.92911   2
   8   8   3 0.75179 1.57076   3
  -9  -8  -3 5.77152 2.29150   5
  -9   8  -3 3.07954 1.21288   5
   9   8   3 5.57797 2.42434   3
  -9   8  -3 5.26910 1.32047   2
  -9   9   3 25.1167 3.97339   2
   9   9  -3 23.0525 4.43758   3
  -8   9   3 53.9580 5.88387   2
  -8   9   3 41.5917 3.32710   5
   8   9  -3 45.8163 4.88156   3
   7   9  -3 24.9074 3.67305   3
   7   9  -3 25.5876 1.39444   5
  -7   9   3 26.2581 4.01637   2
  -7   9   3 22.0293 2.50655   5
   7   9  -3 22.7034 1.91487   4
  -6   9   3 9.69754 2.61889   2
   6   9  -3 9.52353 1.85379   5
   6   9  -3 10.2684 1.59726   5
  -6   9   3 12.2871 1.97346   5
   6   9  -3 10.1423 2.61339   3
   6   9  -3 14.4601 2.39072   4
   5  -9  -3 112.646 6.95829   4
   5  -9  -3 121.913 6.80918   2
  -5   9   3 120.638 7.03680   2
   5   9  -3 110.984 6.06317   5
  -5   9   3 121.398 5.31393   5
   5   9  -3 122.586 5.50384   4
   5   9  -3 117.324 5.09623   5
   4  -9  -3 1.32783 1.40037   2
   4  -9  -3 3.30680 1.85769   4
   4   9  -3 1.45297 1.16088   5
  -4   9   3 1.90703 1.48358   2
   4   9  -3 3.25842 1.12173   5
  -4   9   3 3.21892 1.22568   5
   4   9  -3 2.09251 1.34171   3
   4   9  -3 1.01890 1.23254   4
   3  -9  -3 18.9764 2.94541   2
  -3  -9   3 23.4752 2.68301   5
  -3  -9   3 22.8715 3.57768   2
   3  -9  -3 16.9141 3.00682   4
   3   9  -3 20.8375 3.54719   2
  -3   9   3 22.9125 2.44576   5
   3   9  -3 18.2824 2.48419   4
   3   9  -3 24.3065 2.44380   5
  -3   9   3 20.6681 2.64612   4
   3   9  -3 23.0420 2.57062   3
  -3   9   3 14.3212 2.78742   2
   3   9  -3 20.1505 2.48700   5
  -2  -9   3 192.238 9.00505   2
   2  -9  -3 178.084 8.07881   4
  -2  -9   3 190.178 7.31996   5
   2  -9  -3 200.018 8.68569   2
   2   9  -3 200.114 7.55569   3
  -2   9   3 200.647 7.31027   5
  -2   9   3 197.386 8.26951   4
   2   9  -3 205.175 9.63465   2
   2   9  -3 192.983 7.68024   4
  -2   9   3 200.928 8.94595   2
   2   9  -3 203.626 7.54251   5
   2   9  -3 189.718 7.18845   5
   1  -9  -3 456.731 16.1217   2
  -1  -9   3 417.388 14.5455   2
   1  -9  -3 429.878 13.5381   4
   1   9  -3 430.068 12.3447   5
   1   9  -3 418.061 14.8436   2
   1   9  -3 424.459 13.1210   4
  -1   9   3 440.725 12.2666   5
  -1   9   3 439.912 15.0199   4
  -1   9   3 448.870 12.6148   5
  -1   9   3 452.150 14.6659   2
   1   9  -3 407.855 12.4568   5
   0  -9   3 184.325 6.68128   5
   0  -9  -3 190.048 9.75061   2
   0  -9   3 187.405 8.61589   2
   0  -9  -3 181.092 7.71149   4
   0   9  -3 183.656 8.73293   2
   0   9  -3 191.627 8.94844   4
   0   9   3 185.774 6.96979   5
   0   9   3 175.525 8.43103   2
   0   9   3 182.182 7.59223   4
   0   9  -3 183.864 6.95455   5
   1  -9   3 67.7385 4.75675   2
  -1  -9  -3 63.3365 4.27563   4
  -1  -9  -3 61.2008 5.29118   2
   1   9   3 62.8280 4.80824   2
  -1   9  -3 61.3041 4.81119   2
   1   9   3 63.3883 3.94242   5
  -1   9  -3 59.6213 3.67520   5
   1   9   3 68.5736 4.00457   5
   1   9   3 61.8924 4.05707   4
  -1   9  -3 57.9369 4.32472   4
  -2  -9  -3 6.96947 2.06095   2
  -2  -9  -3 7.67263 1.99612   4
   2  -9   3 9.47464 2.15129   2
  -2  -9  -3 5.97742 1.67506   5
  -2   9  -3 8.92873 2.03861   4
  -2   9  -3 6.73332 1.47048   5
   2   9   3 8.32358 1.78294   4
  -2   9  -3 6.46094 2.01509   2
   2   9   3 8.04891 1.80882   5
   2   9   3 8.38486 1.60223   5
   2   9   3 5.94862 2.01904   2
  -3  -9  -3 12.6457 2.12036   5
  -3  -9  -3 10.7272 2.69110   2
   3  -9   3 12.1290 2.24501   2
  -3  -9  -3 11.7541 2.29457   4
  -3   9  -3 9.67089 2.26859   4
   3   9   3 9.54547 1.74432   5
   3   9   3 12.1814 2.07112   4
   3   9   3 14.9540 2.08312   5
   3   9   3 10.2038 2.54819   2
  -3   9  -3 10.4565 2.30466   2
  -3   9  -3 13.0328 1.86369   5
  -4  -9  -3 1.08525 1.64067   2
   4  -9   3 1.81890 1.27630   2
   4   9   3 2.69402 1.72145   2
   4   9   3 1.16412 1.20932   5
   4   9   3 2.69958 1.13381   4
  -4   9  -3 1.71343 1.46949   2
   4   9   3 1.07433 1.17060   5
  -4   9  -3 1.90886 0.97558   5
  -5  -9  -3 66.4065 5.33315   5
  -5  -9  -3 72.0363 5.53605   2
   5  -9   3 76.8535 4.78869   2
   5   9   3 68.3497 3.80037   4
  -5   9  -3 72.5031 3.95414   5
   5   9   3 75.4469 3.99450   5
   5   9   3 66.6809 5.73216   2
  -5   9  -3 63.6624 4.67535   2
  -5   9  -3 69.3006 4.18912   3
   6  -9   3 101.477 5.62665   2
  -6  -9  -3 108.600 6.16281   5
   6   9   3 114.674 7.49413   2
   6   9   3 109.828 4.59605   5
   6   9   3 108.543 6.70483   3
  -6   9  -3 98.2801 5.83591   2
   6   9   3 107.261 4.48049   5
   6   9   3 113.364 4.44327   4
  -6   9  -3 105.722 4.86463   5
  -7  -9  -3 25.4503 3.46926   5
   7  -9   3 31.9585 3.26337   2
   7   9   3 33.1241 1.74272   4
  -7   9  -3 27.0656 3.27066   2
   7   9   3 30.2069 4.19079   3
  -7   9  -3 34.7657 2.81145   5
   7   9   3 33.2641 1.50331   5
  -7   9  -3 31.6826 3.51618   3
  -8  -9  -3 4.58923 2.10656   5
  -8   9  -3 4.40975 1.86777   2
   8   9   3 1.17231 2.12727   3
  -8   9  -3 8.40717 1.58771   5
  -9  -9  -3 2.09700 2.23196   5
  -9   9  -3 3.66151 1.25127   5
  -8  10   3 37.4589 4.60191   2
  -8  10   3 27.8429 3.15663   5
   7  10  -3 7.32113 1.39239   5
  -7  10   3 6.02923 2.40039   2
   7  10  -3 6.55987 1.81450   4
   7  10  -3 5.67141 2.34672   3
   7  10  -3 6.55121 1.45305   5
  -6  10   3 4.44277 2.18585   2
   6  10  -3 2.34753 1.59550   4
   6  10  -3 -0.8706 1.12029   3
   6  10  -3 0.54130 0.99419   5
   5 -10  -3 9.25829 2.60614   4
   5  10  -3 5.63762 1.78061   5
   5  10  -3 5.94854 1.48689   5
   5  10  -3 7.11238 2.10116   3
   5  10  -3 3.38461 1.67828   4
  -5  10   3 4.64325 2.05093   2
   4 -10  -3 -0.3290 1.91962   4
   4  10  -3 -0.8794 1.38965   4
  -4  10   3 1.88295 1.56195   2
  -4  10   3 1.07430 1.38813   5
   4  10  -3 -2.3826 1.21975   5
   4  10  -3 1.84638 1.47156   3
   4  10  -3 -1.2592 0.90274   5
   3 -10  -3 333.565 12.4796   4
  -3  10   3 358.417 13.2908   2
  -3  10   3 333.562 10.7803   5
   3  10  -3 360.545 10.9798   5
   3  10  -3 366.793 14.4164   2
   3  10  -3 340.282 11.5522   3
   3  10  -3 332.781 12.6109   4
   2 -10  -3 101.954 6.30848   4
   2 -10  -3 92.2976 6.38943   2
   2  10  -3 107.906 5.97858   4
   2  10  -3 109.125 5.62713   3
  -2  10   3 101.655 5.29223   5
  -2  10   3 110.346 5.29362   5
   2  10  -3 120.776 5.62840   5
   2  10  -3 106.808 6.31457   5
  -2  10   3 111.661 6.85274   2
   2  10  -3 116.362 7.38271   2
   1 -10  -3 302.994 11.0660   4
  -1 -10   3 285.262 11.6526   2
   1 -10  -3 292.038 11.4600   2
  -1 -10   3 288.289 9.51816   5
  -1  10   3 292.333 10.7618   4
  -1  10   3 292.798 9.65948   5
   1  10  -3 286.424 10.4373   4
  -1  10   3 284.181 9.76354   5
   1  10  -3 281.012 9.94715   5
  -1  10   3 303.741 11.8928   2
   1  10  -3 293.331 12.2078   2
   1  10  -3 286.535 9.68952   5
   0 -10  -3 17.1825 2.89150   4
   0 -10  -3 12.0058 2.80186   2
   0 -10   3 21.4007 3.33043   2
   0  10   3 16.8477 2.44777   5
   0  10   3 17.0521 2.84410   2
   0  10   3 18.5069 2.70353   4
   0  10  -3 20.3333 2.37587   5
   0  10  -3 17.0138 3.26648   2
   0  10   3 16.9856 2.47478   5
   0  10  -3 16.0348 2.74949   4
  -1 -10  -3 293.345 10.5663   4
  -1 -10  -3 297.491 11.6362   2
   1 -10   3 293.092 11.2898   2
   1  10   3 286.638 9.69066   5
   1  10   3 298.550 11.9514   2
  -1  10  -3 276.953 10.7219   4
   1  10   3 285.797 9.96438   5
  -1  10  -3 293.513 11.7491   2
  -1  10  -3 287.546 9.58798   5
   1  10   3 286.491 10.2287   4
  -2 -10  -3 6.54658 1.84885   4
   2 -10   3 3.94611 1.70090   2
  -2 -10  -3 5.03338 2.27085   2
  -2  10  -3 9.19287 2.43284   2
   2  10   3 7.21355 1.67910   5
  -2  10  -3 5.73127 1.47399   5
   2  10   3 4.91845 2.13880   2
   3 -10   3 62.8221 4.63146   2
  -3 -10  -3 52.3044 4.11095   5
  -3  10  -3 61.9436 3.83205   5
  -3  10  -3 58.7842 4.86815   2
   3  10   3 52.4747 3.95705   4
   3  10   3 54.2404 3.74379   5
   3  10   3 49.3573 4.88541   2
   4 -10   3 59.7231 5.55364   2
   4  10   3 58.6857 3.89279   4
  -4  10  -3 58.3590 3.69414   5
   4  10   3 56.2392 5.22112   2
  -4  10  -3 64.3342 4.96139   2
   4  10   3 56.1752 3.77866   5
   4  10   3 51.0520 4.43790   5
  -5 -10  -3 97.3333 5.66883   5
   5  10   3 99.2030 7.13208   2
  -5  10  -3 91.1953 6.06988   2
   5  10   3 91.8542 4.69187   5
   5  10   3 88.1690 4.67284   4
  -5  10  -3 94.9514 4.80489   5
   5  10   3 99.9819 4.90390   5
   5  10   3 96.5565 6.03141   3
  -6 -10  -3 6.09717 2.18628   5
   6 -10   3 4.83545 3.14566   2
   6  10   3 0.92647 1.40478   3
   6  10   3 1.62466 1.14657   4
  -6  10  -3 3.83138 1.94859   2
  -6  10  -3 4.68053 1.53567   5
  -6  10  -3 2.94866 1.67246   3
   6  10   3 2.55353 1.18802   5
  -7 -10  -3 174.795 8.26078   5
   7 -10   3 133.963 8.09088   2
  -7  10  -3 148.790 6.18020   5
  -7  10  -3 153.677 7.53837   2
   7  10   3 155.341 8.81640   3
  -8 -10  -3 5.72431 2.15657   5
  -8  10  -3 3.27841 1.95572   2
   8  10   3 4.52341 2.14475   3
  -8  10  -3 6.37245 1.56090   5
  -8  11   3 18.4049 3.75452   2
   8  11  -3 18.6971 3.28391   3
   7  11  -3 30.9247 4.31478   3
   7  11  -3 27.6781 3.32348   4
  -7  11   3 33.2455 4.56481   2
   7  11  -3 26.1669 2.99731   5
   6  11  -3 12.9840 2.80157   5
   6  11  -3 22.1290 2.38912   5
   6  11  -3 19.4538 3.25912   3
   6  11  -3 19.6690 2.99204   4
  -6  11   3 15.4868 3.69936   2
   5  11  -3 17.4859 2.84795   3
   5  11  -3 26.1640 2.84388   5
   5  11  -3 21.5250 5.00977   4
   4 -11  -3 104.385 7.05617   4
   4  11  -3 107.225 6.37554   3
   4  11  -3 105.625 5.45676   5
   4  11  -3 116.935 6.15167   4
   3 -11  -3 16.2530 2.93197   4
   3  11  -3 14.1887 2.68199   4
   3  11  -3 16.4590 3.59743   2
  -3  11   3 11.3897 2.92323   2
   3  11  -3 10.3735 2.09723   5
  -3  11   3 12.4559 2.03787   5
   3  11  -3 16.6007 2.69761   3
   2 -11  -3 21.1332 4.01359   4
   2  11  -3 28.4311 3.29896   4
   2  11  -3 26.0410 4.86312   2
  -2  11   3 29.6140 2.92230   5
   2  11  -3 25.9221 3.04751   3
  -2  11   3 24.8733 3.74643   2
   2  11  -3 27.1479 2.94850   5
   1 -11  -3 -0.4338 1.56209   4
   1  11  -3 0.75121 1.14843   5
  -1  11   3 0.93598 1.65629   2
   1  11  -3 -0.1560 1.52269   2
  -1  11   3 2.71275 1.44253   5
   0 -11  -3 46.0657 4.24374   4
   0  11   3 45.4834 4.80016   2
   0  11  -3 44.4356 3.57793   5
   0  11   3 42.9486 3.58271   5
   0  11  -3 46.7837 4.86904   2
  -1 -11  -3 35.9680 3.86366   4
   1  11   3 44.0428 3.58984   5
  -1  11  -3 35.9546 3.25865   5
   1  11   3 36.0033 4.39972   2
   1  11   3 35.9271 4.24723   4
  -1  11  -3 39.7634 4.50893   2
   2  11   3 54.1203 5.18408   2
  -2  11  -3 49.1356 4.95026   2
   2  11   3 55.3543 4.24627   4
   2  11   3 52.9747 4.02135   5
  -2  11  -3 53.1712 3.85856   5
   3 -11   3 -1.7049 1.40320   2
   3  11   3 1.40486 1.50910   4
  -3  11  -3 -0.1029 1.08311   5
  -3  11  -3 -0.8579 1.19118   2
   3  11   3 -0.7820 1.04664   5
   4 -11   3 44.1809 4.66343   2
  -4  11  -3 49.7221 3.70685   5
  -4  11  -3 43.9092 4.58953   2
   4  11   3 51.3846 5.99089   2
   4  11   3 54.9469 3.88132   5
   4  11   3 49.6720 3.94339   4
   5 -11   3 50.4012 4.76463   2
  -5 -11  -3 58.3450 4.57683   5
   5  11   3 55.6906 5.75964   2
   5  11   3 65.7288 5.13511   3
   5  11   3 58.5869 3.91038   5
  -5  11  -3 49.3751 3.87082   3
  -5  11  -3 52.6471 3.94445   5
   5  11   3 56.2148 3.97504   4
  -5  11  -3 53.7800 4.93719   2
  -6 -11  -3 19.4162 3.30375   5
   6 -11   3 13.9157 3.26181   2
   6  11   3 16.0535 3.37146   3
  -6  11  -3 15.6575 3.27349   2
  -6  11  -3 14.9852 2.73578   5
   6  11   3 15.0047 2.65010   4
   6  11   3 21.1386 4.00243   2
   6  11   3 17.9398 2.25795   5
   7 -11   3 5.92472 2.66767   2
  -7 -11  -3 -0.8920 1.62452   5
   7  11   3 -0.8801 2.06649   3
  -7  11  -3 4.60705 2.19986   2
   7  11   3 1.35093 1.35714   4
   7  11   3 2.90872 1.46498   5
  -8  11  -3 4.23893 1.65550   5
  -8  11  -3 3.80355 2.96651   2
   8  11   3 2.90071 1.97753   3
   7  12  -3 2.21808 2.55371   3
  -7  12   3 2.38146 2.31448   2
   7  12  -3 2.62768 1.40083   5
  -6  12   3 23.9344 4.17560   2
   6  12  -3 24.3864 4.04990   4
   6  12  -3 30.4883 2.88297   5
  -6  12   3 29.7743 3.07904   5
   6  12  -3 27.9468 3.67279   3
   5  12  -3 16.7710 3.04569   4
  -5  12   3 22.0196 3.85064   2
   5  12  -3 22.3966 3.18794   5
   5  12  -3 22.9915 3.57181   3
  -5  12   3 24.5697 2.92575   5
  -4  12   3 15.2233 2.45745   5
   4  12  -3 19.9586 2.63941   5
   4  12  -3 18.6749 3.12119   3
  -4  12   3 13.8186 3.18505   2
   3  12  -3 125.893 6.42819   5
   3  12  -3 135.394 9.22164   2
  -3  12   3 136.991 6.59969   5
   3  12  -3 126.954 6.89508   3
  -3  12   3 139.268 8.62299   2
   2 -12  -3 62.7549 5.52747   4
  -2  12   3 61.4870 5.80074   2
   2  12  -3 63.6535 4.49505   5
   2  12  -3 72.6835 6.43203   2
  -2  12   3 64.8665 4.52719   5
   1 -12  -3 12.4326 2.89820   4
  -1  12   3 11.2393 2.75433   2
  -1  12   3 10.2628 2.26889   5
   1  12  -3 12.0099 2.38559   5
   1  12  -3 11.5860 3.16732   2
   0  12  -3 7.16180 1.89767   5
   0  12   3 10.2101 2.89811   2
   0  12   3 11.3730 2.26340   5
   0  12  -3 11.3633 3.58337   2
   1  12   3 31.3478 3.37408   5
   1  12   3 34.6689 4.53999   2
  -1  12  -3 35.7711 3.45415   5
  -2  12  -3 195.320 10.3199   2
  -2  12  -3 189.845 7.90886   5
   2  12   3 174.249 9.89246   2
   2  12   3 186.829 8.02097   5
  -3  12  -3 0.63237 1.21530   5
   3  12   3 -1.0980 1.19274   5
   3  12   3 -1.4346 1.51584   2
  -3  12  -3 3.58566 2.25956   2
  -4  12  -3 66.6762 6.10834   2
   4  12   3 77.1873 6.74495   2
   4  12   3 75.7346 5.00903   4
  -4  12  -3 75.7420 4.85017   5
   4  12   3 82.6598 5.03457   5
   5  12   3 0.01001 1.75238   3
  -5  12  -3 3.27308 1.51457   5
   5  12   3 1.94610 1.81440   4
  -5  12  -3 0.70085 1.87464   2
   5  12   3 1.60920 2.21191   2
   6  12   3 24.2908 2.67312   5
   6  12   3 27.4721 4.69678   2
  -6  12  -3 24.0669 3.09639   5
   6  12   3 21.7132 3.63248   3
  -6  12  -3 23.1245 3.69836   2
  -7  12  -3 26.7593 4.22855   2
  -7  12  -3 29.5354 3.12976   5
   7  12   3 24.8779 5.06021   3
   7  12   3 25.2902 2.66527   5
  -6  13   3 4.44982 1.83644   5
  -6  13   3 6.96918 2.85176   2
   5  13  -3 29.2188 3.16122   5
  -5  13   3 22.1346 4.28143   2
   5  13  -3 26.4782 4.02219   3
  -5  13   3 31.2824 3.40529   5
  -4  13   3 25.6740 4.07779   2
  -4  13   3 22.6962 3.02913   5
   4  13  -3 34.0253 3.45654   5
   4  13  -3 28.8295 3.51645   3
  -3  13   3 0.50492 1.95572   2
  -3  13   3 0.38651 1.25688   5
   3  13  -3 -0.2132 1.14431   3
   3  13  -3 0.50872 1.89587   2
   3  13  -3 -0.2366 1.03894   5
  -2  13   3 0.94777 1.43593   5
  -2  13   3 1.14535 1.66223   2
   2  13  -3 1.46297 1.23832   3
   2  13  -3 1.79543 1.59289   5
   2  13  -3 1.19697 1.97770   2
   1  13  -3 36.4741 3.50634   5
   1  13  -3 35.9302 5.09787   2
  -1  13   3 28.2955 3.17973   5
  -1  13   3 28.6605 4.41641   2
   0  13  -3 5.28590 1.76967   5
   0  13  -3 2.10984 2.02992   2
   0  13   3 4.53093 2.34420   2
   0  13   3 5.46151 1.84383   5
  -1  13  -3 17.9126 3.86823   2
  -1  13  -3 23.9412 3.07058   5
   1  13   3 23.5542 3.83675   2
   1  13   3 26.1302 3.24476   5
   2  13   3 25.6412 3.16842   5
   2  13   3 30.1150 4.54756   2
  -2  13  -3 18.9125 3.96958   2
  -2  13  -3 20.2817 2.96528   5
  -3  13  -3 59.4381 4.52236   5
   3  13   3 59.4546 4.65309   5
  -3  13  -3 68.1234 6.31346   2
   3  13   3 65.2014 6.21256   2
   4  13   3 5.43972 2.70427   2
  -4  13  -3 6.94780 2.60705   2
  -4  13  -3 5.97391 1.83968   5
   4  13   3 8.18998 2.02396   5
   5  13   3 6.12435 3.14344   2
  -5  13  -3 6.35627 1.93700   5
   5  13   3 9.84376 2.88320   3
   5  13   3 3.27676 1.88651   5
  -5  13  -3 7.32266 2.60560   2
   6  13   3 45.5675 6.17689   2
  -6  13  -3 34.6794 3.75550   5
  -6  13  -3 39.4203 5.05171   2
  -5  14   3 5.79495 2.67920   2
  -5  14   3 8.45382 2.16049   5
   5  14  -3 5.53118 2.17523   5
  -4  14   3 32.3018 3.38684   5
   4  14  -3 28.1928 3.62586   3
  -4  14   3 22.3779 4.44476   2
   4  14  -3 27.0543 3.32879   5
  -3  14   3 6.50151 2.95464   2
  -3  14   3 4.88446 1.89531   5
   3  14  -3 8.42349 3.28568   2
   3  14  -3 7.37581 2.31464   3
   3  14  -3 7.79378 2.20079   5
   2  14  -3 52.3614 5.98402   2
  -2  14   3 47.4058 4.08046   5
   2  14  -3 47.7591 4.35813   3
  -2  14   3 37.4642 5.01421   2
   2  14  -3 52.2905 4.27864   5
  -1  14   3 158.944 7.80179   5
   1  14  -3 164.255 10.4822   2
  -1  14   3 171.666 10.3752   2
   1  14  -3 164.219 7.85224   5
   0  14  -3 10.2948 2.36009   5
   0  14   3 1.01151 2.02310   2
   0  14  -3 2.27083 2.42062   2
   0  14   3 4.96239 1.89052   5
   1  14   3 6.17049 2.33009   2
  -1  14  -3 2.30567 2.29187   2
  -1  14  -3 6.38132 2.01886   5
   1  14   3 7.85980 2.17135   5
   2  14   3 27.3041 4.79482   2
  -2  14  -3 30.0810 4.51995   2
  -2  14  -3 23.5725 3.31676   5
   2  14   3 29.0919 3.55425   5
  -3  14  -3 14.9631 3.67953   2
   3  14   3 14.9849 4.05155   2
  -3  14  -3 16.1986 2.59896   5
   3  14   3 17.7428 2.93296   5
  -4  14  -3 -0.5410 1.78406   2
   4  14   3 0.80647 2.02035   2
  -4  14  -3 1.38864 1.17188   5
   4  14   3 1.31998 1.44711   5
   5  14   3 103.728 5.97434   5
  -5  14  -3 106.500 7.63578   2
  -5  14  -3 101.020 6.03617   5
   5  14   3 108.104 7.41663   3
   5  14   3 102.046 8.68424   2
   4  15  -3 23.0162 3.21252   5
  -4  15   3 19.9402 4.97347   2
  -4  15   3 20.2137 3.76724   5
  -3  15   3 6.06305 2.38779   5
   3  15  -3 6.03184 2.26068   5
   3  15  -3 2.69102 2.27356   3
  -3  15   3 6.20009 3.01951   2
   2  15  -3 51.5254 4.53741   5
   2  15  -3 42.0113 6.14954   2
  -2  15   3 49.0890 5.88746   2
  -2  15   3 39.7055 4.13901   5
   2  15  -3 41.1513 4.23779   3
  -1  15   3 43.0428 5.48967   2
   1  15  -3 33.5028 4.00848   5
  -1  15   3 42.1432 3.98133   5
   1  15  -3 37.9861 5.40276   2
   0  15   3 25.8710 4.86508   2
   0  15   3 27.8802 3.47344   5
   0  15  -3 24.9140 4.84427   2
   0  15  -3 25.3100 3.26324   5
   1  15   3 0.01248 1.50628   5
  -1  15  -3 1.92291 2.15542   2
  -1  15  -3 1.29177 1.53863   5
   1  15   3 -1.1901 1.85056   2
   2  15   3 28.6087 3.66365   5
   2  15   3 26.5472 4.88625   2
  -2  15  -3 31.4934 3.61804   5
  -2  15  -3 21.5183 4.74293   2
  -3  15  -3 49.1560 5.87565   2
  -3  15  -3 45.1201 4.29001   5
   3  15   3 42.0108 4.28866   5
   4  15   3 36.6004 4.28936   3
   4  15   3 33.1205 5.96383   2
  -4  15  -3 31.0853 5.40520   2
   4  15   3 40.2616 3.95718   5
   2  16  -3 4.78818 1.87905   5
  -2  16   3 7.69654 2.21589   5
  -2  16   3 4.49090 2.74649   2
   2  16  -3 2.78671 3.07243   2
   1  16  -3 79.0318 8.23081   2
  -1  16   3 85.6636 7.83054   2
  -1  16   3 82.6705 6.15227   5
   0  16  -3 42.1837 4.38629   5
   0  16   3 37.8971 4.26105   5
   0  16   3 31.5725 5.66783   2
   1  16   3 55.7823 6.87449   2
  -1  16  -3 62.2787 4.96636   5
   1  16   3 55.7492 4.87790   5
   2  16   3 13.1085 2.61830   5
  -2  16  -3 11.9110 2.68253   5
   2  16   3 7.45173 3.29377   2
 -11   0   4 -0.5111 1.61168   2
  10   0  -4 3.77149 2.12950   3
 -10   0   4 3.26273 0.99755   5
 -10   0   4 4.69808 1.75540   2
  -9   0   4 0.24004 0.65492   5
   9   0  -4 -0.8994 1.00755   3
  -9   0   4 -0.1599 1.09448   2
   8   0  -4 56.7283 4.64821   3
  -8   0   4 58.9623 2.59596   5
   8   0  -4 62.5105 3.02273   4
   7   0  -4 3.04659 1.13797   4
  -7   0   4 3.13632 0.72820   5
  -7   0   4 4.50783 0.96179   4
   7   0  -4 1.47511 1.24346   3
   6   0  -4 25.2621 1.96423   4
  -6   0   4 22.7283 1.69871   4
   6   0  -4 23.9161 2.69326   3
  -6   0   4 26.7241 3.15551   3
  -6   0   4 25.0088 1.40909   5
  -5   0   4 5.05294 1.47513   3
  -5   0   4 4.45552 0.94022   4
  -5   0   4 3.33973 0.65800   5
   5   0  -4 3.90952 1.46384   3
   5   0  -4 4.95738 1.07137   4
  -4   0   4 109.778 4.77404   3
  -4   0   4 104.765 3.69392   4
  -4   0   4 100.483 3.15523   5
   4   0  -4 108.407 3.92461   4
   4   0  -4 102.916 4.60275   3
  -3   0   4 5.19632 0.95124   4
  -3   0   4 5.99848 0.80683   5
   3   0  -4 5.65313 1.06546   4
  -3   0   4 4.93178 1.13639   3
   3   0  -4 5.73456 1.18779   3
   2   0  -4 443.785 10.7966   3
  -2   0   4 454.967 10.9383   3
   2   0  -4 434.822 10.4408   4
  -2   0   4 449.455 10.4284   4
  -2   0   4 438.580 9.97105   5
   2   0  -4 430.574 9.64170   5
   1   0  -4 1.88092 0.51451   5
   1   0  -4 1.33963 0.61959   4
  -1   0   4 1.31366 0.59491   4
  -1   0   4 1.65801 0.61326   3
  -1   0   4 0.67341 0.46230   5
   1   0  -4 1.68709 0.60370   3
   0   0  -4 158.316 4.63738   4
   0   0  -4 161.481 4.45853   5
   0   0   4 156.812 4.06191   3
   0   0   4 152.936 4.55778   4
   0   0   4 158.507 4.42070   5
  -1   0  -4 0.53546 0.48272   4
   1   0   4 -0.0558 0.31817   5
  -1   0  -4 -0.1216 0.36731   5
   2   0   4 721.895 14.8509   5
  -2   0  -4 703.999 15.2070   5
  -2   0  -4 706.438 15.4369   4
   2   0   4 700.264 14.8029   2
   2   0   4 707.238 14.6463   3
   3   0   4 0.66748 0.50221   3
  -3   0  -4 1.24054 0.49726   5
   4   0   4 172.420 5.29287   3
  -4   0  -4 171.017 4.67956   5
  -5   0  -4 3.81282 0.75532   4
  -5   0  -4 4.05915 0.72576   5
   5   0   4 3.37441 1.04026   3
  -5   0  -4 4.22569 0.98808   3
  -6   0  -4 11.0463 1.45709   3
  -6   0  -4 11.4861 1.07371   5
   6   0   4 11.4377 1.73091   3
  -6   0  -4 12.7749 1.11453   4
  -7   0  -4 1.15721 0.70805   4
   7   0   4 1.46909 1.05204   3
  -7   0  -4 1.00708 0.54300   4
  -7   0  -4 0.38722 1.08314   3
  -7   0  -4 1.34610 0.65394   5
  -8   0  -4 111.829 4.00927   5
   8   0   4 115.514 5.68839   3
  -8   0  -4 114.334 5.58902   3
   9   0   4 -0.0931 1.00776   3
  -9   0  -4 1.25776 0.84456   5
  10   0   4 7.16482 2.17760   3
 -10   0  -4 6.73454 1.39894   5
 -11   1   4 3.21433 1.78009   2
  10  -1  -4 15.2058 3.27445   3
 -10  -1   4 9.27360 2.43470   2
 -10  -1   4 13.6324 1.78276   5
 -10   1   4 12.6918 1.58124   5
 -10   1   4 15.9120 2.68942   2
  10   1  -4 11.9233 3.16100   3
   9  -1  -4 1.47771 1.71597   3
  -9  -1   4 0.69135 0.79139   5
  -9   1   4 1.87170 0.71313   5
   9   1  -4 4.20129 1.92157   3
  -9   1   4 -0.1630 1.20531   2
   8  -1  -4 7.99188 2.18423   3
   8  -1  -4 9.40777 1.79841   4
   8   1  -4 10.1531 1.23065   4
  -8   1   4 7.74977 0.99090   5
   8   1  -4 9.00714 2.36119   3
  -8   1   4 6.53588 1.86859   2
   7  -1  -4 276.124 8.02511   4
  -7  -1   4 261.604 7.05938   5
   7  -1  -4 268.904 10.0067   3
  -7   1   4 260.431 6.38312   5
  -7   1   4 266.469 9.65592   2
   7   1  -4 260.165 9.96483   3
  -6  -1   4 58.3098 2.50224   5
   6  -1  -4 65.4321 4.21922   3
   6  -1  -4 59.7394 3.19633   4
  -6  -1   4 55.2634 3.94720   3
  -6   1   4 62.0129 4.74212   3
   6   1  -4 60.1707 2.76895   4
  -6   1   4 59.2321 2.10116   5
  -6   1   4 61.0877 4.01324   2
   6   1  -4 59.8931 4.07622   3
  -5  -1   4 42.6273 2.02451   5
  -5  -1   4 43.1673 3.27475   3
   5  -1  -4 44.8355 2.65219   4
   5  -1  -4 45.9092 3.31444   3
  -5   1   4 41.5200 2.37176   4
  -5   1   4 46.2938 3.29507   3
   5   1  -4 44.9661 3.26461   3
   5   1  -4 45.5163 2.35273   4
  -5   1   4 44.7288 1.74917   5
   4  -1  -4 225.269 7.60318   3
  -4  -1   4 240.710 7.85652   3
   4  -1  -4 244.868 6.99048   4
  -4  -1   4 238.168 6.13798   5
  -4   1   4 230.238 5.68281   5
  -4   1   4 239.200 6.72958   4
   4   1  -4 243.421 6.50674   4
   4   1  -4 235.986 7.83843   3
  -4   1   4 225.070 7.67435   3
  -3  -1   4 77.7051 2.80196   5
   3  -1  -4 77.2695 3.26973   4
   3  -1  -4 78.2779 3.62143   3
  -3  -1   4 75.3318 3.56611   3
   3   1  -4 77.2066 2.98000   4
   3   1  -4 75.9297 3.61536   3
  -3   1   4 81.8857 3.73984   3
  -3   1   4 80.3203 3.18243   4
   3   1  -4 74.5065 2.15012   5
  -3   1   4 75.7112 2.55841   5
   3   1  -4 77.4900 2.19491   5
  -2  -1   4 1000.88 21.1349   5
  -2  -1   4 1027.44 21.9617   3
   2  -1  -4 991.303 20.4966   5
   2  -1  -4 1011.84 21.9359   3
   2  -1  -4 994.178 21.7331   4
  -2   1   4 1004.01 20.9190   5
  -2   1   4 1004.01 21.5829   4
   2   1  -4 1038.51 21.9804   3
   2   1  -4 1004.27 20.8382   5
   2   1  -4 1014.67 21.3992   4
  -2   1   4 1003.87 21.9602   3
   1  -1  -4 3272.72 75.9318   1
  -1  -1   4 3272.85 77.0891   1
   1   1  -4 3110.00 76.4200   1
  -1   1   4 3191.95 75.9872   1
   0  -1   4 458.273 9.89558   3
   0  -1  -4 458.728 10.8729   4
   0  -1   4 445.537 10.4427   5
   0  -1  -4 464.839 10.6037   5
   0   1   4 471.726 10.5521   5
   0   1   4 472.831 10.8117   4
   0   1  -4 466.207 10.5405   5
   0   1   4 473.808 11.2351   2
   0   1  -4 470.005 9.88988   3
  -1  -1  -4 305.787 7.38609   4
  -1  -1  -4 293.299 7.39579   2
  -1  -1  -4 283.157 7.21071   5
   1  -1   4 291.038 6.98610   5
   1   1   4 291.766 7.13701   5
   1   1   4 291.210 7.40401   2
   1   1   4 290.786 7.30530   4
  -1   1  -4 288.505 7.08929   5
  -2  -1  -4 916.020 19.1645   5
   2  -1   4 899.169 18.4745   5
  -2  -1  -4 905.328 19.2845   4
  -2  -1  -4 892.583 19.0237   2
   2  -1   4 928.423 17.9480   3
   2   1   4 882.892 19.0492   2
   2   1   4 909.193 18.9126   5
  -2   1  -4 890.220 18.9036   5
  -3  -1  -4 78.7984 2.53087   2
   3  -1   4 80.2674 2.61683   3
  -3  -1  -4 80.1819 2.90206   5
  -3  -1  -4 69.4629 2.73260   4
   3   1   4 76.7556 2.59589   2
   3   1   4 77.8306 2.24928   5
   3   1   4 73.5791 2.90263   3
  -3   1  -4 76.4569 2.46612   3
   3   1   4 75.3439 2.20186   5
  -3   1  -4 77.0619 2.60054   5
   4  -1   4 -0.1353 0.39207   3
  -4  -1  -4 0.58134 0.33054   2
  -4  -1  -4 -0.0513 0.42627   5
  -4  -1  -4 -0.0012 0.39897   4
   4   1   4 0.50721 0.62384   3
  -4   1  -4 -0.4269 0.35877   3
  -4   1  -4 0.16141 0.27668   5
  -5  -1  -4 457.648 9.62549   2
  -5  -1  -4 449.971 10.6390   5
   5  -1   4 466.089 11.4850   3
  -5  -1  -4 453.586 10.2471   4
   5   1   4 457.330 11.9015   3
  -5   1  -4 451.898 11.3978   3
  -5   1  -4 444.164 10.1024   5
  -6  -1  -4 8.86692 0.85392   4
  -6  -1  -4 6.26128 0.97625   5
   6   1   4 7.60953 1.55973   3
  -6   1  -4 6.49909 1.27052   4
  -6   1  -4 8.63243 1.43135   3
  -6   1  -4 6.16549 0.80523   5
   7  -1   4 2.47231 1.01506   3
  -7  -1  -4 4.00831 0.92995   5
  -7   1  -4 2.44022 1.11784   3
  -7   1  -4 1.92887 0.53032   5
   7   1   4 4.42230 1.53888   3
   8  -1   4 3.02236 1.21833   3
  -8  -1  -4 4.65646 1.19175   5
  -8   1  -4 2.71846 0.79583   4
   8   1   4 5.49798 1.68243   3
  -8   1  -4 3.27639 0.98061   4
  -8   1  -4 3.74281 0.78274   5
   9  -1   4 18.9660 2.58905   3
  -9  -1  -4 14.5507 1.76987   5
  -9   1  -4 14.2790 1.44893   5
   9   1   4 19.7607 2.75926   3
  10  -1   4 17.3601 2.63642   3
 -10  -1  -4 17.3266 2.05525   5
  10   1   4 11.6466 2.73748   3
 -10   1  -4 15.7008 1.66771   5
 -10  -2   4 27.0230 2.47925   5
 -10   2   4 18.4457 2.85927   2
 -10   2   4 23.8552 1.63607   5
  10   2  -4 27.6412 3.77679   3
  -9  -2   4 6.04236 2.82213   2
   9  -2  -4 10.7524 2.60375   3
  -9  -2   4 6.73859 1.41716   5
  -9   2   4 8.39274 1.65009   4
   9   2  -4 7.45542 2.27136   3
  -9   2   4 6.67508 1.92419   2
  -9   2   4 6.53709 1.00655   5
  -8  -2   4 6.67369 1.31263   5
   8  -2  -4 6.01607 2.08505   3
  -8   2   4 7.47385 0.86550   5
  -8   2   4 4.77112 1.74249   2
   8   2  -4 7.13613 2.11384   3
  -8   2   4 8.16165 1.66970   4
   7  -2  -4 6.50190 1.95816   3
  -7  -2   4 5.41111 1.08846   5
   7  -2  -4 4.28282 1.46658   4
   7   2  -4 7.73846 2.15413   3
  -7   2   4 6.00393 0.76689   5
  -7   2   4 5.75821 1.71591   2
  -7   2   4 6.77393 1.37884   4
   7   2  -4 8.71216 1.25019   4
   6  -2  -4 235.070 8.74636   3
  -6  -2   4 240.793 8.86005   3
   6  -2  -4 246.884 7.69095   4
  -6   2   4 247.667 7.34294   4
  -6   2   4 229.272 5.55381   5
   6   2  -4 232.998 8.97748   3
  -6   2   4 236.020 8.90983   3
   6   2  -4 240.244 6.45206   4
  -6   2   4 231.107 8.58851   2
   5  -2  -4 5.57166 1.59645   3
  -5  -2   4 7.92906 1.69329   3
  -5  -2   4 6.68928 1.02548   5
   5  -2  -4 5.48310 1.32132   4
   5   2  -4 6.52481 1.58923   3
  -5   2   4 6.43050 1.21560   4
  -5   2   4 7.28542 1.59758   3
  -5   2   4 7.87523 0.74149   5
   5   2  -4 7.61279 1.08336   4
  -5   2   4 7.46950 1.53658   2
   4  -2  -4 99.4187 4.65834   3
  -4  -2   4 112.964 4.90585   3
  -4  -2   4 111.665 3.75347   5
   4  -2  -4 107.008 4.40372   4
  -4   2   4 103.518 4.89739   2
   4   2  -4 112.760 3.72783   4
  -4   2   4 103.551 3.12486   5
  -4   2   4 99.1357 4.75569   3
   4   2  -4 111.032 4.95481   3
  -3  -2   4 3.90977 0.83049   5
   3  -2  -4 7.22691 1.32364   4
  -3  -2   4 5.87987 1.24290   3
  -3   2   4 6.53492 0.80822   5
   3   2  -4 4.55936 0.75821   5
  -3   2   4 5.94288 1.34595   2
  -3   2   4 5.52114 1.12954   3
   3   2  -4 5.42198 0.95531   4
  -3   2   4 7.92903 1.19489   4
   3   2  -4 6.58580 1.35678   3
   3   2  -4 4.64747 0.70958   5
  -2  -2   4 738.147 16.3978   5
   2  -2  -4 750.452 15.5907   5
  -2  -2   4 737.673 16.9707   3
   2  -2  -4 766.019 17.1287   4
   2   2  -4 748.418 17.0364   3
  -2   2   4 770.147 17.8423   2
  -2   2   4 754.412 16.0856   5
   2   2  -4 742.978 16.4666   4
  -2   2   4 764.872 17.2120   3
   2   2  -4 729.011 16.1284   5
  -2   2   4 769.060 16.9958   4
  -1  -2   4 33.7487 1.77906   5
   1  -2  -4 30.1292 1.64973   5
   1  -2  -4 31.0671 2.03636   4
  -1  -2   4 36.7559 1.80822   3
   1  -2  -4 29.7020 2.09977   2
  -1   2   4 30.9740 1.73206   5
   1   2  -4 34.4936 1.81081   5
   1   2  -4 37.2312 1.84644   3
  -1   2   4 30.6250 2.20160   2
  -1   2   4 31.7860 1.92907   4
   0  -2   4 2.85793 0.47966   3
   0  -2  -4 3.61823 0.90405   2
   0  -2  -4 3.99925 0.91605   4
   0  -2   4 2.57158 0.68942   5
   0  -2  -4 4.62953 0.91642   5
   0   2   4 4.23259 0.97371   2
   0   2   4 3.98927 0.80400   5
   0   2   4 4.46432 0.92315   4
   0   2  -4 2.34756 0.49785   3
   0   2  -4 3.45040 0.74577   5
   1  -2   4 742.034 15.2507   5
  -1  -2  -4 708.355 16.0819   2
  -1  -2  -4 704.677 15.8532   4
  -1  -2  -4 713.071 15.8046   5
   1   2   4 709.580 15.6190   5
   1   2   4 729.580 15.6718   4
   1   2   4 707.188 16.1553   2
  -1   2  -4 697.411 15.4075   5
  -2  -2  -4 47.0609 2.30557   2
   2  -2   4 50.4810 2.13288   2
   2  -2   4 51.7662 1.83163   5
  -2  -2  -4 48.9712 2.26963   4
  -2  -2  -4 52.8043 2.44026   5
  -2   2  -4 52.0396 2.16895   5
  -2   2  -4 52.1039 1.37544   3
   2   2   4 51.1338 2.18911   5
   2   2   4 50.6113 2.23560   4
   2   2   4 47.0405 2.36138   2
   3  -2   4 2.15277 0.44491   2
  -3  -2  -4 1.46188 0.62964   5
  -3  -2  -4 1.86499 0.59621   2
  -3  -2  -4 1.00334 0.51251   4
   3   2   4 1.19535 0.72461   3
   3   2   4 2.04311 0.69140   2
   3   2   4 1.46014 0.50684   5
   3   2   4 1.73598 0.51716   5
  -3   2  -4 1.79379 0.47208   3
  -3   2  -4 2.54503 0.58002   5
  -4  -2  -4 109.803 3.66234   2
  -4  -2  -4 102.511 3.79915   5
  -4  -2  -4 104.861 3.41158   4
   4  -2   4 112.400 3.67369   3
   4   2   4 115.148 4.41199   3
  -4   2  -4 115.975 3.30351   5
  -4   2  -4 106.545 3.60027   3
   4   2   4 105.501 3.81611   2
  -5  -2  -4 242.764 6.05337   4
   5  -2   4 257.102 7.10370   3
  -5  -2  -4 242.661 6.86319   5
  -5  -2  -4 233.647 6.42147   2
  -5   2  -4 258.737 5.95326   5
  -5   2  -4 253.475 7.08776   3
   5   2   4 216.764 8.53868   3
  -6  -2  -4 8.65910 1.31927   5
  -6  -2  -4 9.57023 1.14730   2
   6  -2   4 8.74565 1.47136   3
  -6   2  -4 9.62821 0.88043   5
  -6   2  -4 11.1588 1.99150   4
   6   2   4 9.14503 1.85018   3
  -6   2  -4 11.8935 1.61765   3
  -7  -2  -4 4.17637 1.01992   2
  -7  -2  -4 3.69469 1.06513   5
   7  -2   4 4.02605 1.40508   3
  -7   2  -4 4.06077 1.50005   4
   7   2   4 5.21644 1.59955   3
  -7   2  -4 4.81845 0.79148   5
  -7   2  -4 4.72442 1.38902   3
   8  -2   4 1.17820 0.99509   3
  -8  -2  -4 -0.2798 0.73529   5
   8   2   4 0.34271 1.33921   3
  -8   2  -4 3.70369 1.46332   3
  -8   2  -4 0.28658 0.46513   5
  -9  -2  -4 79.2901 3.96874   5
   9  -2   4 79.9971 4.80820   3
  -9   2  -4 78.6945 5.69911   3
  -9   2  -4 71.7204 4.02818   4
  -9   2  -4 76.8418 2.94788   5
 -10  -2  -4 35.7123 2.85120   5
  10   2   4 41.4403 4.01602   3
 -10   3   4 16.3139 1.40323   5
 -10   3   4 19.5854 2.25492   4
 -10   3   4 18.3802 2.89362   2
  10   3  -4 17.7863 3.55724   3
  -9  -3   4 43.4311 3.18802   5
  -9   3   4 46.6144 3.24925   4
  -9   3   4 46.7081 4.09651   2
   9   3  -4 48.4702 4.70919   3
  -9   3   4 48.3641 2.05168   5
  -8  -3   4 6.99225 2.79893   2
   8  -3  -4 10.6072 2.11115   4
  -8  -3   4 8.50150 1.64997   5
   8   3  -4 8.38389 2.42760   3
  -8   3   4 9.04863 2.16188   2
  -8   3   4 9.62017 1.78601   4
  -8   3   4 9.96603 0.95086   5
   7  -3  -4 0.27247 1.15129   4
  -7  -3   4 2.47815 0.89829   5
  -7   3   4 1.53099 1.17359   2
  -7   3   4 2.22517 1.05402   4
   7   3  -4 2.45142 0.69467   4
  -7   3   4 1.77002 0.51763   5
   7   3  -4 1.91590 1.38094   3
   6  -3  -4 76.4007 4.15060   4
  -6  -3   4 68.7895 3.29974   5
  -6  -3   4 63.2896 4.37787   3
  -6   3   4 72.2868 2.34713   5
  -6   3   4 76.2937 4.56328   2
   6   3  -4 71.9710 2.82967   4
  -6   3   4 71.2947 3.74895   4
  -6   3   4 68.1284 4.50469   3
   6   3  -4 74.4422 4.66374   3
  -5  -3   4 31.5249 2.76237   3
  -5  -3   4 30.2961 2.04411   5
   5  -3  -4 37.3896 4.79359   4
  -5   3   4 29.7669 2.27013   4
  -5   3   4 29.5930 1.44240   5
  -5   3   4 28.1152 2.63335   2
   5   3  -4 26.8055 2.78230   3
   5   3  -4 33.3872 1.88424   4
  -5   3   4 30.3138 2.82501   3
  -4  -3   4 7.96434 1.56646   3
   4  -3  -4 9.34678 1.77443   4
  -4  -3   4 9.31269 1.29608   5
  -4   3   4 7.74418 1.42492   3
  -4   3   4 8.81840 0.93084   5
   4   3  -4 9.47037 1.19941   4
   4   3  -4 9.16573 0.84094   5
  -4   3   4 10.1844 1.56947   4
   4   3  -4 7.28492 0.81253   5
   4   3  -4 8.92084 1.56736   3
   3  -3  -4 116.235 4.63599   4
  -3  -3   4 111.369 4.51664   3
  -3   3   4 114.215 4.97376   2
   3   3  -4 105.575 3.77603   4
  -3   3   4 112.520 4.68803   3
   3   3  -4 113.703 3.62335   5
   3   3  -4 113.749 3.74421   5
  -3   3   4 112.548 4.44490   4
   3   3  -4 109.729 4.61186   3
  -3   3   4 106.949 3.46957   5
  -2  -3   4 35.0256 2.03092   5
   2  -3  -4 37.0328 2.48294   4
  -2  -3   4 34.2821 2.13635   3
   2  -3  -4 38.5403 1.65076   5
  -2   3   4 38.0224 2.66121   2
   2   3  -4 34.7303 2.25163   3
   2   3  -4 36.9158 1.98343   5
  -2   3   4 37.0971 1.91024   5
  -1  -3   4 304.126 7.80347   5
   1  -3  -4 290.762 8.63009   2
  -1  -3   4 307.686 7.58852   3
   1  -3  -4 294.422 8.30853   4
   1  -3  -4 299.921 7.53384   5
  -1   3   4 305.424 7.68713   5
  -1   3   4 303.471 8.26894   4
   1   3  -4 311.724 7.77031   5
  -1   3   4 298.383 8.72903   2
   1   3  -4 310.919 7.76082   3
   0  -3   4 107.773 3.73328   5
   0  -3  -4 110.440 4.17954   4
   0  -3  -4 124.057 3.99816   5
   0  -3  -4 115.805 4.45431   2
   0  -3   4 107.457 4.54243   2
   0   3   4 122.423 4.60677   2
   0   3   4 121.531 4.17866   4
   0   3  -4 110.883 3.31251   3
   0   3   4 113.031 3.87676   5
   0   3  -4 109.856 3.82238   5
  -1  -3  -4 189.974 5.67855   4
  -1  -3  -4 189.946 5.60042   5
   1  -3   4 180.823 5.86207   2
  -1  -3  -4 182.383 5.90180   2
   1  -3   4 186.483 5.14626   5
   1   3   4 189.927 6.06970   2
  -1   3  -4 189.921 5.32452   5
   1   3   4 187.843 5.47916   5
   1   3   4 185.532 5.53848   4
  -2  -3  -4 7.74361 1.20651   5
  -2  -3  -4 8.14848 1.21226   2
   2  -3   4 7.94337 1.02737   2
   2  -3   4 7.67423 0.80340   5
  -2  -3  -4 7.15453 1.08860   4
  -2   3  -4 6.75778 0.94900   5
  -2   3  -4 6.45805 0.56975   3
   2   3   4 9.43748 1.29590   2
   2   3   4 7.97925 1.03863   5
   2   3   4 7.54193 1.01312   4
  -3  -3  -4 179.130 5.72178   2
  -3  -3  -4 180.228 5.26424   4
   3  -3   4 178.077 4.89293   2
  -3  -3  -4 180.666 5.66994   5
  -3   3  -4 177.211 4.65340   3
   3   3   4 182.705 5.09067   5
   3   3   4 181.507 5.13444   5
   3   3   4 180.154 5.07549   4
   3   3   4 183.871 5.93805   2
  -3   3  -4 180.843 4.99473   5
  -4  -3  -4 189.326 5.87740   5
  -4  -3  -4 170.310 5.65551   2
   4  -3   4 183.121 4.42555   2
  -4  -3  -4 184.798 5.15004   4
  -4   3  -4 179.640 4.86975   5
   4   3   4 188.117 6.31182   3
   4   3   4 179.564 4.64021   5
  -4   3  -4 194.178 5.32620   3
   4   3   4 181.324 4.60982   5
   4   3   4 172.838 5.94681   2
  -5  -3  -4 27.7816 1.48270   4
  -5  -3  -4 24.4647 1.91586   2
   5   3   4 29.3285 2.46225   3
   5   3   4 25.8478 2.14626   2
  -5   3  -4 27.3757 1.42892   5
  -5   3  -4 25.4075 1.91586   3
  -6  -3  -4 39.3542 2.61884   5
  -6  -3  -4 40.4895 2.50844   2
  -6   3  -4 39.6300 2.68560   3
  -6   3  -4 37.9414 2.90460   4
   6   3   4 37.6241 3.19487   3
  -6   3  -4 38.5394 1.73687   5
  -7  -3  -4 301.096 8.88311   5
  -7  -3  -4 302.819 8.39076   2
  -7   3  -4 302.031 7.18547   5
   7   3   4 295.303 10.3623   3
  -7   3  -4 306.423 9.36651   3
  -7   3  -4 300.558 9.30847   4
  -8  -3  -4 2.94290 1.15840   5
  -8  -3  -4 4.02451 1.09568   2
   8   3   4 5.37940 1.72097   3
  -8   3  -4 4.65522 1.44342   4
  -8   3  -4 2.94058 1.43231   3
  -8   3  -4 3.26165 0.67637   5
  -9  -3  -4 50.0533 3.44342   5
  -9   3  -4 41.7794 3.83211   3
   9   3   4 51.7060 4.46190   3
  -9   3  -4 51.6105 2.24460   5
  -9   3  -4 49.7354 3.32116   4
 -10  -3  -4 2.17383 1.41462   5
  10   3   4 3.64306 2.05952   3
 -10   4   4 14.8563 1.57774   5
 -10   4   4 24.6527 3.36803   2
  10   4  -4 18.4778 3.86405   3
 -10   4   4 17.6572 2.61049   4
  -9  -4   4 1.08613 1.50993   5
  -9   4   4 1.13479 1.54908   4
   9   4  -4 -0.6362 1.36182   3
  -9   4   4 2.89791 0.78089   5
  -9   4   4 2.43631 1.58875   2
  -8  -4   4 67.8355 3.94646   5
   8  -4  -4 71.1295 4.55829   4
  -8  -4   4 72.7429 7.75072   2
  -8   4   4 77.1960 4.99078   2
  -8   4   4 76.3076 2.62164   5
  -8   4   4 75.2759 4.25532   4
   8   4  -4 81.0341 5.76162   3
  -7  -4   4 2.24712 0.97779   5
  -7  -4   4 2.16917 1.76169   2
   7  -4  -4 1.13277 1.45488   4
   7   4  -4 2.85844 1.48904   3
  -7   4   4 1.60779 1.27037   4
   7   4  -4 4.67467 0.89789   4
  -7   4   4 4.70269 1.59547   2
  -6  -4   4 76.2355 4.81156   3
  -6  -4   4 78.7600 5.60481   2
  -6  -4   4 78.6587 3.75644   5
   6  -4  -4 74.8696 4.45257   4
  -6   4   4 73.7555 2.66140   5
   6   4  -4 76.8442 4.97249   3
  -6   4   4 82.9852 5.06534   3
   6   4  -4 82.8767 3.05622   4
  -6   4   4 83.1263 4.83251   2
  -6   4   4 77.4036 4.21989   4
  -5  -4   4 122.284 6.53605   2
   5  -4  -4 114.453 5.22513   4
  -5  -4   4 120.583 5.58501   3
  -5  -4   4 117.712 4.55551   5
  -5   4   4 114.940 5.57413   3
   5   4  -4 117.599 3.94501   4
   5   4  -4 117.692 5.73774   3
  -5   4   4 113.224 3.54404   5
  -5   4   4 95.6050 5.18720   2
  -5   4   4 104.973 4.89437   4
  -4  -4   4 59.9185 3.57116   3
  -4  -4   4 56.0071 4.27205   2
  -4  -4   4 57.5422 2.99304   5
   4  -4  -4 61.2521 3.65251   4
  -4   4   4 62.4936 3.87410   2
   4   4  -4 61.3172 2.70640   4
  -4   4   4 60.8974 3.73293   3
   4   4  -4 57.4024 2.51362   5
  -4   4   4 64.2945 3.52186   4
   4   4  -4 57.9778 3.69836   3
  -4   4   4 59.9693 2.45386   5
   4   4  -4 60.3936 2.46786   5
  -3  -4   4 26.2162 1.93390   5
   3  -4  -4 20.9605 2.22589   2
  -3  -4   4 26.3930 2.11877   3
   3  -4  -4 25.2037 2.35702   4
  -3  -4   4 21.0362 2.51526   2
  -3   4   4 22.9382 2.08689   4
   3   4  -4 22.4875 1.61321   5
   3   4  -4 26.7221 2.69079   3
  -3   4   4 24.9938 2.24702   3
  -3   4   4 23.8917 1.61096   5
  -2  -4   4 54.7461 3.70404   2
  -2  -4   4 54.3201 2.80136   3
   2  -4  -4 51.5064 3.21768   2
   2  -4  -4 52.0664 3.15335   4
  -2  -4   4 52.7864 2.72261   5
   2   4  -4 57.4951 2.66811   5
  -2   4   4 53.9909 2.99742   4
  -2   4   4 55.4259 3.39718   2
   2   4  -4 53.4770 2.87836   3
  -2   4   4 49.4480 2.43500   5
   1  -4  -4 117.220 3.97170   5
   1  -4  -4 120.105 4.74910   4
  -1  -4   4 120.679 4.24801   5
   1  -4  -4 112.581 4.85446   2
  -1  -4   4 123.344 5.47415   2
  -1   4   4 112.586 4.89681   2
   1   4  -4 117.993 4.07748   3
  -1   4   4 114.934 4.06216   5
  -1   4   4 114.336 4.54698   4
   1   4  -4 122.268 4.19490   5
   0  -4  -4 7.07649 1.32990   4
   0  -4   4 3.40277 0.93109   5
   0  -4   4 3.71223 1.15283   2
   0  -4  -4 3.28775 0.96305   5
   0   4  -4 3.61323 0.93739   5
   0   4  -4 3.05083 0.70170   3
   0   4   4 3.66268 1.15722   2
   0   4   4 4.85086 1.23401   4
  -1  -4  -4 48.6667 2.89716   2
   1  -4   4 45.9342 2.22711   5
  -1  -4  -4 47.7246 2.57442   5
  -1  -4  -4 45.7628 2.67927   4
   1  -4   4 45.7521 2.80322   2
   1   4   4 48.8449 2.60512   4
  -1   4  -4 44.5164 2.36137   5
   1   4   4 47.1215 2.95706   2
   1   4   4 48.6105 2.52567   5
  -2  -4  -4 1.70900 0.82355   2
  -2  -4  -4 1.73744 0.82462   4
  -2  -4  -4 0.32097 0.66607   5
   2  -4   4 1.32615 0.72412   2
   2  -4   4 2.37136 0.55427   5
  -2   4  -4 1.52564 0.82725   2
   2   4   4 2.77079 0.81351   4
  -2   4  -4 1.95760 0.65859   5
   2   4   4 2.46071 0.79714   5
   2   4   4 2.28467 0.83349   5
   2   4   4 2.10986 0.92262   2
   3  -4   4 73.0407 3.11423   2
  -3  -4  -4 81.2174 3.27172   4
  -3  -4  -4 78.1349 3.75482   2
  -3   4  -4 78.1242 2.72098   3
   3   4   4 78.9594 3.22149   5
  -3   4  -4 73.9620 3.31610   2
   3   4   4 78.4284 3.88860   2
  -3   4  -4 76.3187 2.97170   5
   3   4   4 78.2107 3.06284   4
  -4  -4  -4 104.295 4.30813   5
   4  -4   4 102.710 3.50066   2
  -4  -4  -4 101.520 3.65678   4
  -4  -4  -4 103.774 4.44117   2
  -4   4  -4 94.9990 3.58346   3
   4   4   4 101.067 3.44893   4
   4   4   4 109.196 3.51959   5
   4   4   4 104.254 3.53577   5
  -4   4  -4 98.3039 3.68814   2
   4   4   4 111.642 4.85012   2
  -4   4  -4 104.169 3.51052   5
   4   4   4 109.017 4.71738   3
  -5  -4  -4 232.826 8.78476   2
  -5  -4  -4 244.374 6.29249   4
  -5  -4  -4 242.027 7.56848   5
  -5   4  -4 242.004 7.12366   3
  -5   4  -4 245.348 6.32338   5
   5   4   4 242.579 8.32421   3
   5   4   4 254.049 8.25894   2
  -5   4  -4 253.786 8.29974   4
  -6  -4  -4 112.391 4.77353   5
   6   4   4 117.545 5.71512   3
  -6   4  -4 104.886 5.15176   4
  -6   4  -4 106.200 4.59611   3
  -6   4  -4 101.392 3.41975   5
  -7  -4  -4 19.1716 2.21875   5
  -7   4  -4 21.1165 1.49715   5
   7   4   4 18.9778 2.83182   3
  -7   4  -4 19.2992 2.72494   4
  -7   4  -4 21.5546 2.37656   3
  -8  -4  -4 0.56573 1.15448   5
  -8   4  -4 2.72653 0.72174   5
  -8   4  -4 1.71498 1.46463   3
  -8   4  -4 2.17427 1.37732   4
   8   4   4 1.18682 1.54498   3
  -9  -4  -4 0.74221 1.08560   5
  -9   4  -4 5.27219 1.76993   4
  -9   4  -4 1.73789 0.67155   5
  -9   4  -4 1.87132 1.59339   3
   9   4   4 -1.5200 1.26332   3
  10   4   4 31.0836 3.98398   3
 -10   5   4 9.03511 2.56606   2
   9   5  -4 16.0526 2.92876   3
  -9   5   4 8.90154 2.22271   4
  -9   5   4 17.8450 2.98595   2
  -9   5   4 14.7752 1.39625   5
   8  -5  -4 7.12362 2.19781   4
  -8  -5   4 7.88319 1.96972   5
  -8   5   4 11.6769 2.60468   4
  -8   5   4 10.6598 2.57863   2
   8   5  -4 11.1534 2.74483   3
  -8   5   4 12.1438 1.30833   5
  -7  -5   4 9.72033 1.83234   5
  -7  -5   4 7.01890 2.51636   2
   7  -5  -4 9.03417 2.11950   4
  -7   5   4 10.9328 2.23376   4
   7   5  -4 9.24095 2.81797   3
  -7   5   4 7.35738 1.19903   5
   7   5  -4 8.64112 1.22155   4
  -7   5   4 10.8471 2.31817   2
   7   5  -4 8.22910 1.06845   4
   6  -5  -4 7.57656 1.90832   4
  -6  -5   4 6.72604 2.23260   2
  -6  -5   4 7.12064 1.52140   5
  -6   5   4 8.73705 1.89763   4
  -6   5   4 9.11979 2.23904   3
   6   5  -4 6.44934 1.16571   4
  -6   5   4 7.04376 1.80126   2
  -6   5   4 5.13715 0.95669   5
   6   5  -4 1.88911 1.58289   3
   5  -5  -4 37.4906 3.23656   4
  -5  -5   4 41.2159 3.23746   3
  -5  -5   4 35.2059 3.85020   2
  -5  -5   4 36.2743 2.61314   5
   5   5  -4 41.6278 1.95639   5
   5   5  -4 39.3800 3.42832   3
   5   5  -4 39.4125 2.22836   4
  -5   5   4 39.9126 2.12043   5
  -5   5   4 42.6966 3.28610   4
  -5   5   4 39.1816 3.37030   2
   5   5  -4 38.3004 1.80566   5
  -4  -5   4 34.7504 3.60061   2
  -4  -5   4 34.7564 2.47918   5
   4  -5  -4 35.0360 2.99884   4
   4  -5  -4 32.2548 2.93759   2
  -4  -5   4 37.8834 2.85395   3
   4   5  -4 36.3901 2.20271   5
  -4   5   4 32.6712 2.96387   2
   4   5  -4 34.8393 2.02147   5
  -4   5   4 32.3076 1.97745   5
  -4   5   4 33.1472 2.74042   4
   4   5  -4 29.9554 2.82360   3
  -4   5   4 33.0061 2.78109   3
  -3  -5   4 6.61632 1.33046   5
   3  -5  -4 11.8604 1.74167   2
   3  -5  -4 10.2819 1.88225   4
  -3  -5   4 6.10796 1.81192   2
   3   5  -4 8.07953 1.21172   5
   3   5  -4 8.34395 1.53685   3
  -3   5   4 10.4483 1.63293   4
  -3   5   4 8.10377 1.18564   5
  -3   5   4 9.59388 1.69505   2
   3   5  -4 8.32721 1.30708   5
   2  -5  -4 43.7915 3.18956   2
  -2  -5   4 53.1129 3.77250   2
  -2  -5   4 50.3300 2.86432   5
   2  -5  -4 52.5956 3.40277   4
   2   5  -4 52.6415 2.73135   5
  -2   5   4 48.4187 3.44813   2
   2   5  -4 50.6778 2.94289   3
  -2   5   4 51.2674 3.18176   4
  -1  -5   4 57.4422 2.95566   5
   1  -5  -4 55.9533 2.73729   5
   1  -5  -4 62.5047 3.66278   2
   1  -5  -4 56.2405 3.45640   4
  -1  -5   4 54.0561 3.72332   2
  -1   5   4 61.7539 3.35493   4
   1   5  -4 60.1738 2.94601   5
  -1   5   4 63.3539 3.01541   5
  -1   5   4 63.1520 3.81601   2
   1   5  -4 58.9374 2.86203   3
   0  -5   4 432.699 11.9307   2
   0  -5   4 390.830 10.1256   5
   0  -5  -4 399.238 11.4345   2
   0  -5  -4 394.450 10.3249   5
   0  -5  -4 406.324 11.0187   4
   0   5   4 384.191 10.6787   4
   0   5   4 389.920 10.3020   5
   0   5   4 395.576 11.5596   2
   0   5  -4 415.709 10.3591   5
  -1  -5  -4 1468.30 31.9806   4
  -1  -5  -4 1476.90 32.7356   2
  -1  -5  -4 1489.91 32.6157   5
   1   5   4 1443.83 31.5085   5
   1   5   4 1474.32 32.9958   2
   1   5   4 1520.04 31.7467   4
   2  -5   4 2.51565 0.94928   2
  -2  -5  -4 2.90247 1.08275   2
  -2  -5  -4 3.07721 0.96183   4
   2  -5   4 3.08358 0.68953   5
  -2  -5  -4 3.87425 1.11591   5
  -2   5  -4 1.47055 0.74100   5
   2   5   4 2.64409 0.99870   5
   2   5   4 4.27009 1.33067   2
   2   5   4 1.78573 0.80243   5
  -2   5  -4 4.26920 1.25439   2
   2   5   4 4.11781 1.22441   4
  -3  -5  -4 50.4735 2.99971   5
  -3  -5  -4 52.0070 3.26194   2
   3  -5   4 40.9395 2.60434   2
  -3  -5  -4 51.6496 2.76945   4
   3   5   4 50.5456 2.72554   5
  -3   5  -4 41.1667 2.75777   2
   3   5   4 51.9833 2.61798   4
   3   5   4 50.4749 2.68178   5
  -3   5  -4 45.0800 2.45175   5
   3   5   4 52.3043 3.47782   2
  -4  -5  -4 223.100 7.81016   2
   4  -5   4 235.326 6.85448   2
  -4  -5  -4 230.691 7.57006   5
  -4  -5  -4 230.225 6.74366   4
   4   5   4 228.687 6.59378   5
  -4   5  -4 238.715 6.51713   5
   4   5   4 233.260 6.45405   4
   4   5   4 229.431 8.29422   2
  -4   5  -4 236.295 6.62525   3
   4   5   4 238.434 6.69755   5
   4   5   4 230.147 7.91213   3
  -4   5  -4 235.461 7.17770   2
   5  -5   4 112.325 3.97414   2
  -5  -5  -4 102.906 3.77436   4
  -5  -5  -4 103.944 4.79863   5
  -5  -5  -4 106.592 5.07960   2
   5   5   4 107.605 3.53326   4
  -5   5  -4 112.518 3.81306   5
   5   5   4 108.327 3.46311   5
   5   5   4 112.298 3.47999   5
  -5   5  -4 105.684 4.17333   2
  -5   5  -4 103.618 5.31923   4
   5   5   4 108.777 5.46267   2
   5   5   4 108.930 5.37863   3
  -6  -5  -4 154.247 6.18834   2
  -6  -5  -4 137.843 5.74037   5
  -6   5  -4 126.478 4.31643   2
  -6   5  -4 132.085 4.30471   5
   6   5   4 140.036 6.55131   3
  -6   5  -4 130.997 5.29725   3
  -6   5  -4 137.700 6.32868   4
  -7  -5  -4 987.501 23.9363   5
   7   5   4 995.893 25.8788   3
  -7   5  -4 1009.86 21.3540   5
  -7   5  -4 1001.48 24.7047   4
  -7   5  -4 1021.39 23.6768   3
  -8  -5  -4 4.19875 1.53356   2
  -8  -5  -4 2.56030 1.38293   5
  -8   5  -4 4.04519 1.70911   3
  -8   5  -4 3.12070 1.80208   4
   8   5   4 1.51216 1.76029   3
  -8   5  -4 3.93820 0.83929   5
  -9  -5  -4 2.96650 1.53683   2
  -9   5  -4 5.82840 2.09884   3
  -9   5  -4 3.23863 0.97528   5
   9   5   4 5.89131 2.09688   3
 -10  -5  -4 0.87869 1.43797   5
  10   5   4 2.69423 1.87274   3
 -10   5  -4 0.06267 0.87543   5
  10   6  -4 3.19434 2.07432   3
  -9   6   4 1.67387 0.88254   5
  -9   6   4 -0.0084 1.46577   2
   9   6  -4 1.18015 2.03516   3
   8  -6  -4 87.7451 5.60775   4
  -8   6   4 88.6212 3.53444   5
  -8   6   4 90.2395 5.81496   2
   8   6  -4 90.8733 6.37373   3
  -8   6   4 77.1653 5.13247   4
  -7  -6   4 84.1974 4.62044   5
   7  -6  -4 85.2337 5.30476   4
  -7   6   4 81.7632 5.39937   2
   7   6  -4 87.8187 5.92831   3
  -7   6   4 81.2404 4.98367   4
   7   6  -4 85.2960 3.03537   4
  -7   6   4 86.2394 3.45550   5
   7   6  -4 82.2006 3.17120   4
   6  -6  -4 95.5459 5.51068   4
  -6  -6   4 92.4405 6.38670   2
  -6   6   4 85.3433 5.37435   2
   6   6  -4 87.8904 3.48296   4
   6   6  -4 82.3264 5.43491   3
  -6   6   4 83.9144 6.06010   4
  -6   6   4 83.4340 3.55497   5
   5  -6  -4 20.5727 2.79764   4
  -5  -6   4 25.7814 3.83198   2
  -5  -6   4 22.4561 2.37369   5
  -5   6   4 17.5319 2.40658   4
   5   6  -4 22.6241 2.82758   3
   5   6  -4 21.7721 1.78463   5
  -5   6   4 22.7417 2.91495   2
   5   6  -4 24.9276 1.74683   5
  -5   6   4 18.8130 2.43475   3
  -4  -6   4 6.17792 1.44438   5
   4  -6  -4 6.06961 1.72128   4
   4  -6  -4 8.42810 1.85611   2
  -4  -6   4 8.79968 2.27626   2
   4   6  -4 7.10654 1.36385   5
  -4   6   4 7.11204 1.81178   2
   4   6  -4 6.61968 1.22684   5
   4   6  -4 7.50352 1.83400   3
  -4   6   4 7.89240 1.73246   4
  -4   6   4 5.80418 1.44363   3
  -4   6   4 7.84375 1.43904   5
   3  -6  -4 242.797 8.58945   4
  -3  -6   4 242.975 7.70914   5
  -3  -6   4 236.102 9.49413   2
   3  -6  -4 237.751 8.71204   2
  -3   6   4 244.120 8.93630   2
   3   6  -4 240.041 7.23976   5
  -3   6   4 239.790 7.08190   5
   3   6  -4 244.876 8.14645   3
  -3   6   4 232.985 8.28298   4
   3   6  -4 239.557 7.48713   5
  -2  -6   4 499.244 14.9346   2
   2  -6  -4 492.226 14.0630   2
   2  -6  -4 498.691 13.8247   4
  -2  -6   4 500.712 12.7969   5
  -2   6   4 479.654 14.1460   2
   2   6  -4 499.151 12.5216   5
   2   6  -4 494.231 12.9474   3
  -2   6   4 498.902 13.5807   4
  -2   6   4 492.922 12.4118   5
  -1  -6   4 319.057 10.6206   2
   1  -6  -4 306.580 8.44168   5
   1  -6  -4 309.103 9.68828   4
   1  -6  -4 300.051 9.93141   2
  -1  -6   4 323.120 8.93138   5
   1   6  -4 315.317 8.63506   3
   1   6  -4 309.650 8.78613   5
  -1   6   4 299.436 8.69751   5
  -1   6   4 313.338 10.2712   2
  -1   6   4 297.169 9.38316   4
   0  -6   4 2.80350 1.23396   2
   0  -6  -4 2.77798 1.05567   2
   0  -6  -4 2.39503 1.16567   4
   0  -6   4 2.19241 0.79815   5
   0   6  -4 3.12169 0.95182   5
   0   6   4 3.38901 1.16053   4
   0   6   4 2.50377 1.00453   5
   0   6   4 1.17776 1.06748   2
   1  -6   4 1455.76 33.1926   2
   1  -6   4 1455.29 31.1833   5
  -1  -6  -4 1543.16 34.0220   4
  -1  -6  -4 1478.22 33.3422   2
  -1  -6  -4 1467.18 32.0220   5
  -1   6  -4 1496.69 31.6756   5
   1   6   4 1480.03 33.6677   2
  -1   6  -4 1462.01 33.6221   2
   1   6   4 1483.88 32.1845   4
   1   6   4 1465.79 32.0266   5
  -2  -6  -4 44.8582 3.01374   5
  -2  -6  -4 44.4708 2.94334   4
   2  -6   4 38.6587 2.96308   2
  -2  -6  -4 52.5004 3.54552   2
   2   6   4 51.5078 3.67098   2
   2   6   4 49.3101 2.90860   5
  -2   6  -4 44.9089 3.01549   5
   2   6   4 45.6263 2.84386   4
  -2   6  -4 41.6020 3.24022   2
   2   6   4 53.6536 3.02327   5
  -3  -6  -4 112.551 4.66497   4
  -3  -6  -4 105.524 5.26107   2
   3  -6   4 116.043 5.69820   2
  -3  -6  -4 115.650 4.96903   5
   3   6   4 114.913 5.68548   2
   3   6   4 116.229 4.62020   5
  -3   6  -4 111.583 5.08845   2
   3   6   4 108.934 4.48712   5
   3   6   4 113.332 4.45471   4
  -4  -6  -4 4.55991 1.36775   2
  -4  -6  -4 6.92804 1.51510   5
  -4  -6  -4 6.83106 1.37880   4
   4  -6   4 3.91109 1.13809   2
   4   6   4 6.03581 1.21141   4
   4   6   4 4.47848 1.06064   5
  -4   6  -4 5.57927 1.40306   2
   4   6   4 7.91347 1.49201   5
  -4   6  -4 4.42770 1.04927   3
   4   6   4 6.47920 1.74769   2
  -4   6  -4 6.04926 1.18275   5
  -4   6  -4 2.98937 1.41209   4
  -5  -6  -4 0.86435 0.80883   4
   5  -6   4 1.68030 0.88001   2
  -5  -6  -4 0.83702 1.10284   5
  -5  -6  -4 -0.0102 1.13296   2
  -5   6  -4 1.48485 0.97904   2
   5   6   4 2.18409 0.76525   5
  -5   6  -4 1.66458 0.79012   5
   5   6   4 -0.3742 0.98389   3
   5   6   4 0.37117 0.74685   5
  -5   6  -4 1.42719 0.87997   3
   5   6   4 1.97238 1.37555   2
   5   6   4 1.75235 0.73237   4
  -5   6  -4 1.48792 1.15698   4
  -6  -6  -4 99.2078 5.05632   5
  -6  -6  -4 98.2644 5.35023   2
   6  -6   4 95.4839 3.89896   2
  -6   6  -4 95.1477 4.20616   2
  -6   6  -4 94.1225 3.76032   5
   6   6   4 91.1653 5.62611   2
   6   6   4 105.124 5.81729   3
  -6   6  -4 99.8317 4.53774   3
  -6   6  -4 91.5725 6.46428   4
  -7  -6  -4 3.33704 1.61363   2
  -7   6  -4 6.44986 1.96274   4
   7   6   4 2.97868 1.81631   3
  -7   6  -4 6.28380 1.66892   3
  -7   6  -4 6.63708 1.30303   2
  -8  -6  -4 5.37973 1.90059   2
  -8  -6  -4 5.67485 2.08881   5
  -8   6  -4 2.10841 1.86010   4
   8   6   4 1.55689 1.64986   3
  -9  -6  -4 2.99274 1.74499   2
  -9  -6  -4 1.35585 1.43983   5
  -9   6  -4 -0.1170 0.85538   5
  -9   6  -4 0.69214 1.92521   4
   9   6   4 0.94244 1.95223   3
 -10  -6  -4 13.4805 2.69912   5
 -10   6  -4 17.1226 1.66707   5
  10   6   4 17.3648 3.07770   3
   9   7  -4 -0.2386 1.66875   3
  -9   7   4 0.47470 1.04718   5
   8   7  -4 40.1670 4.41590   3
  -8   7   4 41.7676 4.31314   2
  -8   7   4 38.3884 2.58977   5
   7  -7  -4 20.7698 3.32452   4
   7   7  -4 22.9371 3.43705   3
   7   7  -4 18.8607 1.60125   4
  -7   7   4 23.4561 2.14274   5
  -7   7   4 29.2587 3.72871   2
  -6  -7   4 42.6970 3.44786   5
   6  -7  -4 46.8308 4.08343   4
  -6   7   4 47.3574 4.15655   2
   6   7  -4 43.6320 2.53929   4
   6   7  -4 47.5605 2.16301   5
  -6   7   4 48.0714 2.83428   5
  -6   7   4 50.0713 4.14375   4
  -5  -7   4 61.0095 5.36610   2
  -5  -7   4 55.8829 3.75755   5
   5  -7  -4 61.6927 4.59533   4
  -5   7   4 65.1843 4.73128   2
  -5   7   4 59.0586 4.32054   3
   5   7  -4 64.1926 3.26847   5
   5   7  -4 66.3341 4.63098   3
  -5   7   4 59.4307 4.35759   4
  -5   7   4 59.5179 3.20434   5
  -4  -7   4 1.47464 1.54525   2
   4  -7  -4 0.80192 1.20783   2
   4  -7  -4 -1.5846 1.02519   4
  -4   7   4 2.48208 0.98967   5
   4   7  -4 1.37547 1.00892   5
   4   7  -4 3.25746 1.32723   3
  -4   7   4 4.00698 1.62311   2
   4   7  -4 1.90689 0.83302   5
  -3  -7   4 86.9939 5.74802   2
  -3  -7   4 88.3411 4.44630   5
   3  -7  -4 86.7730 5.12341   4
   3  -7  -4 93.0705 5.33851   2
  -3   7   4 89.3646 4.02279   5
   3   7  -4 92.2958 4.29403   5
  -3   7   4 91.8907 4.97540   4
   3   7  -4 88.2704 4.14211   5
   3   7  -4 87.9599 4.67854   3
  -3   7   4 87.4328 5.22325   2
   2  -7  -4 97.4997 5.37727   2
   2  -7  -4 102.151 5.38327   4
  -2  -7   4 112.303 4.81928   5
  -2  -7   4 106.590 6.04974   2
   2   7  -4 105.007 4.67878   5
  -2   7   4 106.899 4.53410   5
  -2   7   4 102.823 5.19199   4
   2   7  -4 108.745 4.60998   5
   2   7  -4 108.088 4.82942   3
  -2   7   4 101.766 5.64486   2
  -1  -7   4 130.426 6.47419   2
   1  -7  -4 134.661 5.99930   4
   1  -7  -4 118.451 5.98704   2
  -1  -7   4 120.822 5.02520   5
   1   7  -4 129.002 5.14721   5
  -1   7   4 132.398 5.78862   4
  -1   7   4 131.369 6.39422   2
  -1   7   4 132.162 5.22125   5
   1   7  -4 130.446 5.11901   3
   1   7  -4 122.832 6.63717   2
   0  -7   4 54.9004 4.04960   2
   0  -7   4 55.1126 3.06741   5
   0  -7  -4 53.1648 3.73811   4
   0  -7  -4 45.8259 3.71362   2
   0  -7  -4 58.7005 3.36806   5
   0   7   4 50.3454 3.94227   2
   0   7   4 54.2224 3.55991   4
   0   7   4 64.9851 3.45079   5
   0   7  -4 62.7302 3.43414   5
   0   7  -4 59.6741 4.34842   2
  -1  -7  -4 107.272 4.85035   5
   1  -7   4 109.579 5.49908   2
  -1  -7  -4 108.757 5.11570   4
  -1  -7  -4 107.986 5.55686   2
   1  -7   4 108.496 4.25279   5
   1   7   4 100.913 4.56129   5
   1   7   4 110.250 4.95244   4
   1   7   4 102.260 5.59183   2
   1   7   4 105.593 4.65306   5
  -1   7  -4 107.611 4.55721   5
  -1   7  -4 101.679 5.58064   2
   2  -7   4 41.7791 3.19732   2
  -2  -7  -4 34.4669 3.21882   2
  -2  -7  -4 40.9269 3.00191   4
  -2  -7  -4 45.4236 3.17911   5
  -2   7  -4 44.7569 2.77633   5
   2   7   4 40.0772 3.46087   2
  -2   7  -4 42.2791 3.47855   2
   2   7   4 42.3097 2.89390   4
   2   7   4 40.6020 2.84826   5
   2   7   4 41.6000 2.88473   5
  -3  -7  -4 206.405 7.57213   5
  -3  -7  -4 205.312 8.18433   2
   3  -7   4 218.946 7.74787   2
  -3  -7  -4 212.057 8.27901   4
   3   7   4 216.174 7.15437   5
   3   7   4 197.025 6.86418   4
  -3   7  -4 212.681 6.83501   5
   3   7   4 209.333 7.06404   5
  -3   7  -4 216.625 8.29391   4
   3   7   4 203.838 8.51754   2
  -4  -7  -4 50.7403 3.55888   5
   4  -7   4 48.3990 3.30603   2
  -4  -7  -4 51.1964 3.97944   2
  -4  -7  -4 51.6127 3.25473   4
  -4   7  -4 57.7851 3.04357   3
  -4   7  -4 56.0193 3.75231   2
  -4   7  -4 49.2400 4.61094   4
   4   7   4 50.7213 3.07716   5
   4   7   4 59.5174 3.07552   4
  -4   7  -4 51.9433 2.95736   5
   4   7   4 52.7742 3.09236   5
   4   7   4 54.2105 4.23302   2
  -5  -7  -4 9.10438 1.65681   4
  -5  -7  -4 9.61252 2.36503   2
  -5  -7  -4 9.16414 1.99198   5
   5  -7   4 12.2348 1.93874   2
  -5   7  -4 11.2068 1.69326   3
   5   7   4 8.45637 1.35656   5
  -5   7  -4 13.6930 1.65837   5
   5   7   4 11.9673 2.33169   3
  -5   7  -4 11.5792 2.46403   4
   5   7   4 6.46146 2.12819   2
  -6  -7  -4 173.094 7.13880   5
  -6  -7  -4 157.960 7.45508   2
   6   7   4 175.439 8.27082   2
   6   7   4 164.137 4.79644   5
  -6   7  -4 156.873 7.53957   4
  -6   7  -4 166.302 6.36337   3
   6   7   4 162.557 4.87907   4
   6   7   4 170.095 7.76485   3
  -6   7  -4 162.386 5.61323   5
  -6   7  -4 165.581 6.36703   2
  -7  -7  -4 2.74826 1.78748   2
  -7  -7  -4 0.61415 1.41047   5
   7   7   4 -1.5347 1.32051   3
  -7   7  -4 3.60399 1.44934   3
  -7   7  -4 1.94830 0.90952   5
  -7   7  -4 1.31806 1.04418   2
  -7   7  -4 -1.0460 2.02359   4
  -8  -7  -4 -2.1530 1.30005   5
   8   7   4 -0.3585 1.25045   3
  -8   7  -4 -0.7589 1.39424   3
  -8   7  -4 0.54606 0.76169   5
  -9  -7  -4 1.36258 1.79749   5
  -9   7  -4 1.87795 0.89125   5
   9   7   4 2.33327 2.01921   3
  -9   8   4 5.07389 2.22466   2
  -8   8   4 2.25680 1.18536   5
  -8   8   4 1.71853 1.84030   2
   8   8  -4 2.05533 1.99919   3
  -7   8   4 46.5104 3.16158   5
   7   8  -4 47.7929 2.62591   4
   7   8  -4 42.7260 4.61767   3
  -7   8   4 55.0529 4.96598   2
   6  -8  -4 17.5616 3.16320   4
  -6   8   4 14.9829 2.07720   5
   6   8  -4 19.2526 2.92683   3
   6   8  -4 16.0729 1.68976   5
   6   8  -4 18.9312 1.93815   5
  -6   8   4 13.8675 2.90357   2
   6   8  -4 16.5201 2.31357   4
   5  -8  -4 34.2336 3.83647   2
   5  -8  -4 34.3007 3.84593   4
   5   8  -4 34.5873 3.57551   3
   5   8  -4 31.6273 2.78636   4
   5   8  -4 31.8127 2.59879   5
   5   8  -4 32.1559 2.50674   5
  -5   8   4 33.1435 2.59917   5
  -5   8   4 34.2214 3.71668   2
   4  -8  -4 26.6151 3.33660   4
  -4  -8   4 31.8768 2.92771   5
   4  -8  -4 32.0640 3.45524   2
  -4  -8   4 29.0745 3.91750   2
  -4   8   4 35.9929 3.51374   4
  -4   8   4 26.8745 3.31743   2
   4   8  -4 34.2539 3.16079   3
  -4   8   4 29.0657 2.58818   5
   4   8  -4 34.2626 2.63060   5
   4   8  -4 32.0200 2.71110   5
   4   8  -4 23.2309 2.61760   4
  -3  -8   4 236.825 10.3479   2
  -3  -8   4 254.277 8.61651   5
   3  -8  -4 251.324 9.62012   4
  -3   8   4 251.435 9.34010   4
   3   8  -4 255.455 8.19533   5
   3   8  -4 242.885 8.76916   3
  -3   8   4 243.055 7.99065   5
  -3   8   4 249.698 9.96918   2
   3   8  -4 250.791 8.38957   5
   2  -8  -4 129.861 6.54989   2
   2  -8  -4 121.099 6.25554   4
   2   8  -4 128.884 5.53040   5
  -2   8   4 125.342 6.65887   2
   2   8  -4 134.396 5.43441   5
   2   8  -4 124.941 5.48332   3
  -2   8   4 127.077 5.35206   5
   1  -8  -4 78.1693 4.89828   4
   1  -8  -4 71.1691 4.89215   2
  -1  -8   4 84.4111 4.28029   5
  -1  -8   4 90.8076 5.65785   2
  -1   8   4 74.5536 5.02299   2
   1   8  -4 96.0039 5.99054   2
  -1   8   4 81.7702 4.74930   4
   1   8  -4 92.8470 4.48306   5
  -1   8   4 81.7427 4.20453   5
   0  -8  -4 43.4847 3.54341   4
   0  -8   4 44.4166 3.79508   2
   0  -8  -4 49.5637 3.25179   5
   0  -8   4 48.6669 3.07089   5
   0  -8  -4 43.7033 3.81916   2
   0   8   4 45.4237 3.44343   4
   0   8   4 45.0046 3.21512   5
   0   8  -4 45.5921 4.11064   2
   0   8  -4 46.9713 3.19060   5
   0   8   4 41.5241 3.85488   2
  -1  -8  -4 127.296 5.89073   4
  -1  -8  -4 118.195 6.18588   2
  -1  -8  -4 126.493 5.50954   5
   1  -8   4 119.719 6.18456   2
   1  -8   4 122.396 4.79081   5
   1   8   4 121.563 5.32733   5
   1   8   4 133.917 6.79039   2
   1   8   4 126.644 5.69471   4
  -1   8  -4 112.986 5.04344   5
  -1   8  -4 125.796 6.11185   4
  -1   8  -4 129.798 6.68343   2
   1   8   4 127.474 5.44572   5
  -2  -8  -4 326.965 10.3474   5
  -2  -8  -4 333.427 10.5198   4
   2  -8   4 333.237 11.1239   2
  -2  -8  -4 322.421 11.4283   2
   2   8   4 337.408 10.2188   4
  -2   8  -4 337.335 11.5304   2
  -2   8  -4 329.210 9.80551   5
   2   8   4 333.308 10.1061   5
   2   8   4 331.891 10.0971   5
   2   8   4 324.905 11.8294   2
  -3  -8  -4 14.1863 2.17495   4
   3  -8   4 15.8361 2.34365   2
  -3  -8  -4 13.5983 2.43207   2
  -3  -8  -4 11.9881 1.97730   5
   3   8   4 8.65528 1.75900   5
   3   8   4 12.9444 1.93830   4
   3   8   4 10.9245 2.39193   2
  -3   8  -4 13.3507 2.35520   2
  -3   8  -4 14.1063 2.56954   4
  -3   8  -4 11.0711 1.72282   5
   3   8   4 14.4639 2.03488   5
  -4  -8  -4 26.4511 2.77893   5
   4  -8   4 26.2728 2.71589   2
  -4  -8  -4 29.0084 3.38704   2
  -4  -8  -4 30.5340 2.67191   4
  -4   8  -4 26.3817 2.36637   5
   4   8   4 30.6749 2.51525   4
  -4   8  -4 28.0436 3.21055   4
   4   8   4 30.4545 2.55057   5
  -4   8  -4 21.1853 2.83855   2
   4   8   4 33.4950 3.65733   2
   4   8   4 26.5743 2.50239   5
   5  -8   4 -1.7553 0.99754   2
  -5  -8  -4 -1.6451 0.81767   5
  -5   8  -4 0.07649 1.52975   4
  -5   8  -4 -0.7378 1.16351   2
   5   8   4 1.46419 1.23953   3
  -5   8  -4 0.98740 0.93035   5
   5   8   4 0.95320 0.97227   5
   5   8   4 0.99327 0.90185   4
  -5   8  -4 -1.3198 0.80480   3
   5   8   4 0.10846 0.95158   5
   5   8   4 0.65465 1.27097   2
  -6  -8  -4 4.67908 2.14227   2
   6  -8   4 9.36449 2.08117   2
  -6   8  -4 8.93782 1.55900   5
   6   8   4 9.05909 1.47054   5
   6   8   4 6.79241 2.27083   2
   6   8   4 7.34883 1.32618   5
  -6   8  -4 9.87099 1.94143   3
   6   8   4 7.33284 2.40076   3
  -7  -8  -4 6.07572 2.31705   2
   7  -8   4 3.48742 1.40504   2
  -7  -8  -4 4.62312 1.81829   5
   7   8   4 5.96711 2.19550   3
  -7   8  -4 4.63832 1.21548   5
  -7   8  -4 4.84866 1.54905   2
  -7   8  -4 3.92812 1.49948   3
  -8  -8  -4 0.89044 1.87503   2
  -8  -8  -4 1.62475 1.68097   5
  -8   8  -4 0.35502 0.99318   2
   8   8   4 0.14694 1.61566   3
  -8   8  -4 1.10637 1.56974   3
  -8   8  -4 -0.1146 0.94408   5
  -9  -8  -4 6.83314 2.08471   5
   9   8   4 6.34101 2.42699   3
  -9   9   4 -1.2624 1.75248   2
   9   9  -4 0.55377 1.71584   3
  -8   9   4 -0.6507 1.46163   2
  -8   9   4 1.56910 1.51322   5
   8   9  -4 0.66508 1.55205   3
   7  -9  -4 19.4821 3.68937   4
   7   9  -4 22.2499 3.60403   3
   7   9  -4 19.8505 2.03993   4
  -7   9   4 21.8186 2.57211   5
   7   9  -4 22.5396 2.62598   4
  -7   9   4 22.0417 6.02570   2
   7   9  -4 21.5829 1.36794   5
   6  -9  -4 45.7727 5.00355   4
   6   9  -4 45.0146 3.20558   5
   6   9  -4 49.4986 4.57884   3
   6   9  -4 46.1093 3.57965   4
  -6   9   4 45.8171 4.70072   2
  -6   9   4 48.5760 3.43575   5
   6   9  -4 49.6911 2.93256   5
   5  -9  -4 32.5219 3.98897   4
   5   9  -4 27.5854 3.05262   4
  -5   9   4 29.0476 2.69540   5
  -5   9   4 27.8741 3.65311   2
   5   9  -4 33.0246 2.64437   5
   4  -9  -4 73.8817 5.40710   4
   4  -9  -4 77.5265 5.80485   2
   4   9  -4 79.9551 5.02071   3
   4   9  -4 84.2704 4.54122   5
  -4   9   4 82.0997 5.69826   2
   4   9  -4 73.8890 4.53291   4
   4   9  -4 86.4285 4.40088   5
  -4   9   4 79.7589 4.31408   5
   3  -9  -4 89.8559 5.83243   2
   3  -9  -4 88.7618 5.72092   4
  -3  -9   4 87.8854 5.60879   5
  -3   9   4 91.6995 4.70008   5
  -3   9   4 100.762 6.29969   2
  -3   9   4 92.3826 6.43687   4
   3   9  -4 91.0494 4.67456   5
   3   9  -4 88.1820 5.07419   4
   3   9  -4 83.2607 4.70099   5
   3   9  -4 92.1023 5.18434   3
   2  -9  -4 4.37884 1.88591   2
   2  -9  -4 5.91811 2.01264   4
  -2  -9   4 6.25870 2.31937   2
  -2  -9   4 5.11713 1.44390   5
   2   9  -4 5.33754 1.59313   3
   2   9  -4 4.91702 1.50673   5
   2   9  -4 3.71664 1.47860   4
   2   9  -4 5.96362 2.32164   2
  -2   9   4 5.93439 1.61260   5
   2   9  -4 3.32123 1.30614   5
  -2   9   4 6.39149 2.09385   2
  -2   9   4 6.19875 1.85071   4
  -1  -9   4 912.293 24.4396   2
  -1  -9   4 884.364 21.5810   5
   1  -9  -4 885.754 23.1471   4
   1  -9  -4 889.488 23.8178   2
  -1   9   4 885.919 24.2185   2
   1   9  -4 906.523 25.1089   2
  -1   9   4 874.454 22.8177   4
   1   9  -4 874.303 21.6646   5
   1   9  -4 916.554 24.6171   4
   0  -9  -4 192.895 8.65127   2
   0  -9  -4 196.730 8.18796   4
   0  -9   4 195.161 6.98347   5
   0   9   4 191.021 7.22237   5
   0   9   4 193.599 7.35029   5
   0   9  -4 201.708 9.28904   2
   0   9  -4 203.599 7.35013   5
   0   9  -4 205.179 9.57285   4
   0   9   4 172.306 8.58333   2
  -1  -9  -4 20.2217 2.46588   5
  -1  -9  -4 19.2639 2.88940   2
  -1  -9  -4 15.9774 2.69889   4
   1  -9   4 17.6759 2.73131   2
  -1   9  -4 17.7048 2.66137   4
  -1   9  -4 19.0538 2.27592   5
   1   9   4 16.5766 2.81844   2
  -1   9  -4 19.5314 3.05267   2
   1   9   4 21.6645 2.29951   5
   1   9   4 18.7999 2.27846   5
   1   9   4 17.6677 2.38703   4
  -2  -9  -4 169.939 7.19969   4
   2  -9   4 178.986 7.85574   2
  -2  -9  -4 184.833 7.28496   5
  -2  -9  -4 170.893 8.16413   2
  -2   9  -4 167.245 8.06463   2
   2   9   4 182.624 8.65714   2
   2   9   4 179.566 6.96094   5
   2   9   4 180.052 7.18123   4
  -2   9  -4 171.195 6.65628   5
   2   9   4 166.461 6.81067   5
  -2   9  -4 160.470 7.65404   4
  -3  -9  -4 141.462 6.56381   5
  -3  -9  -4 147.449 7.46278   2
  -3  -9  -4 146.419 6.40323   4
   3  -9   4 149.927 6.95377   2
   3   9   4 140.963 6.13702   4
   3   9   4 146.725 6.19809   5
  -3   9  -4 137.745 7.13108   2
  -3   9  -4 146.506 5.94385   5
   3   9   4 142.227 6.11140   5
  -3   9  -4 136.400 8.05818   4
   3   9   4 148.879 7.90571   2
  -4  -9  -4 9.91958 1.99165   4
   4  -9   4 10.1729 2.19089   2
  -4  -9  -4 13.0568 2.85643   2
  -4  -9  -4 9.59492 2.00391   5
   4   9   4 9.86349 1.90603   5
  -4   9  -4 15.1993 2.67612   2
   4   9   4 13.2836 2.00970   4
   4   9   4 11.4568 2.62889   2
   4   9   4 9.92492 1.87552   5
  -4   9  -4 10.9318 1.75475   5
  -5  -9  -4 75.8036 5.68333   2
   5  -9   4 84.8509 5.01293   2
  -5  -9  -4 76.0147 5.63733   5
   5   9   4 83.8063 4.26574   5
   5   9   4 81.3890 5.99976   2
   5   9   4 81.6080 4.12675   4
  -5   9  -4 85.3730 4.31065   5
  -5   9  -4 79.9677 5.25640   2
  -5   9  -4 83.7545 4.37079   3
   6  -9   4 6.58129 1.75009   2
  -6  -9  -4 5.37975 1.97644   5
  -6   9  -4 3.10676 1.22490   5
   6   9   4 2.17686 1.17667   5
  -6   9  -4 3.80155 1.84573   2
   6   9   4 2.66832 1.07693   4
  -6   9  -4 5.88577 1.50553   3
   6   9   4 5.64116 2.06656   3
   6   9   4 1.47973 1.64396   2
   6   9   4 6.07245 1.33242   5
   7  -9   4 43.6027 3.49724   2
  -7  -9  -4 39.3608 4.01585   5
  -7   9  -4 41.4445 3.04467   5
  -7   9  -4 41.3286 3.65284   3
  -7   9  -4 44.3823 3.73178   2
   7   9   4 40.0471 1.79134   5
   7   9   4 40.5557 4.52331   3
  -8  -9  -4 2.56737 1.91016   5
  -8   9  -4 3.56397 1.32665   5
   8   9   4 7.92903 2.42559   3
  -9  -9  -4 95.5357 6.38636   5
  -9   9  -4 93.2728 4.59425   5
  -8  10   4 28.6813 4.51117   2
   8  10  -4 17.2759 1.77386   4
  -8  10   4 27.3484 3.28146   5
   7  10  -4 9.84568 1.97027   5
   7  10  -4 9.41057 2.09109   4
  -7  10   4 8.56538 2.79383   2
   7  10  -4 4.83643 1.02380   5
   7  10  -4 6.78285 2.22397   3
  -7  10   4 3.26560 1.52289   5
   6 -10  -4 -0.1785 1.92903   4
  -6  10   4 -0.1099 1.63283   2
   6  10  -4 1.74443 1.14394   5
   6  10  -4 1.08683 1.60885   4
   6  10  -4 0.13857 1.63714   3
  -6  10   4 1.88849 1.27139   5
   5 -10  -4 75.3689 5.91591   4
   5  10  -4 69.0963 3.96731   5
  -5  10   4 66.5389 6.52878   2
  -5  10   4 65.3888 4.12418   5
   5  10  -4 63.7848 5.11043   3
   5  10  -4 63.7959 4.35968   4
   5  10  -4 65.0125 4.35398   5
   4  10  -4 0.60101 1.02210   5
   4  10  -4 2.54784 1.79095   3
   4  10  -4 2.04834 1.46369   4
  -4  10   4 1.21625 1.65002   2
  -4  10   4 0.09440 1.16563   5
   3 -10  -4 67.9203 5.29248   4
   3  10  -4 75.6878 4.42138   5
   3  10  -4 66.9190 4.79341   4
  -3  10   4 68.9358 5.43328   2
  -3  10   4 67.0133 4.33544   5
   3  10  -4 74.4593 4.84594   3
   2 -10  -4 50.1241 4.57257   4
   2  10  -4 53.9951 3.85876   5
   2  10  -4 48.5823 4.96511   2
  -2  10   4 50.2818 3.78807   5
  -2  10   4 52.5110 4.90567   2
   2  10  -4 54.8807 3.89728   3
   2  10  -4 51.6577 4.10586   4
   1 -10  -4 4.09638 1.92886   4
  -1 -10   4 0.38769 1.15802   5
  -1  10   4 2.14530 1.43030   5
  -1  10   4 1.65729 1.71654   2
  -1  10   4 3.47352 1.45840   5
   1  10  -4 0.68599 1.23956   5
   1  10  -4 2.64054 1.55057   4
   1  10  -4 1.80928 1.78037   2
   0 -10   4 86.2029 4.50510   5
   0 -10   4 89.6535 6.02487   2
   0 -10  -4 84.9384 5.37688   4
   0  10   4 81.4080 4.66945   5
   0  10   4 79.7515 5.11281   4
   0  10  -4 72.8106 5.15905   4
   0  10  -4 92.8926 4.91100   5
   0  10   4 79.8668 5.38522   5
   0  10  -4 91.0734 6.41535   2
   0  10   4 79.1135 5.90582   2
  -1 -10  -4 13.0564 2.53333   4
   1 -10   4 14.3042 2.78903   2
  -1  10  -4 15.2976 2.25168   5
   1  10   4 13.2928 2.41880   4
   1  10   4 17.2244 2.85940   2
  -1  10  -4 14.4759 3.19125   2
   1  10   4 13.9660 2.05248   5
  -2 -10  -4 91.9195 5.11176   5
   2 -10   4 80.8344 5.43006   2
  -2 -10  -4 78.5758 5.03230   4
  -2  10  -4 80.8889 4.52557   5
  -2  10  -4 92.0578 6.09350   2
   2  10   4 79.3062 4.92966   4
   2  10   4 83.2835 4.77021   5
   2  10   4 82.5488 5.95208   2
  -3 -10  -4 6.75517 2.03296   5
  -3 -10  -4 8.06923 1.91004   4
   3 -10   4 7.82585 2.38459   2
   3  10   4 5.16317 2.21677   2
   3  10   4 4.35987 1.53753   5
  -3  10  -4 6.59579 2.32509   2
   3  10   4 3.60812 1.83825   4
  -3  10  -4 8.09243 1.72643   5
  -4 -10  -4 3.60978 1.76573   5
   4  10   4 1.23835 1.56795   2
   4  10   4 3.66985 1.38644   5
  -4  10  -4 2.82090 1.62713   2
  -4  10  -4 1.73738 1.12364   5
   4  10   4 3.72136 1.50542   4
   5 -10   4 3.90660 1.91658   2
  -5 -10  -4 2.48299 1.58775   5
   5  10   4 1.51426 1.89412   2
  -5  10  -4 -1.1168 1.43215   2
  -5  10  -4 1.50812 1.31766   3
  -5  10  -4 1.41008 1.07975   5
   5  10   4 1.02135 1.28309   5
   5  10   4 3.83007 1.87701   3
   5  10   4 0.33081 1.00475   5
   5  10   4 -0.9509 1.17202   4
  -6 -10  -4 5.80505 1.98184   5
   6 -10   4 6.12828 2.01130   2
   6  10   4 5.49664 1.49458   5
  -6  10  -4 12.1840 2.78215   2
  -6  10  -4 7.01588 1.70078   5
   6  10   4 3.61732 2.00985   3
  -6  10  -4 6.59525 2.08334   3
   6  10   4 2.45330 1.28450   4
   7 -10   4 4.02833 2.04634   2
  -7 -10  -4 3.74826 2.10958   5
  -7  10  -4 5.44690 2.10057   2
   7  10   4 4.90755 1.18552   5
   7  10   4 4.97654 2.22598   3
   7  10   4 4.83071 1.15159   5
  -7  10  -4 4.16058 1.30774   5
  -7  10  -4 5.09825 2.02504   3
  -8 -10  -4 82.8213 6.10660   5
  -8  10  -4 85.2556 4.77089   5
   8  10   4 87.7029 6.82943   3
  -8  10  -4 93.9189 5.31547   2
   8  11  -4 17.8185 3.73663   3
  -8  11   4 11.3789 3.29615   2
   7  11  -4 21.7547 2.46752   5
  -7  11   4 19.8891 4.27362   2
   7  11  -4 25.2279 3.45396   4
   7  11  -4 19.0519 3.68162   3
   7  11  -4 20.9637 2.85469   5
   6  11  -4 6.73222 1.58346   5
  -6  11   4 9.84751 2.91809   2
   6  11  -4 9.98326 2.83098   3
   5 -11  -4 30.8795 4.28089   4
   5  11  -4 24.6314 3.54299   3
   5  11  -4 20.8125 2.50536   5
   5  11  -4 23.9147 3.42449   4
  -5  11   4 20.9951 3.75559   2
   4 -11  -4 -1.9133 1.24128   4
  -4  11   4 -1.4544 1.34850   2
   4  11  -4 1.48563 1.56245   3
   4  11  -4 1.07012 1.17291   5
   4  11  -4 2.17587 1.72098   4
   3 -11  -4 102.209 6.77011   4
   3  11  -4 101.530 5.39193   5
   3  11  -4 93.7477 5.72704   4
   3  11  -4 96.5233 5.92751   3
   2  11  -4 6.38379 1.68359   3
  -2  11   4 7.16593 1.90264   5
   2  11  -4 9.66301 1.94955   5
  -2  11   4 10.7116 2.95900   2
   1 -11  -4 318.648 12.1870   4
   1  11  -4 333.503 11.0381   5
  -1  11   4 327.211 13.2736   2
   1  11  -4 336.631 13.9551   2
  -1  11   4 327.508 10.8885   5
   0 -11  -4 11.1995 2.64749   4
   0  11  -4 11.8494 2.94966   2
   0  11   4 13.2434 2.11554   5
   0  11   4 11.9823 2.82495   2
   0  11  -4 8.10097 1.94466   5
  -1 -11  -4 8.51165 2.38491   4
  -1  11  -4 6.26195 2.38523   2
  -1  11  -4 6.32040 1.78903   5
   1  11   4 11.2049 2.03384   5
   1  11   4 9.86122 2.59487   2
  -2 -11  -4 7.46738 2.08609   4
   2  11   4 2.92853 1.54229   5
   2  11   4 3.55474 2.12963   2
   2  11   4 3.68999 1.56453   4
  -2  11  -4 4.24696 1.90636   2
  -2  11  -4 2.65039 1.37396   5
  -3 -11  -4 13.3790 2.59370   4
  -3 -11  -4 7.59998 1.94091   5
   3 -11   4 14.1412 3.35158   2
   3  11   4 16.8353 2.48936   4
  -3  11  -4 10.7298 2.11543   5
  -3  11  -4 16.5072 3.18958   2
   3  11   4 10.0686 1.91020   5
  -4 -11  -4 29.2801 3.21325   5
   4 -11   4 21.3564 3.50037   2
   4  11   4 25.6339 3.93534   2
  -4  11  -4 22.4995 2.69386   5
   4  11   4 29.2672 3.20697   4
   4  11   4 26.2019 2.83896   5
  -4  11  -4 29.4654 4.05349   2
   5 -11   4 59.1532 4.85902   2
  -5 -11  -4 68.1009 5.19706   5
   5  11   4 57.7587 4.81853   4
   5  11   4 67.1462 5.21261   3
  -5  11  -4 66.2486 4.28978   3
  -5  11  -4 69.9710 5.59629   2
   5  11   4 66.0927 6.05554   2
   5  11   4 64.4871 4.14725   5
   6 -11   4 8.61296 2.35189   2
  -6 -11  -4 6.19198 2.19799   5
   6  11   4 14.9615 2.97036   3
   6  11   4 2.24829 1.64262   4
  -6  11  -4 7.43397 2.25468   2
   6  11   4 7.12974 2.86108   2
   6  11   4 5.25913 1.57924   5
  -6  11  -4 3.25494 1.90194   3
   7 -11   4 2.98869 2.35738   2
  -7 -11  -4 1.23532 1.95483   5
   7  11   4 3.16558 1.92890   3
   7  11   4 2.17158 1.75936   4
  -7  11  -4 4.51878 1.48715   5
  -7  11  -4 4.34620 2.00728   2
   7  11   4 7.18673 1.85245   5
   7  11   4 3.19242 1.56458   5
  -8 -11  -4 5.64301 2.11088   5
  -8  11  -4 4.58514 1.99696   2
   8  11   4 3.65331 2.47800   3
   7  12  -4 6.48267 2.59084   3
  -7  12   4 1.08847 2.02955   2
   7  12  -4 3.52610 1.45668   5
   6  12  -4 12.6854 2.70372   4
   6  12  -4 14.6603 3.35628   3
  -6  12   4 20.5435 3.77824   2
   6  12  -4 18.9510 2.53075   5
   5  12  -4 1.89262 2.10708   3
  -5  12   4 1.67988 1.97342   2
   4 -12  -4 79.3643 6.50073   4
   4  12  -4 94.6432 5.26237   5
  -4  12   4 80.4758 6.65650   2
   4  12  -4 77.6709 5.54011   3
   3 -12  -4 3.90565 2.31447   4
  -3  12   4 2.01744 1.45620   5
   3  12  -4 3.16906 1.43813   5
   3  12  -4 0.39444 1.18569   3
  -3  12   4 1.49695 2.02002   2
   2 -12  -4 17.6693 3.47909   4
  -2  12   4 15.7504 3.41405   2
   2  12  -4 17.7524 3.82034   2
   2  12  -4 13.2630 2.26015   5
  -2  12   4 15.9616 2.62533   5
   1 -12  -4 9.35320 2.71184   4
  -1  12   4 9.05740 2.69471   2
  -1  12   4 6.09133 1.87151   5
   1  12  -4 5.74444 2.56558   2
   1  12  -4 9.39849 2.17556   5
   0 -12  -4 29.3085 3.95143   4
   0  12  -4 25.3680 3.90458   2
   0  12   4 28.9716 4.16534   2
   0  12   4 22.5740 3.05081   5
   0  12  -4 23.5978 2.82305   5
  -1 -12  -4 1.67122 2.05529   4
   1  12   4 2.73123 1.63596   2
   1  12   4 2.45922 1.39414   5
  -1  12  -4 6.03292 1.71102   5
  -2 -12  -4 3.30058 2.21694   4
  -2  12  -4 4.59323 1.59039   5
   2  12   4 4.23112 1.58717   5
  -2  12  -4 2.68928 2.50639   2
   2  12   4 4.49003 2.11715   2
   3  12   4 64.4165 4.51863   5
  -3  12  -4 73.2395 6.07691   2
  -3  12  -4 58.7752 4.40142   5
   3  12   4 59.1185 5.96887   2
  -4  12  -4 -0.2139 1.19305   5
  -4  12  -4 0.41344 2.00690   2
   4  12   4 1.53356 1.34763   5
   4  12   4 2.10478 1.98257   2
  -5 -12  -4 159.629 8.24020   5
   5  12   4 150.725 8.33891   3
  -5  12  -4 171.207 7.43147   5
   5  12   4 155.189 7.13800   4
   5  12   4 164.465 10.1173   2
  -5  12  -4 166.691 9.09840   2
  -6 -12  -4 3.54769 1.75683   5
   6  12   4 2.63889 2.15672   3
  -6  12  -4 3.54131 1.59142   5
  -6  12  -4 0.52709 1.88687   2
   6  12   4 1.78770 2.27850   2
   6  12   4 1.98302 1.54890   5
  -7 -12  -4 24.2507 3.56925   5
  -7  12  -4 22.6965 3.01158   5
   7  12   4 18.2590 4.24112   2
   7  12   4 23.5443 4.24353   3
   7  12   4 20.7806 2.54672   5
  -7  12  -4 17.0949 3.59653   2
   6  13  -4 116.122 6.48406   5
  -6  13   4 110.636 8.62805   2
  -6  13   4 116.745 6.31191   5
  -5  13   4 23.4922 3.13703   5
   5  13  -4 19.5567 2.77029   5
  -5  13   4 23.7826 4.46841   2
   5  13  -4 21.7950 3.84930   3
   4  13  -4 22.3946 3.43920   3
   4  13  -4 18.5629 2.69840   5
  -4  13   4 17.0761 3.86334   2
  -4  13   4 22.3038 2.92244   5
   3 -13  -4 88.8787 6.95482   4
   3  13  -4 103.322 5.90546   5
  -3  13   4 90.8720 5.62364   5
   3  13  -4 92.4703 5.95123   3
  -3  13   4 99.4207 7.64281   2
   2 -13  -4 30.2644 4.44057   4
   2  13  -4 42.6128 5.46957   2
  -2  13   4 30.3602 4.57045   2
   2  13  -4 30.5636 3.35556   3
  -2  13   4 29.8534 3.45888   5
   2  13  -4 35.5765 3.66996   5
   1 -13  -4 49.8258 5.13208   4
   1  13  -4 51.0125 4.15472   5
   1  13  -4 51.1716 5.62717   2
  -1  13   4 51.2543 4.36963   5
  -1  13   4 52.6199 5.55875   2
   0 -13  -4 50.9315 5.06004   4
   0  13  -4 63.2604 6.28892   2
   0  13   4 45.1115 5.45192   2
   0  13  -4 52.7505 4.32912   5
   0  13   4 49.8482 4.33126   5
   1  13   4 13.4008 2.66663   5
   1  13   4 9.44685 3.01813   2
  -1  13  -4 11.8223 2.27989   5
  -1  13  -4 9.12306 2.89176   2
   2  13   4 14.9742 2.76663   5
  -2  13  -4 18.0688 2.87413   5
   2  13   4 19.2191 3.87720   2
  -2  13  -4 18.2302 3.85085   2
  -3  13  -4 108.803 6.00917   5
   3  13   4 104.497 6.09443   5
  -3  13  -4 113.843 7.92785   2
   3  13   4 93.8489 7.83776   2
  -4  13  -4 37.8719 4.85439   2
   4  13   4 33.2859 4.98615   2
   4  13   4 36.6220 3.51611   5
  -4  13  -4 43.7559 3.87368   5
  -5  13  -4 0.78414 1.27195   5
  -5  13  -4 0.14431 1.61161   2
   5  13   4 3.46957 2.21821   2
   5  13   4 0.06498 1.61315   5
   5  13   4 1.42718 1.66596   3
   6  13   4 1.53529 1.60599   5
  -6  13  -4 -0.2036 1.43872   5
   6  13   4 2.17594 2.38627   3
   6  13   4 3.76897 2.45415   2
  -6  13  -4 0.79687 2.13025   2
  -5  14   4 15.3227 2.72671   5
  -5  14   4 11.6459 3.38917   2
   5  14  -4 7.77743 2.16129   5
  -4  14   4 32.2861 3.63762   5
   4  14  -4 31.8288 4.16999   3
   4  14  -4 24.2239 3.35776   5
  -4  14   4 33.7955 5.08292   2
  -3  14   4 7.38562 2.72638   2
  -3  14   4 6.96254 2.13112   5
   3  14  -4 5.88133 1.76516   5
   2  14  -4 18.0227 2.99690   3
   2  14  -4 12.6886 3.70730   2
  -2  14   4 15.4049 3.63663   2
   2  14  -4 20.7449 3.12611   5
  -2  14   4 16.7861 2.63317   5
  -1  14   4 4.02410 2.50228   2
   1  14  -4 6.52346 2.00825   5
  -1  14   4 3.39574 1.62990   5
   1  14  -4 1.12464 2.37135   2
   0  14  -4 4.72173 2.71041   2
   0  14   4 1.77962 2.04127   2
   0  14  -4 1.52855 1.61980   5
   0  14   4 2.45903 1.80021   5
   1  14   4 23.8096 3.41793   5
  -1  14  -4 21.8470 4.40273   2
  -1  14  -4 24.8582 3.12642   5
   1  14   4 25.2508 4.59603   2
   2  14   4 41.5289 5.60634   2
  -2  14  -4 48.9376 5.69738   2
  -2  14  -4 47.1979 4.14046   5
   2  14   4 45.8988 4.31282   5
  -3  14  -4 50.0614 4.38927   5
   3  14   4 50.2398 6.21960   2
   3  14   4 56.0682 4.57799   5
  -3  14  -4 38.0169 5.62055   2
  -4  14  -4 4.58705 2.52307   2
   4  14   4 9.86234 3.39003   2
   4  14   4 5.88584 2.12664   5
  -4  14  -4 9.24460 2.11057   5
  -5  14  -4 3.53489 1.97214   2
   5  14   4 -2.4769 1.83377   3
  -5  14  -4 2.15234 1.53252   5
   5  14   4 1.67720 2.14162   2
   4  15  -4 22.5239 3.34111   5
  -3  15   4 59.3155 8.09302   2
  -3  15   4 66.8542 6.07318   5
   3  15  -4 72.3220 5.59279   3
   3  15  -4 67.8819 5.28315   5
   2  15  -4 8.34954 2.24338   5
   2  15  -4 8.36414 2.56347   3
  -2  15   4 9.06395 3.37344   2
   2  15  -4 11.6046 4.33113   2
  -2  15   4 10.0762 2.36193   5
   1  15  -4 8.00493 3.56841   2
  -1  15   4 3.97193 2.55786   2
   1  15  -4 9.31848 2.43782   5
   1  15  -4 9.43818 2.40915   3
  -1  15   4 9.37596 2.33151   5
   0  15  -4 7.67732 2.37214   5
   0  15   4 15.1203 3.10333   5
   0  15   4 13.6250 3.66032   2
   0  15  -4 11.4251 3.41094   2
  -1  15  -4 92.0950 6.02263   5
  -1  15  -4 89.0855 7.97823   2
   1  15   4 85.0841 7.87931   2
   1  15   4 87.0440 5.87197   5
   2  15   4 -0.7116 2.29404   2
  -2  15  -4 2.46563 1.64349   5
  -2  15  -4 5.54515 2.83003   2
   2  15   4 3.16171 1.82076   5
  -3  15  -4 1.46352 2.14065   2
   3  15   4 -1.7444 1.04632   5
   4  15   4 23.7315 4.54767   2
   4  15   4 15.6319 3.25411   5
  -4  15  -4 12.2574 3.88503   2
  -2  16   4 126.610 9.63390   2
   1  16  -4 0.43224 1.61267   3
  -1  16   4 -0.7418 2.12948   2
   1  16  -4 2.53473 1.83672   5
  -1  16   4 1.40225 1.59710   5
   1  16  -4 5.39555 2.76740   2
   0  16  -4 13.6857 2.87508   5
   0  16   4 9.92780 2.54247   5
   0  16   4 10.8520 3.63452   2
   0  16  -4 5.58021 3.35842   2
   1  16   4 3.22502 2.04062   5
  -1  16  -4 4.01784 2.07432   5
   1  16   4 3.53666 2.70416   2
   2  16   4 4.32161 3.12226   2
  10   0  -5 0.38582 1.78216   3
 -10   0   5 -0.1244 1.47526   2
 -10   0   5 -0.3963 0.88505   5
  -9   0   5 9.68053 1.40791   5
   9   0  -5 13.1384 2.69189   3
  -9   0   5 10.4457 2.50837   2
   8   0  -5 -0.3485 1.00171   4
   8   0  -5 1.47372 1.48927   3
   7   0  -5 26.2259 2.43484   4
  -7   0   5 32.9318 2.45785   4
   7   0  -5 30.7727 3.27269   3
  -7   0   5 24.9940 1.80434   5
  -6   0   5 0.84055 0.86281   4
  -6   0   5 1.02708 1.10929   3
   6   0  -5 1.08873 0.90372   4
  -6   0   5 -0.2224 0.43826   5
   6   0  -5 -1.4105 0.82992   3
  -5   0   5 72.8627 2.84880   5
   5   0  -5 73.4821 3.54259   4
  -5   0   5 78.0564 4.43965   3
   5   0  -5 78.2674 4.38209   3
  -4   0   5 0.88675 0.92943   3
  -4   0   5 1.22892 0.77812   4
   4   0  -5 0.53238 0.80969   3
  -4   0   5 0.67508 0.54265   5
   4   0  -5 1.64118 0.85741   4
   3   0  -5 1303.09 27.6586   4
  -3   0   5 1306.31 27.5421   4
   3   0  -5 1301.54 28.3755   3
  -3   0   5 1299.51 28.4573   3
  -3   0   5 1292.30 26.9013   5
   3   0  -5 1267.79 25.9234   5
  -2   0   5 2.22581 0.64246   5
   2   0  -5 0.63347 0.68652   4
  -2   0   5 1.22609 0.62966   4
   2   0  -5 1.20028 0.54822   5
   2   0  -5 1.70861 0.68273   3
  -2   0   5 2.15650 0.80721   3
  -1   0   5 470.074 11.0421   3
   1   0  -5 466.601 10.9666   3
  -1   0   5 463.282 10.9340   5
   1   0  -5 480.255 11.4064   4
  -1   0   5 482.064 11.3407   4
   1   0  -5 470.806 10.8801   5
   0   0   5 -0.5265 0.38800   4
   0   0  -5 0.43083 0.56161   4
   0   0   5 0.46675 0.39426   3
   0   0   5 -0.0090 0.41710   5
   0   0  -5 -0.1684 0.38134   5
  -1   0  -5 1.78043 0.62196   5
   1   0   5 2.11579 0.56889   5
  -1   0  -5 1.72718 0.67195   4
   2   0   5 0.72969 0.47268   2
  -2   0  -5 0.93341 0.60888   4
  -2   0  -5 1.29311 0.55071   5
   2   0   5 0.89699 0.50371   5
  -3   0  -5 154.545 4.86527   4
   3   0   5 152.351 4.33748   3
   3   0   5 159.171 4.00295   2
   3   0   5 156.540 3.93071   5
  -3   0  -5 159.321 4.73774   5
   4   0   5 0.12635 0.44648   3
  -4   0  -5 -0.0957 0.42080   5
  -4   0  -5 0.27722 0.49015   4
  -5   0  -5 425.418 10.2689   4
   5   0   5 417.036 10.8875   3
  -5   0  -5 423.795 10.1298   5
  -6   0  -5 2.18757 0.74619   4
  -6   0  -5 2.39555 0.74041   5
  -7   0  -5 48.9671 2.57339   5
  -7   0  -5 50.6685 2.68996   4
   7   0   5 48.8072 3.37795   3
  -7   0  -5 47.9806 2.32377   4
  -8   0  -5 0.74946 0.79184   5
  -8   0  -5 -0.1178 0.51644   4
  -8   0  -5 0.10984 0.73939   4
   8   0   5 -0.1901 0.86646   3
   9   0   5 0.72165 1.02692   3
  -9   0  -5 0.31150 0.80937   5
  10   0   5 1.33998 1.45484   3
 -10   0  -5 1.75114 1.02304   5
  10  -1  -5 54.8459 5.19413   3
 -10  -1   5 61.2797 3.36778   5
 -10   1   5 54.3194 2.88174   5
 -10   1   5 55.9049 4.84652   2
  10   1  -5 60.4763 5.39670   3
  -9  -1   5 21.4345 1.97951   5
   9  -1  -5 15.6844 3.20236   3
   9  -1  -5 17.9612 2.37139   4
  -9   1   5 18.7475 3.07697   2
   9   1  -5 21.3553 3.36165   3
  -8  -1   5 115.276 4.35187   5
   8  -1  -5 113.914 5.22700   4
   8  -1  -5 119.379 6.66731   3
   8   1  -5 111.810 4.24639   4
   8   1  -5 106.580 6.44470   3
  -8   1   5 130.295 4.80073   4
  -8   1   5 122.559 4.03372   5
  -8   1   5 115.009 6.36502   2
   7  -1  -5 11.7829 1.97719   4
   7  -1  -5 13.1312 2.26429   3
  -7  -1   5 14.9047 1.58838   5
  -7   1   5 8.80650 1.49042   4
  -7   1   5 8.19237 2.01978   2
   7   1  -5 11.9539 1.73083   4
   7   1  -5 11.4186 2.22157   3
  -7   1   5 11.7674 1.27121   5
  -6  -1   5 21.9023 2.84486   3
   6  -1  -5 27.5470 2.96096   3
  -6  -1   5 26.5494 2.06645   5
   6  -1  -5 22.4727 2.31054   4
   6   1  -5 23.9487 2.08747   4
  -6   1   5 25.6756 2.12063   4
  -6   1   5 23.3761 1.52863   5
  -6   1   5 29.9612 2.97887   2
  -6   1   5 21.7907 2.79092   3
   6   1  -5 26.1073 2.91245   3
  -5  -1   5 32.6909 1.95804   5
  -5  -1   5 39.5558 3.14814   3
   5  -1  -5 36.2044 3.09750   3
   5  -1  -5 38.6767 2.62268   4
  -5   1   5 39.2119 2.44368   4
  -5   1   5 33.1146 2.86110   3
   5   1  -5 32.5764 2.99443   3
   5   1  -5 31.8359 2.23460   4
  -5   1   5 34.4274 1.79255   5
  -4  -1   5 1260.47 28.6179   3
   4  -1  -5 1263.09 27.3660   4
  -4  -1   5 1271.81 26.4555   5
   4  -1  -5 1276.47 28.3871   3
   4   1  -5 1293.08 26.9342   4
  -4   1   5 1273.36 27.1929   4
  -4   1   5 1237.62 28.6881   3
  -4   1   5 1236.06 26.2508   5
   4   1  -5 1240.79 28.6134   3
  -3  -1   5 614.083 15.4103   3
   3  -1  -5 624.905 15.4031   3
  -3  -1   5 646.068 14.2347   5
   3  -1  -5 642.902 15.0041   4
  -3   1   5 626.695 13.9801   5
  -3   1   5 640.052 14.8265   4
  -3   1   5 630.126 15.5647   3
   3   1  -5 633.640 13.5266   5
   3   1  -5 618.964 14.5517   4
   3   1  -5 632.570 15.4687   3
  -2  -1   5 540.161 12.2623   5
   2  -1  -5 527.613 11.7653   5
  -2  -1   5 537.150 12.8241   3
   2  -1  -5 530.270 12.7867   4
   2   1  -5 542.142 12.5710   4
   2   1  -5 532.815 11.9513   5
  -2   1   5 526.731 12.6954   4
  -2   1   5 525.241 12.9130   3
   2   1  -5 536.221 12.7723   3
  -2   1   5 515.572 12.0496   5
   1  -1  -5 2.25747 0.60269   5
  -1  -1   5 1.04915 0.50839   5
  -1  -1   5 1.67819 0.60412   3
   1   1  -5 1.62752 0.69015   4
  -1   1   5 2.53961 0.78478   4
  -1   1   5 1.95063 0.85972   2
   1   1  -5 1.01635 0.56336   5
  -1   1   5 2.67768 0.72101   5
  -1   1   5 2.22640 0.71224   3
   1   1  -5 2.05661 0.60202   3
   0  -1   5 1004.03 39.0959   1
   0  -1  -5 1008.20 33.9218   1
   0   1   5 1047.23 34.3577   1
   0   1  -5 1027.77 34.1820   1
   1  -1   5 99.8571 3.38216   5
   1  -1   5 99.9855 2.40390   3
  -1  -1  -5 103.524 3.77905   4
  -1  -1  -5 105.989 3.67604   5
   1   1   5 101.993 3.75709   2
   1   1   5 107.369 3.53832   5
  -1   1  -5 98.4335 3.49471   5
   1   1   5 98.5943 3.62469   4
   2  -1   5 1971.80 38.2328   3
  -2  -1  -5 2002.71 40.1004   4
  -2  -1  -5 1947.55 40.1439   5
  -2   1  -5 1915.47 39.7789   5
   3  -1   5 222.585 5.17266   2
  -3  -1  -5 238.350 6.45453   5
   3  -1   5 220.504 4.99416   5
  -3  -1  -5 230.500 6.36416   4
   3  -1   5 207.889 5.23671   2
  -3  -1  -5 232.388 5.87416   2
   3  -1   5 227.018 5.47253   3
   3   1   5 228.598 5.70871   5
   3   1   5 241.154 6.21572   3
   3   1   5 245.979 6.02098   2
  -3   1  -5 212.605 6.01219   5
   3   1   5 231.407 5.66521   5
  -4  -1  -5 2.13087 0.70395   5
   4  -1   5 3.99410 0.80112   3
  -4  -1  -5 2.34166 0.70882   4
  -4   1  -5 3.24698 0.70288   5
   4   1   5 3.56315 0.91397   3
   4   1   5 3.41117 0.63451   2
  -5  -1  -5 28.1256 1.87385   5
  -5  -1  -5 23.7090 1.59990   4
   5  -1   5 21.1173 1.74365   3
  -5   1  -5 20.5682 1.61343   3
  -5   1  -5 23.1230 1.53120   5
   5   1   5 25.3502 2.05265   3
  -6  -1  -5 3.08429 0.74005   4
   6  -1   5 2.03443 0.90534   3
  -6  -1  -5 2.99239 0.93210   5
  -6   1  -5 2.84220 0.68041   5
   6   1   5 2.33991 1.05881   3
  -6   1  -5 2.04543 0.83859   3
   7  -1   5 112.122 5.03558   3
  -7  -1  -5 120.229 3.60801   4
  -7  -1  -5 123.131 3.86034   4
  -7  -1  -5 120.899 4.52336   5
  -7   1  -5 117.611 5.43420   4
  -7   1  -5 120.839 4.30771   4
   7   1   5 122.375 5.62327   3
  -7   1  -5 118.820 4.07681   5
  -7   1  -5 119.714 5.04194   3
   8  -1   5 4.20857 1.44870   3
  -8  -1  -5 2.24556 0.93184   5
  -8   1  -5 3.05230 1.23464   3
  -8   1  -5 3.45450 0.91974   4
  -8   1  -5 2.38824 1.10734   4
   8   1   5 5.29917 1.67274   3
  -9  -1  -5 26.1684 2.47139   5
   9  -1   5 33.1516 3.23602   3
  -9   1  -5 27.9026 1.89717   4
  -9   1  -5 30.1842 1.69159   4
   9   1   5 29.4535 3.17707   3
  -9   1  -5 28.7989 2.08167   5
 -10  -1  -5 37.8104 2.94414   5
 -10   1  -5 46.1029 2.73284   5
  10   1   5 38.8994 3.99882   3
 -10  -2   5 18.3012 2.59801   5
 -10   2   5 17.7475 3.06598   2
  10   2  -5 17.4638 3.39698   3
   9  -2  -5 3.45750 1.63244   4
  -9  -2   5 3.19004 1.33699   5
  -9   2   5 4.29725 1.97221   2
  -9   2   5 5.22791 1.02195   5
  -9   2   5 6.27702 1.40445   4
   9   2  -5 0.69738 1.94892   3
   8  -2  -5 -0.0692 1.21860   4
  -8  -2   5 0.54482 0.72728   5
   8  -2  -5 3.12676 1.69478   3
   8   2  -5 1.34675 1.17075   3
   8   2  -5 1.69905 0.89671   4
  -8   2   5 1.43630 0.66925   5
  -8   2   5 -0.7055 1.20332   2
  -8   2   5 -1.8731 0.79739   4
   7  -2  -5 12.1379 2.17711   4
  -7  -2   5 12.2650 1.50366   5
   7  -2  -5 12.5350 2.31751   3
  -7   2   5 13.0652 1.28493   5
   7   2  -5 11.6730 1.58366   4
  -7   2   5 16.8523 2.64557   2
   7   2  -5 12.9206 2.56609   3
  -7   2   5 11.7469 1.75354   4
  -6  -2   5 7.29351 1.77476   3
  -6  -2   5 7.05735 1.15866   5
   6  -2  -5 10.0301 1.97321   3
   6  -2  -5 5.54070 1.51992   4
  -6   2   5 8.70097 1.09564   5
  -6   2   5 12.3453 2.26840   3
   6   2  -5 9.55075 1.48472   4
   6   2  -5 7.40969 1.88457   3
  -6   2   5 8.08888 1.50248   4
  -6   2   5 9.63931 1.96443   2
   5  -2  -5 148.194 5.79963   4
  -5  -2   5 147.911 4.88016   5
  -5  -2   5 144.599 6.29112   3
   5  -2  -5 140.011 6.13222   3
  -5   2   5 142.468 4.27048   5
   5   2  -5 140.305 6.24391   3
  -5   2   5 154.462 6.58249   2
  -5   2   5 153.073 6.51700   3
   5   2  -5 142.830 4.86570   4
  -5   2   5 153.281 5.44632   4
   4  -2  -5 191.282 6.47551   4
  -4  -2   5 182.536 6.78585   3
   4   2  -5 175.213 6.75152   3
  -4   2   5 184.347 6.10318   4
   4   2  -5 178.309 4.26172   5
   4   2  -5 179.743 4.24439   5
   4   2  -5 176.268 5.57033   4
  -4   2   5 183.107 6.84012   3
  -4   2   5 188.457 7.16795   2
  -4   2   5 191.691 5.16632   5
  -3  -2   5 27.0635 1.99888   5
   3  -2  -5 29.3377 2.30892   4
  -3  -2   5 31.5621 2.37475   3
  -3   2   5 28.8077 2.11740   4
   3   2  -5 26.8123 1.58571   5
  -3   2   5 31.5479 2.57487   2
   3   2  -5 26.9606 1.91483   4
   3   2  -5 25.4373 2.26402   3
  -3   2   5 28.8829 1.74950   5
  -3   2   5 27.4701 2.20442   3
  -2  -2   5 25.9949 1.93338   3
   2  -2  -5 26.7343 2.11212   4
  -2  -2   5 24.7382 1.70037   5
   2  -2  -5 25.7796 1.51297   5
  -2   2   5 24.1134 2.17323   2
   2   2  -5 26.3494 1.66150   5
  -2   2   5 27.9848 2.05051   3
  -2   2   5 26.1247 1.67194   5
   2   2  -5 26.8698 1.98435   3
   2   2  -5 23.9772 1.82271   4
   1  -2  -5 70.1537 2.77091   5
  -1  -2   5 60.7598 2.61196   3
   1  -2  -5 65.6746 3.13255   4
  -1  -2   5 64.5006 2.75658   5
   1   2  -5 66.1788 2.70649   3
  -1   2   5 70.3896 2.85962   5
   1   2  -5 66.4303 2.79973   5
  -1   2   5 65.4398 3.04630   4
  -1   2   5 69.5777 3.46868   2
   0  -2  -5 478.858 11.6035   4
   0  -2  -5 480.399 11.2121   5
   0  -2   5 476.418 11.1018   5
   0  -2  -5 471.217 11.9395   2
   0  -2   5 483.672 10.2166   3
   0   2   5 491.069 11.4992   4
   0   2   5 459.935 11.0870   5
   0   2  -5 449.701 11.0264   5
   0   2  -5 426.240 10.1685   3
   0   2   5 482.232 12.0056   2
   1  -2   5 1803.33 52.3487   1
  -1  -2  -5 1917.14 53.7235   1
  -1   2  -5 1786.31 52.0243   1
   2  -2   5 16.4005 1.39174   2
  -2  -2  -5 15.2788 1.42662   5
   2  -2   5 15.2736 1.16947   5
  -2  -2  -5 17.9927 1.51347   2
  -2  -2  -5 16.9790 1.51634   4
   2   2   5 16.4091 1.40916   4
   2   2   5 15.7709 1.32734   5
   2   2   5 18.4301 1.57923   2
  -2   2  -5 16.8737 1.33784   5
  -3  -2  -5 549.454 13.0950   5
  -3  -2  -5 531.673 12.7341   2
  -3  -2  -5 563.426 12.8850   4
   3  -2   5 565.722 11.9057   2
   3   2   5 552.174 12.3605   5
  -3   2  -5 540.825 11.4139   3
  -3   2  -5 559.110 12.5221   5
   3   2   5 544.170 12.9388   2
   3   2   5 552.313 12.3114   5
  -4  -2  -5 17.0857 1.40428   4
  -4  -2  -5 17.9007 1.36641   2
   4  -2   5 14.2635 1.11878   3
  -4  -2  -5 17.1441 1.59161   5
   4   2   5 16.1137 0.90480   5
   4   2   5 15.8049 1.39924   2
   4   2   5 16.2890 1.65333   3
  -4   2  -5 17.1399 1.18759   3
  -4   2  -5 16.5749 1.30935   5
   4   2   5 17.2312 0.91675   5
  -5  -2  -5 82.0738 3.08813   4
   5  -2   5 80.5761 3.30865   3
  -5  -2  -5 87.3007 3.01465   2
  -5   2  -5 81.6357 3.01164   5
  -5   2  -5 76.4004 3.19606   3
   6  -2   5 285.958 8.12535   3
  -6  -2  -5 269.658 6.89025   4
  -6  -2  -5 272.278 6.72782   2
  -6  -2  -5 279.474 8.02049   5
  -6   2  -5 267.246 7.04427   5
   6   2   5 286.664 9.07914   3
  -6   2  -5 272.619 7.96418   3
   7  -2   5 79.2311 4.06357   3
  -7  -2  -5 87.1547 3.98120   5
  -7   2  -5 86.8528 3.17972   5
  -7   2  -5 82.1482 4.08086   3
   7   2   5 85.4285 4.76632   3
  -7   2  -5 77.9233 4.12483   4
   8  -2   5 123.270 5.54164   3
  -8  -2  -5 119.725 5.03331   5
  -8   2  -5 123.029 5.09300   4
  -8   2  -5 122.927 4.12432   5
  -8   2  -5 121.778 5.56065   3
   8   2   5 123.306 6.19783   3
   9  -2   5 74.1751 4.53427   3
  -9  -2  -5 68.9974 3.84642   5
   9   2   5 68.8988 4.85092   3
  -9   2  -5 69.1943 3.46542   5
  -9   2  -5 71.8423 3.21163   4
  -9   2  -5 73.6985 4.40510   3
 -10  -2  -5 31.5331 2.84776   5
 -10   2  -5 31.2435 1.73773   4
 -10   2  -5 29.5607 2.22556   5
  10   2   5 32.5332 3.58400   3
 -10   2  -5 25.9375 1.93806   4
 -10  -3   5 33.0854 3.08889   5
 -10   3   5 27.9968 4.14251   2
 -10   3   5 29.0964 2.72541   4
  10   3  -5 30.9332 4.06883   3
   9  -3  -5 4.33074 1.77272   4
  -9  -3   5 3.78773 1.78991   5
   9   3  -5 6.50428 2.14422   3
  -9   3   5 6.77446 1.23994   5
  -9   3   5 4.17159 1.58984   4
  -9   3   5 4.21361 1.89607   2
  -8  -3   5 43.6899 2.99544   5
   8  -3  -5 39.0067 3.34397   4
  -8   3   5 40.1911 2.13525   5
   8   3  -5 41.9797 4.14765   3
  -8   3   5 43.8693 3.19080   4
  -8   3   5 41.0797 3.94727   2
   8   3  -5 40.7938 1.96331   4
   7  -3  -5 105.855 5.29113   4
  -7  -3   5 97.6006 4.34899   5
   7   3  -5 109.333 6.30333   3
  -7   3   5 112.886 4.98072   4
  -7   3   5 101.388 3.47872   5
   7   3  -5 104.827 3.85260   4
  -7   3   5 102.286 5.90671   2
  -6  -3   5 551.201 16.1364   3
   6  -3  -5 585.721 15.1889   4
  -6  -3   5 564.926 13.9995   5
  -6   3   5 543.764 16.2697   3
  -6   3   5 553.520 16.2364   2
   6   3  -5 590.754 13.3811   4
  -6   3   5 553.286 12.6745   5
  -6   3   5 575.193 14.6697   4
   6   3  -5 571.305 16.4281   3
  -5  -3   5 3.17692 1.27199   3
   5  -3  -5 1.08777 0.98860   4
  -5  -3   5 2.80699 0.83405   5
  -5   3   5 1.92463 0.61142   5
  -5   3   5 0.16911 0.84954   3
  -5   3   5 2.06426 1.03641   4
   5   3  -5 0.44005 1.08609   3
   5   3  -5 1.56406 0.76480   4
  -5   3   5 1.61309 1.08009   2
   4  -3  -5 74.3740 4.70354   4
  -4  -3   5 75.7270 3.40772   5
  -4  -3   5 75.1719 4.04897   3
  -4   3   5 78.2539 4.20875   3
  -4   3   5 76.8048 3.78668   4
   4   3  -5 80.1625 3.32882   4
   4   3  -5 75.8874 2.69648   5
   4   3  -5 79.3393 4.26384   3
  -4   3   5 75.3287 4.41936   2
  -4   3   5 73.0854 2.91016   5
   4   3  -5 78.0161 2.77242   5
  -3  -3   5 29.3944 2.03984   5
  -3  -3   5 28.8276 2.34997   3
   3  -3  -5 31.9097 2.57461   4
  -3   3   5 33.3034 2.39321   4
  -3   3   5 33.5877 1.90291   5
   3   3  -5 30.8796 1.87137   5
   3   3  -5 30.4195 2.04759   4
  -3   3   5 34.1041 2.58999   3
  -3   3   5 34.6304 3.30911   2
  -2  -3   5 31.4524 2.43420   3
   2  -3  -5 33.9167 1.79605   5
   2  -3  -5 38.5019 2.55114   4
  -2  -3   5 31.7135 2.01368   5
  -2   3   5 40.2300 2.89404   2
  -2   3   5 34.3570 2.00783   5
   2   3  -5 33.6717 2.24930   3
   2   3  -5 31.9066 1.92148   5
  -2   3   5 35.5043 2.40008   4
  -1  -3   5 27.6351 1.67794   3
  -1  -3   5 24.1891 1.71144   5
   1  -3  -5 26.0394 2.11550   4
   1  -3  -5 25.6249 1.73725   5
   1  -3  -5 24.9424 2.14872   2
  -1   3   5 24.7836 1.77486   5
  -1   3   5 24.8725 2.23301   2
   1   3  -5 27.3661 1.86139   5
   1   3  -5 28.2523 1.77458   3
  -1   3   5 23.8121 1.95436   4
   0  -3  -5 163.813 5.21750   5
   0  -3   5 165.169 5.54718   5
   0  -3  -5 175.529 5.98501   2
   0  -3  -5 169.082 5.67251   4
   0   3   5 166.374 5.94677   2
   0   3  -5 161.841 5.11603   5
   0   3   5 163.272 6.07030   4
   0   3  -5 170.131 4.53143   3
  -1  -3  -5 437.770 10.8805   5
  -1  -3  -5 434.366 11.3295   2
  -1  -3  -5 440.399 11.0722   4
   1  -3   5 437.664 11.4004   2
   1  -3   5 420.471 10.2705   5
  -1   3  -5 425.690 10.5122   5
   1   3   5 433.780 10.8373   4
   1   3   5 446.092 11.5071   2
  -1   3  -5 438.671 9.10564   3
   1   3   5 432.235 11.2406   5
  -2  -3  -5 40.6461 2.41144   5
   2  -3   5 41.7819 1.91729   5
  -2  -3  -5 38.4842 2.34857   4
   2  -3   5 43.7002 2.40518   2
  -2  -3  -5 44.0325 2.58622   2
   2   3   5 49.4109 2.74867   2
   2   3   5 42.4608 2.32030   4
  -2   3  -5 41.6847 2.21785   5
   2   3   5 45.0678 2.58828   5
  -3  -3  -5 195.804 5.84703   4
  -3  -3  -5 198.793 6.11980   2
  -3  -3  -5 190.380 6.12848   5
   3  -3   5 181.739 5.27533   2
  -3   3  -5 188.586 5.49859   5
   3   3   5 190.172 5.51849   5
   3   3   5 196.948 6.29437   2
   3   3   5 193.375 5.60017   5
  -3   3  -5 185.104 4.52278   3
   3   3   5 196.660 5.66141   4
   4  -3   5 143.896 3.64714   2
  -4  -3  -5 148.328 5.24735   5
  -4  -3  -5 144.478 4.96823   2
  -4  -3  -5 141.368 4.65183   4
   4   3   5 145.625 5.36626   3
   4   3   5 143.195 4.13258   5
   4   3   5 144.435 4.20230   5
  -4   3  -5 148.206 4.52221   5
   4   3   5 149.119 5.25965   2
  -4   3  -5 139.729 4.14727   3
  -5  -3  -5 53.3373 2.75076   2
  -5  -3  -5 57.8092 2.54412   4
  -5  -3  -5 56.8925 3.10680   5
  -5   3  -5 51.5176 2.53263   3
  -5   3  -5 51.6138 2.40117   5
   5   3   5 55.2470 3.04428   2
   5   3   5 56.2877 3.47318   3
  -6  -3  -5 15.9165 1.66826   2
  -6  -3  -5 22.0809 1.45481   4
  -6  -3  -5 22.1040 2.10575   5
   6   3   5 17.4075 2.32626   3
  -6   3  -5 18.8757 1.47857   5
  -6   3  -5 23.3948 1.98833   3
  -7  -3  -5 3.10819 0.89207   2
  -7  -3  -5 3.75121 1.29926   5
  -7   3  -5 3.26843 1.53426   4
   7   3   5 3.15148 1.39589   3
  -7   3  -5 6.04975 1.10053   5
  -7   3  -5 3.74098 1.22234   3
  -8  -3  -5 7.30983 1.13663   2
  -8  -3  -5 11.2366 1.93468   5
  -8   3  -5 8.16766 1.19513   5
  -8   3  -5 7.96408 1.79006   4
  -8   3  -5 9.98302 1.80936   3
   8   3   5 3.47856 1.79417   3
  -9  -3  -5 17.8186 2.34966   5
  -9   3  -5 18.6291 2.52439   4
  -9   3  -5 11.6798 2.45347   3
   9   3   5 14.6748 2.68615   3
 -10  -3  -5 10.2272 2.07726   5
 -10   3  -5 14.4146 1.60972   5
  -9  -4   5 27.8821 2.90404   5
   9  -4  -5 31.1040 3.46195   4
  -9   4   5 28.6276 1.95756   5
  -9   4   5 35.3700 3.82680   2
   9   4  -5 34.1408 4.03482   3
   8  -4  -5 6.10363 1.90901   4
  -8   4   5 5.25008 1.80721   2
  -8   4   5 6.48688 1.71017   4
  -8   4   5 7.66993 1.23081   5
  -7  -4   5 4.81170 2.39236   2
  -7  -4   5 5.46485 1.40834   5
   7  -4  -5 1.91109 1.74159   4
  -7   4   5 5.18789 1.74484   2
   7   4  -5 6.58623 1.27930   4
  -7   4   5 6.60769 1.17655   5
  -7   4   5 3.11985 1.41818   4
   6  -4  -5 27.6345 3.05894   4
  -6  -4   5 28.0183 2.39171   5
  -6  -4   5 36.1650 4.01631   2
   6   4  -5 29.1052 2.06794   4
  -6   4   5 22.7379 3.04986   3
  -6   4   5 27.1647 3.01803   2
  -6   4   5 29.3559 2.67898   4
   6   4  -5 27.6204 3.06573   3
  -6   4   5 25.7359 1.74658   5
   5  -4  -5 73.6908 4.32448   4
  -5  -4   5 69.5210 5.15677   2
  -5  -4   5 67.5402 3.46180   5
   5   4  -5 66.7801 2.09484   5
  -5   4   5 69.2244 2.82224   5
   5   4  -5 69.3739 4.39172   3
  -5   4   5 66.5734 3.83361   4
   5   4  -5 69.5896 3.13553   4
   5   4  -5 66.4970 2.12173   5
  -5   4   5 63.5917 4.29354   2
   4  -4  -5 225.061 7.89123   4
  -4  -4   5 217.792 7.73358   3
  -4  -4   5 217.766 6.94430   5
   4   4  -5 219.037 6.09946   5
  -4   4   5 224.653 8.03248   3
  -4   4   5 241.092 8.54250   2
  -4   4   5 228.648 7.65165   4
   4   4  -5 219.152 6.33003   5
  -4   4   5 224.118 6.25840   5
   4   4  -5 217.111 6.54965   4
   4   4  -5 212.958 7.84545   3
  -3  -4   5 10.6878 1.44384   5
   3  -4  -5 7.25394 1.58965   4
  -3  -4   5 6.66451 1.25749   3
  -3   4   5 8.46131 1.15673   5
   3   4  -5 10.6624 1.64335   3
   3   4  -5 10.7341 1.25746   5
  -3   4   5 9.00474 1.63704   3
  -3   4   5 7.61358 1.63134   2
  -3   4   5 8.07621 1.42536   4
   2  -4  -5 970.980 20.8488   5
  -2  -4   5 1029.41 24.5332   2
  -2  -4   5 991.217 21.8257   5
  -2  -4   5 963.285 21.8471   3
   2  -4  -5 966.797 23.2985   2
   2   4  -5 982.253 21.4934   5
  -2   4   5 998.047 22.5288   4
   2   4  -5 957.048 22.0979   3
   1  -4  -5 12.5782 1.75508   4
   1  -4  -5 15.7840 1.91106   2
  -1  -4   5 15.8275 1.58121   5
   1  -4  -5 14.1456 1.44583   5
  -1  -4   5 13.3241 1.96724   2
  -1   4   5 15.8436 1.86463   2
   1   4  -5 15.7512 1.46395   3
  -1   4   5 13.3539 1.62799   4
   1   4  -5 18.0185 1.62317   5
  -1   4   5 16.0448 1.56848   5
   0  -4  -5 46.9942 2.90598   4
   0  -4  -5 46.9700 2.59677   5
   0  -4   5 39.1292 2.34310   5
   0  -4  -5 50.5697 3.08687   2
   0   4  -5 44.1406 2.04741   3
   0   4   5 52.5648 3.25105   2
   0   4   5 49.1552 2.79274   4
   0   4  -5 44.2638 2.46772   5
   0   4   5 46.8038 2.59278   5
  -1  -4  -5 34.9670 2.41078   4
  -1  -4  -5 32.6894 2.49227   2
   1  -4   5 40.5344 2.71780   2
  -1  -4  -5 34.1051 2.27297   5
   1   4   5 36.1020 2.35885   4
   1   4   5 31.3352 2.11015   5
   1   4   5 33.6576 2.58142   2
  -1   4  -5 36.6116 1.51870   3
  -1   4  -5 39.5999 2.29896   5
  -2  -4  -5 46.6664 3.13542   5
  -2  -4  -5 46.7688 2.70558   4
   2  -4   5 46.4124 2.13185   5
   2  -4   5 48.5531 2.76572   2
   2   4   5 43.2980 2.48112   5
   2   4   5 45.6315 2.88593   4
   2   4   5 43.0006 2.89488   2
  -2   4  -5 48.2080 2.48356   5
  -3  -4  -5 586.469 14.5644   5
  -3  -4  -5 588.572 14.1568   4
  -3  -4  -5 604.031 14.9220   2
   3  -4   5 591.641 13.8933   2
   3   4   5 597.452 13.9535   5
   3   4   5 582.574 13.8546   5
  -3   4  -5 592.441 12.6176   3
   3   4   5 598.264 13.8842   4
  -3   4  -5 585.761 13.7071   5
   3   4   5 586.996 15.0820   2
   4  -4   5 3.89518 0.88435   2
  -4  -4  -5 6.01849 1.32951   5
  -4  -4  -5 5.17482 1.08368   4
  -4  -4  -5 6.14294 1.34129   2
   4   4   5 5.71526 1.40735   3
   4   4   5 7.38173 1.03829   4
  -4   4  -5 4.73614 0.94493   5
   4   4   5 5.50048 1.02482   5
  -4   4  -5 5.76654 0.89194   3
   4   4   5 5.92529 1.42263   2
  -5  -4  -5 19.5342 2.41371   2
  -5  -4  -5 17.4954 1.94427   5
  -5  -4  -5 17.9429 1.62156   4
   5   4   5 17.0225 1.00489   5
  -5   4  -5 16.7179 1.54725   3
  -5   4  -5 15.8150 1.48923   5
   5   4   5 17.2591 2.08656   2
   5   4   5 16.6648 1.04737   5
   5   4   5 18.6188 2.19314   3
  -6  -4  -5 75.7867 3.95193   5
  -6  -4  -5 63.2032 4.22349   2
  -6  -4  -5 70.2203 2.68443   4
  -6   4  -5 67.2358 4.24045   4
  -6   4  -5 74.6770 3.55756   3
  -6   4  -5 67.1189 2.93857   5
   6   4   5 80.9037 4.61703   3
  -7  -4  -5 10.7232 2.29409   2
  -7  -4  -5 9.23331 1.85115   5
  -7   4  -5 7.68625 1.92800   4
  -7   4  -5 10.3206 1.76964   3
   7   4   5 9.32459 2.28292   3
  -7   4  -5 8.55097 1.25826   5
  -8  -4  -5 3.12208 1.34338   5
  -8  -4  -5 3.85556 1.24838   2
  -8   4  -5 3.10223 0.92668   5
  -8   4  -5 0.24624 1.59954   4
  -8   4  -5 1.56867 1.44259   3
   8   4   5 3.92722 1.72929   3
  -9  -4  -5 40.9448 3.40943   5
   9   4   5 47.8174 4.24520   3
  -9   4  -5 38.0613 3.47573   4
  -9   4  -5 37.3119 2.23347   5
  -9   4  -5 34.8125 3.38634   3
 -10  -4  -5 11.4279 2.21966   5
 -10   4  -5 8.54254 1.34624   5
  10   4   5 4.13816 2.21202   3
 -10   5   5 35.7312 4.26783   2
  10   5  -5 37.0767 4.74638   3
  -9   5   5 0.29977 1.23417   2
   9   5  -5 1.55292 1.73877   3
  -9   5   5 3.45636 1.85447   4
   8  -5  -5 27.7465 3.45970   4
  -8  -5   5 25.2004 2.96612   5
   8   5  -5 28.1010 3.69236   3
  -8   5   5 27.0801 3.03934   4
  -8   5   5 33.0794 3.82422   2
  -8   5   5 25.3033 1.98803   5
   7  -5  -5 9.46970 2.13466   4
   7   5  -5 18.9196 2.84916   3
  -7   5   5 9.51007 1.47348   5
   7   5  -5 13.8228 1.55887   4
  -7   5   5 11.5486 2.44498   2
  -7   5   5 16.2920 2.71438   4
  -6  -5   5 135.934 7.93927   2
   6  -5  -5 160.171 7.03058   4
  -6  -5   5 153.766 6.02273   5
   6   5  -5 149.095 7.27714   3
  -6   5   5 147.462 4.88010   5
  -6   5   5 148.410 6.50546   4
   6   5  -5 148.308 5.02127   4
  -6   5   5 158.105 7.41704   2
  -5  -5   5 2.81631 1.29526   3
  -5  -5   5 0.88931 0.95094   5
   5  -5  -5 1.02871 1.29783   4
   5   5  -5 2.09234 0.85745   4
   5   5  -5 4.57763 0.94261   5
   5   5  -5 3.05750 1.53919   3
   5   5  -5 4.16905 0.86662   5
  -5   5   5 2.22463 1.22635   3
  -5   5   5 4.64480 1.45745   4
  -5   5   5 1.55627 1.20477   2
  -5   5   5 2.20563 0.90191   5
  -4  -5   5 3.11570 1.78608   2
   4  -5  -5 9.50947 1.94466   4
  -4  -5   5 7.59983 1.51714   5
  -4  -5   5 6.81706 1.37306   3
  -4   5   5 5.48758 1.56183   2
  -4   5   5 3.36398 1.37217   3
   4   5  -5 4.10216 1.43778   3
   4   5  -5 4.91058 1.01695   5
  -4   5   5 4.66079 1.34738   4
   4   5  -5 5.89875 1.19646   5
   3  -5  -5 11.5166 1.84734   4
   3  -5  -5 13.3842 2.02903   2
  -3  -5   5 15.3951 1.73985   5
  -3  -5   5 10.0805 2.22747   2
  -3  -5   5 11.2826 1.59573   3
  -3   5   5 11.3665 1.33007   5
  -3   5   5 13.0433 2.01435   2
   3   5  -5 10.0361 1.56492   3
   3   5  -5 12.2662 1.52176   5
  -3   5   5 11.0253 1.74102   4
   3   5  -5 12.6904 1.62901   5
   2  -5  -5 16.8094 1.44883   5
  -2  -5   5 14.8094 2.18960   2
  -2  -5   5 15.5722 1.70169   5
   2  -5  -5 17.6233 2.25313   4
   2  -5  -5 19.0765 2.28252   2
   2   5  -5 17.0188 1.90374   5
  -2   5   5 14.7163 2.09362   2
  -2   5   5 20.5643 1.82547   5
  -2   5   5 20.2818 2.12300   4
   2   5  -5 14.1755 1.73821   3
  -1  -5   5 9.99739 1.78856   2
  -1  -5   5 13.0092 1.59145   5
   1  -5  -5 11.6585 1.44806   5
   1  -5  -5 12.1351 1.83051   2
   1  -5  -5 14.1514 1.96490   4
  -1   5   5 14.4846 2.03088   2
   1   5  -5 11.6406 1.44631   5
   1   5  -5 12.8784 1.41588   3
  -1   5   5 13.0889 1.47940   5
  -1   5   5 13.8157 1.73590   4
   0  -5   5 179.293 5.76650   5
   0  -5  -5 179.020 5.93598   5
   0  -5  -5 173.172 6.67207   2
   0  -5   5 170.928 6.85983   2
   0   5   5 177.255 5.90032   5
   0   5  -5 178.497 5.85606   5
   0   5   5 179.509 6.26209   4
   0   5  -5 171.641 5.15654   3
   1  -5   5 7.77989 1.53073   2
  -1  -5  -5 6.33051 1.33866   5
  -1  -5  -5 5.61903 1.34817   2
   1  -5   5 9.18422 1.24212   5
  -1  -5  -5 6.53353 1.39569   4
   1   5   5 6.86509 1.38188   4
   1   5   5 5.40432 1.45156   2
   1   5   5 6.56884 1.28240   5
   2  -5   5 74.6960 3.80224   2
  -2  -5  -5 67.5761 3.84376   2
   2  -5   5 74.1104 2.88296   5
  -2  -5  -5 77.3246 3.77652   5
  -2  -5  -5 74.1273 3.67863   4
   2   5   5 68.5149 4.01059   2
   2   5   5 70.2135 3.39750   5
   2   5   5 77.1703 3.51125   4
  -3  -5  -5 114.574 5.12795   2
  -3  -5  -5 116.475 4.87460   5
   3  -5   5 113.326 4.56089   2
  -3  -5  -5 120.942 4.67491   4
  -3   5  -5 114.586 3.57360   3
   3   5   5 113.286 4.40018   4
  -3   5  -5 118.836 4.39785   5
   3   5   5 116.918 5.39327   2
   3   5   5 110.910 4.38087   5
  -4  -5  -5 848.400 20.5180   5
  -4  -5  -5 844.460 20.8276   2
  -4  -5  -5 868.983 19.5542   4
   4  -5   5 873.116 19.8847   2
   4   5   5 868.759 19.3412   5
  -4   5  -5 872.910 18.7143   3
  -4   5  -5 865.779 19.3537   5
   4   5   5 869.298 21.3918   2
   4   5   5 868.396 19.4450   5
   4   5   5 862.153 19.2657   4
  -5  -5  -5 113.713 5.20643   2
   5  -5   5 119.586 3.96178   2
  -5  -5  -5 116.516 5.20340   5
  -5  -5  -5 120.056 4.34895   4
   5   5   5 115.042 3.85926   5
   5   5   5 111.951 3.79908   5
   5   5   5 112.591 3.96042   4
  -5   5  -5 122.492 4.34798   3
   5   5   5 111.194 5.52903   2
  -5   5  -5 128.220 4.39994   5
   5   5   5 116.885 5.59006   3
  -6  -5  -5 15.2322 2.38288   2
  -6  -5  -5 16.6178 1.54525   4
  -6  -5  -5 18.0725 2.31037   5
  -6   5  -5 13.4992 1.51833   5
  -6   5  -5 12.9251 1.71400   3
  -6   5  -5 11.3529 2.36034   4
   6   5   5 15.0029 2.55822   3
   6   5   5 13.8956 3.03087   2
  -7  -5  -5 40.1075 3.28055   2
  -7  -5  -5 42.0392 3.41165   5
  -7   5  -5 41.9880 3.70971   4
  -7   5  -5 36.8953 2.91340   3
   7   5   5 41.9005 3.92769   3
  -8  -5  -5 53.2685 3.81468   5
  -8   5  -5 48.4448 3.50748   3
   8   5   5 50.7785 5.27576   3
  -8   5  -5 47.5847 3.01571   5
  -9  -5  -5 0.63420 1.40829   5
  -9  -5  -5 0.76945 1.23383   2
  -9   5  -5 0.79690 0.76840   5
  -9   5  -5 3.05485 1.56361   3
  -9   5  -5 1.53368 1.97593   4
   9   5   5 2.86559 1.81027   3
 -10  -5  -5 36.9568 3.91885   5
  10   5   5 33.6193 4.27802   3
 -10   5  -5 35.8332 2.43778   5
 -10   6   5 0.52303 1.74066   2
  10   6  -5 2.11948 2.32979   3
   9   6  -5 11.2404 3.18643   3
  -9   6   5 20.0018 2.10125   5
   8  -6  -5 51.0914 4.46778   4
  -8   6   5 51.5808 4.77014   2
   8   6  -5 44.7936 4.83404   3
  -8   6   5 49.8517 2.84084   5
   7  -6  -5 130.765 6.81133   4
  -7  -6   5 120.635 5.98576   5
  -7   6   5 134.532 4.77682   5
  -7   6   5 131.360 7.15332   2
  -7   6   5 126.044 6.48365   4
   7   6  -5 130.441 4.46907   4
   7   6  -5 130.118 7.18067   3
   6  -6  -5 91.0845 5.45051   4
  -6  -6   5 80.1081 4.59315   5
   6   6  -5 87.1362 3.74075   4
  -6   6   5 89.4760 3.80115   5
  -6   6   5 87.6902 5.24750   4
   6   6  -5 84.9764 5.51413   3
   6   6  -5 85.4429 2.46165   5
  -6   6   5 92.9159 5.77716   2
  -5  -6   5 164.268 8.55297   2
   5  -6  -5 167.896 7.40412   4
   5   6  -5 164.868 5.56560   4
   5   6  -5 161.606 5.11659   5
  -5   6   5 150.733 7.34489   2
   5   6  -5 161.398 7.26458   3
  -5   6   5 151.801 5.35827   5
  -5   6   5 149.230 7.08510   3
   5   6  -5 158.137 5.27581   5
  -4  -6   5 127.826 5.41961   5
   4  -6  -5 123.125 6.30120   2
   4  -6  -5 127.695 6.17319   4
  -4   6   5 126.145 5.90542   4
   4   6  -5 121.244 4.83464   5
   4   6  -5 125.928 5.90659   3
  -4   6   5 125.091 4.68621   5
  -4   6   5 106.939 5.98539   2
   3  -6  -5 77.0100 4.58599   4
  -3  -6   5 71.3201 5.13579   2
   3  -6  -5 79.4732 4.78970   2
  -3  -6   5 78.5909 3.99339   5
  -3   6   5 88.0138 5.07196   2
   3   6  -5 79.4736 3.86807   5
  -3   6   5 73.8338 3.53602   5
   3   6  -5 75.1211 3.61732   5
   3   6  -5 75.1357 4.20071   3
  -3   6   5 79.5996 4.44724   4
  -2  -6   5 243.678 7.82253   5
   2  -6  -5 256.160 8.75859   4
  -2  -6   5 241.091 9.56574   2
   2  -6  -5 248.834 9.06153   2
  -2   6   5 251.255 7.56778   5
  -2   6   5 244.319 8.43114   4
  -2   6   5 246.421 9.15945   2
   2   6  -5 234.229 7.48053   5
   2   6  -5 240.531 7.81802   3
  -1  -6   5 57.8857 4.13894   2
   1  -6  -5 51.4961 2.92195   5
   1  -6  -5 54.8808 3.66925   4
   1  -6  -5 55.4629 3.82946   2
  -1  -6   5 56.8496 3.13687   5
  -1   6   5 49.9395 3.34132   4
   1   6  -5 60.5165 3.27781   5
   1   6  -5 57.1782 3.00730   3
  -1   6   5 49.4063 3.73201   2
  -1   6   5 52.5465 3.08524   5
   0  -6   5 28.1914 2.20555   5
   0  -6   5 29.4653 2.80735   2
   0  -6  -5 23.9627 2.52678   4
   0  -6  -5 27.3186 2.38474   5
   0  -6  -5 27.6914 2.64742   2
   0   6   5 30.5998 2.42310   5
   0   6  -5 29.6243 2.24070   5
   0   6   5 26.9783 2.43558   4
   0   6  -5 27.0346 1.90155   3
   0   6   5 27.0930 2.71384   2
   1  -6   5 24.1196 2.48945   2
   1  -6   5 23.3832 1.92217   5
  -1  -6  -5 23.8815 2.51154   2
  -1  -6  -5 23.6036 2.20379   5
  -1  -6  -5 28.4217 2.55752   4
   1   6   5 25.4738 2.25608   5
   1   6   5 25.1968 2.30955   4
  -1   6  -5 23.0244 2.10659   5
   1   6   5 27.1942 2.76865   2
  -2  -6  -5 87.7342 4.35687   5
  -2  -6  -5 103.668 5.13536   2
   2  -6   5 92.4094 4.66041   2
   2   6   5 96.5979 4.32629   5
  -2   6  -5 92.7138 4.88901   2
  -2   6  -5 95.8462 4.15418   5
   2   6   5 98.3463 5.23755   2
   2   6   5 96.1254 4.34840   4
   2   6   5 100.384 4.39123   5
  -3  -6  -5 21.9602 2.53784   2
   3  -6   5 28.0379 2.45464   2
  -3  -6  -5 20.0648 2.17710   4
  -3  -6  -5 22.3056 2.27012   5
   3   6   5 22.4010 2.05328   4
   3   6   5 23.2177 2.14859   5
   3   6   5 22.2327 2.10561   5
  -3   6  -5 30.0780 2.68236   2
  -3   6  -5 25.1279 2.06857   5
   3   6   5 22.5469 2.62177   2
  -4  -6  -5 340.970 9.51605   4
  -4  -6  -5 338.431 10.7148   2
   4  -6   5 325.236 9.49567   2
  -4  -6  -5 332.133 10.2527   5
  -4   6  -5 324.204 9.12041   5
   4   6   5 333.568 9.08718   4
   4   6   5 340.182 11.1868   2
   4   6   5 325.831 10.1119   5
  -4   6  -5 338.467 10.0311   2
  -4   6  -5 333.236 8.62795   3
   4   6   5 331.956 9.20501   5
  -5  -6  -5 51.6067 3.87919   2
  -5  -6  -5 60.7141 3.86377   5
   5  -6   5 49.4953 2.85948   2
  -5  -6  -5 60.0113 3.10317   4
  -5   6  -5 51.2038 2.91339   5
   5   6   5 55.1322 2.83043   5
   5   6   5 51.3990 4.07483   2
   5   6   5 55.3252 3.97012   3
   5   6   5 55.2571 2.79854   4
  -5   6  -5 56.9600 4.19896   4
   5   6   5 57.6923 2.80792   5
  -6  -6  -5 434.105 12.8875   5
  -6  -6  -5 431.381 12.9802   2
  -6  -6  -5 444.036 10.6737   4
   6  -6   5 438.121 10.6335   2
  -6   6  -5 439.347 13.9267   4
   6   6   5 448.356 13.8122   3
  -6   6  -5 442.322 11.1538   5
   6   6   5 433.473 13.8045   2
   6   6   5 415.496 9.27032   5
   6   6   5 432.317 9.32838   5
  -6   6  -5 422.477 11.4743   3
  -7  -6  -5 48.7134 3.74695   2
  -7  -6  -5 51.1601 3.91525   5
  -7   6  -5 42.1652 4.07714   4
  -7   6  -5 48.1194 3.31361   3
  -7   6  -5 47.4661 2.72516   5
   7   6   5 53.7298 4.39782   3
  -8  -6  -5 2.15637 1.59325   5
  -8  -6  -5 -1.6356 1.30136   2
  -8   6  -5 0.91125 0.74748   5
  -8   6  -5 1.00522 1.78320   4
  -8   6  -5 1.31375 1.33586   3
   8   6   5 1.50817 1.58836   3
  -9  -6  -5 24.0613 3.46354   5
  -9   6  -5 21.8738 1.94378   5
   9   6   5 19.4169 3.49367   3
  -9   6  -5 17.6767 2.74966   3
   9   7  -5 0.12872 1.94629   3
  -9   7   5 3.53773 1.35909   5
  -9   7   5 7.29590 2.37079   2
   8  -7  -5 3.43941 2.43464   4
  -8   7   5 2.98829 2.16605   2
   8   7  -5 5.62879 2.17446   3
  -8   7   5 4.66522 1.32821   5
   7  -7  -5 0.78403 1.62096   4
   7   7  -5 1.99199 0.95100   4
  -7   7   5 1.92946 1.76076   2
   7   7  -5 -0.7467 1.52868   3
  -7   7   5 0.83039 1.06424   5
   6  -7  -5 3.03393 1.59928   4
  -6   7   5 2.06532 1.52380   2
   6   7  -5 3.27778 0.83105   5
   6   7  -5 4.73069 2.10747   3
  -6   7   5 3.83802 1.11798   5
   6   7  -5 2.19393 0.95161   4
  -5  -7   5 0.92301 1.27795   5
   5  -7  -5 1.57033 1.46502   2
   5  -7  -5 2.65759 1.70023   4
  -5   7   5 2.02862 1.51317   4
  -5   7   5 4.22030 1.77379   2
   5   7  -5 1.69966 1.20026   3
  -5   7   5 2.67261 1.01364   5
   5   7  -5 1.52447 1.04946   5
   4  -7  -5 90.3943 6.48112   2
  -4  -7   5 95.4427 4.80721   5
  -4  -7   5 101.909 6.44673   2
   4  -7  -5 94.5328 5.56292   4
   4   7  -5 97.5736 4.48267   5
  -4   7   5 96.3236 5.40487   4
   4   7  -5 102.367 4.32954   5
  -4   7   5 90.4844 5.64912   2
   4   7  -5 97.5413 5.37559   3
  -4   7   5 98.3073 4.31778   5
   3  -7  -5 5.45175 1.75659   2
  -3  -7   5 7.02338 1.68867   5
   3  -7  -5 4.66395 1.76820   4
   3   7  -5 10.3098 1.65665   5
  -3   7   5 9.72167 2.17103   4
   3   7  -5 6.42096 1.46923   5
   3   7  -5 10.0976 1.69148   3
  -3   7   5 3.78311 1.14648   5
  -3   7   5 8.02219 1.84662   2
   2  -7  -5 135.749 6.35239   4
  -2  -7   5 133.793 5.57569   5
  -2  -7   5 133.657 7.01602   2
   2  -7  -5 137.075 6.60525   2
  -2   7   5 132.021 6.57632   2
  -2   7   5 132.765 6.01808   4
   2   7  -5 138.168 5.61560   3
   2   7  -5 136.266 5.44009   5
  -2   7   5 136.591 5.39577   5
   1  -7  -5 11.4489 1.69324   5
  -1  -7   5 15.4203 1.92672   5
   1  -7  -5 16.0728 2.42941   4
  -1  -7   5 17.2866 2.49920   2
   1  -7  -5 11.2532 2.17622   2
   1   7  -5 17.8271 2.06026   5
  -1   7   5 16.3367 1.91062   5
   1   7  -5 13.3533 1.66674   3
  -1   7   5 14.3797 2.12625   4
  -1   7   5 10.7392 2.01367   2
   0  -7  -5 1108.12 27.0643   2
   0  -7   5 1089.35 25.0698   5
   0  -7  -5 1129.84 25.2836   5
   0  -7   5 1092.59 27.3973   2
   0  -7  -5 1110.05 26.3248   4
   0   7   5 1100.59 25.4611   5
   0   7  -5 1116.51 25.2923   5
   0   7   5 1158.35 27.6865   2
   0   7   5 1126.38 26.0875   4
  -1  -7  -5 120.209 5.94043   2
  -1  -7  -5 115.351 5.13101   5
   1  -7   5 112.492 5.74336   2
   1  -7   5 114.149 4.49859   5
  -1  -7  -5 115.960 5.41486   4
   1   7   5 105.251 5.03464   4
  -1   7  -5 109.717 4.76351   5
  -1   7  -5 107.646 5.92853   2
   1   7   5 119.990 6.15117   2
   1   7   5 113.247 4.94517   5
  -2  -7  -5 8.20333 1.73167   4
  -2  -7  -5 9.17270 1.88680   5
   2  -7   5 6.32953 1.21333   5
  -2  -7  -5 7.31267 1.89190   2
   2  -7   5 11.7044 1.91587   2
   2   7   5 8.56412 1.97723   2
   2   7   5 8.56431 1.58091   4
  -2   7  -5 7.92828 1.52099   5
   2   7   5 9.93489 1.77303   5
  -2   7  -5 9.24279 2.14786   2
   2   7   5 9.71062 1.53584   5
   3  -7   5 1.35158 1.17197   2
  -3  -7  -5 1.71692 1.24897   2
  -3  -7  -5 0.21324 1.10287   5
  -3  -7  -5 0.49486 1.05013   4
   3   7   5 1.43708 1.02659   5
   3   7   5 2.09641 0.97680   4
   3   7   5 2.72160 1.09627   5
   3   7   5 2.94209 1.42922   2
  -3   7  -5 1.76573 0.96018   5
  -4  -7  -5 169.909 7.44303   2
  -4  -7  -5 174.659 7.00510   5
   4  -7   5 171.716 6.58504   2
  -4   7  -5 175.789 6.14447   5
   4   7   5 180.865 6.30368   5
  -4   7  -5 169.648 7.55813   4
  -4   7  -5 167.173 6.96399   2
  -4   7  -5 170.728 6.21545   3
   4   7   5 176.132 7.97068   2
   4   7   5 176.961 6.30460   5
   4   7   5 178.362 6.15616   4
  -5  -7  -5 6.49965 1.72771   5
  -5  -7  -5 5.48260 1.86246   2
  -5  -7  -5 5.64284 1.38248   4
   5  -7   5 7.35804 1.62693   2
   5   7   5 2.87574 1.02126   4
  -5   7  -5 8.50145 1.89523   2
  -5   7  -5 9.05907 1.55675   5
   5   7   5 2.32249 1.61637   2
   5   7   5 3.76678 1.33398   5
  -5   7  -5 8.28334 2.18369   4
  -5   7  -5 7.56566 1.40546   3
   5   7   5 5.35689 1.22314   5
   5   7   5 4.67759 1.71081   3
  -6  -7  -5 -0.3265 0.85626   4
  -6  -7  -5 1.61872 1.52368   2
   6  -7   5 0.74475 0.96250   2
  -6  -7  -5 -0.3327 1.21248   5
   6   7   5 -0.0792 0.70172   4
  -6   7  -5 -0.4661 1.56963   4
  -6   7  -5 0.54098 0.83968   5
   6   7   5 1.51690 1.32805   2
   6   7   5 0.52111 0.71081   5
  -6   7  -5 -0.3150 0.80321   3
   6   7   5 1.39685 1.49776   3
  -7  -7  -5 1.62918 1.62210   2
  -7  -7  -5 4.34609 1.99730   5
  -7   7  -5 -0.1931 1.28563   3
  -7   7  -5 0.04835 0.85275   5
   7   7   5 -0.1095 1.33615   3
  -8  -7  -5 2.89041 1.72665   5
  -8  -7  -5 2.68511 1.73547   2
   8   7   5 1.64370 1.41739   3
  -8   7  -5 2.92634 1.54434   3
  -8   7  -5 1.61879 1.00017   5
  -9  -7  -5 35.9347 4.04895   5
   9   7   5 29.2922 4.18687   3
  -9   7  -5 31.2693 3.44338   3
  -9   7  -5 36.2475 2.56365   5
   9   8  -5 9.24683 3.14607   3
  -9   8   5 12.1407 3.12915   2
   8  -8  -5 30.6212 4.28389   4
   8   8  -5 33.5483 4.07908   3
  -8   8   5 28.2479 4.07070   2
   8   8  -5 27.3062 2.10680   4
   8   8  -5 25.6885 1.79902   4
   7  -8  -5 42.2947 4.52690   4
  -7   8   5 32.7845 4.80261   2
  -7   8   5 37.1093 2.98924   5
   7   8  -5 36.3889 4.00397   3
   7   8  -5 33.1868 2.87119   4
   7   8  -5 37.3025 2.54354   4
   6  -8  -5 29.8281 3.97262   4
   6   8  -5 30.9711 2.89711   4
   6   8  -5 33.6648 3.78320   3
  -6   8   5 25.9438 2.60136   5
   6   8  -5 26.5921 2.32271   5
   6   8  -5 31.8020 2.43826   5
  -6   8   5 31.3458 3.92443   2
   5  -8  -5 158.437 7.94919   4
  -5   8   5 162.981 6.19527   5
   5   8  -5 158.840 7.71513   3
   5   8  -5 160.683 6.16276   5
  -5   8   5 160.376 8.13302   2
   5   8  -5 166.626 5.93310   5
   4  -8  -5 45.4461 4.23604   2
  -4  -8   5 43.8898 3.59783   5
   4  -8  -5 48.6671 4.42461   4
  -4   8   5 45.0701 4.22428   2
   4   8  -5 50.4237 3.99094   3
  -4   8   5 45.3710 3.96838   4
   4   8  -5 53.0278 3.25462   5
   4   8  -5 51.6141 3.51968   5
  -4   8   5 49.2945 3.38824   5
  -3  -8   5 26.3121 2.81364   5
   3  -8  -5 27.1404 3.27970   4
   3  -8  -5 22.0754 3.21883   2
  -3  -8   5 28.0451 3.86563   2
  -3   8   5 31.0795 3.24122   4
  -3   8   5 24.9755 3.26360   2
  -3   8   5 26.3788 2.48007   5
   3   8  -5 27.3413 2.88272   3
   3   8  -5 30.4657 2.67305   5
  -2  -8   5 21.5744 2.24365   5
   2  -8  -5 19.9505 2.69938   2
  -2  -8   5 16.8851 3.10966   2
   2  -8  -5 17.2673 2.65041   4
  -2   8   5 21.2950 2.70559   4
  -2   8   5 21.0396 2.79636   2
   2   8  -5 19.8604 2.28742   5
  -2   8   5 20.3753 2.26148   5
   2   8  -5 20.6119 2.30383   3
  -1  -8   5 6.76823 2.04505   2
   1  -8  -5 4.47472 1.72834   4
  -1  -8   5 5.74937 1.32711   5
  -1   8   5 5.32592 1.48856   5
  -1   8   5 7.47833 2.05564   4
  -1   8   5 3.50956 1.63285   2
   1   8  -5 5.55572 1.41608   3
   1   8  -5 2.30643 1.07596   5
   0  -8  -5 89.0358 5.12797   4
   0  -8  -5 95.4105 5.65134   2
   0  -8   5 88.8061 4.31710   5
   0  -8  -5 85.2415 4.35928   5
   0  -8   5 89.3863 5.45384   2
   0   8   5 93.3466 4.96269   4
   0   8  -5 91.3228 5.87531   2
   0   8  -5 88.1799 4.51144   5
   0   8   5 93.0163 4.65899   5
   0   8   5 90.2686 5.67607   2
   1  -8   5 269.810 8.34219   5
  -1  -8  -5 287.763 9.24598   5
   1  -8   5 281.938 10.3120   2
  -1  -8  -5 281.944 9.71074   4
  -1  -8  -5 271.443 10.2912   2
  -1   8  -5 270.075 10.6155   2
   1   8   5 276.235 9.38573   4
  -1   8  -5 290.787 9.02192   5
   1   8   5 287.410 10.8095   2
   1   8   5 285.872 9.12673   5
  -2  -8  -5 42.5908 3.37852   4
  -2  -8  -5 49.3386 4.07002   2
  -2  -8  -5 44.8963 3.45037   5
   2  -8   5 38.0007 3.40207   2
  -2   8  -5 36.8557 2.88350   5
   2   8   5 43.6837 3.99152   2
   2   8   5 44.8435 3.16138   5
   2   8   5 45.3397 3.29245   4
  -2   8  -5 36.6672 3.60255   2
   3  -8   5 27.4227 2.78127   2
  -3  -8  -5 25.2146 2.74170   4
  -3  -8  -5 21.1266 2.77719   5
  -3  -8  -5 24.7155 3.07182   2
   3   8   5 22.6794 3.10273   2
   3   8   5 28.5713 2.61520   5
  -3   8  -5 29.4947 3.18501   4
  -3   8  -5 27.2095 2.46144   5
   3   8   5 20.7702 2.35019   4
  -3   8  -5 27.5303 3.21896   2
  -4  -8  -5 114.321 5.21461   4
  -4  -8  -5 107.007 5.60903   5
   4  -8   5 109.169 5.36250   2
  -4   8  -5 110.312 4.83613   5
   4   8   5 94.0574 6.12545   2
  -4   8  -5 106.035 4.34351   3
   4   8   5 107.973 4.92275   5
   4   8   5 107.220 4.78858   4
  -4   8  -5 92.8121 5.85809   4
  -4   8  -5 108.186 5.72930   2
  -5  -8  -5 0.81972 1.30864   4
   5  -8   5 2.84406 1.30121   2
  -5  -8  -5 2.07856 1.98593   2
  -5  -8  -5 1.02323 1.27303   5
   5   8   5 1.52799 1.42421   2
  -5   8  -5 1.08240 0.82962   5
  -5   8  -5 -0.2563 1.00082   2
   5   8   5 3.85582 1.17891   4
  -5   8  -5 1.20938 0.86501   3
   5   8   5 1.61525 1.39333   3
   5   8   5 0.13203 0.94563   5
   5   8   5 2.99820 1.05439   5
  -6  -8  -5 24.7112 3.21498   5
   6  -8   5 23.2007 2.44433   2
  -6  -8  -5 26.0353 3.44747   2
  -6   8  -5 26.1863 3.23547   2
  -6   8  -5 25.8900 2.42913   5
   6   8   5 23.9112 3.32331   3
  -6   8  -5 27.0519 2.50673   3
   6   8   5 26.1552 2.30249   4
   6   8   5 25.5466 3.62722   2
   6   8   5 24.1843 2.42750   5
   6   8   5 25.9548 2.08086   5
  -7  -8  -5 43.4432 4.31943   2
  -7  -8  -5 46.9311 4.08121   5
  -7   8  -5 50.0980 3.48528   3
   7   8   5 41.7131 4.42907   3
  -7   8  -5 45.9122 3.09535   5
  -8  -8  -5 11.9065 2.93758   2
  -8  -8  -5 18.7674 3.15304   5
  -8   8  -5 13.4536 2.00870   5
   8   8   5 18.5744 3.42992   3
  -9  -8  -5 46.3913 4.61534   5
  -9   8  -5 50.2323 3.52035   5
   9   8   5 49.1610 5.09229   3
   9   9  -5 5.85190 2.58082   3
  -9   9   5 6.49979 2.65862   2
  -8   9   5 0.30675 1.81379   2
   8   9  -5 2.70205 1.00110   4
   8   9  -5 -0.3139 1.35950   3
   7  -9  -5 38.1539 4.84813   4
  -7   9   5 41.0812 4.47426   2
   7   9  -5 37.3026 1.87738   5
   7   9  -5 37.7594 4.33622   3
   7   9  -5 35.1306 3.26050   4
   7   9  -5 41.1572 3.19782   4
   6  -9  -5 7.69576 2.50430   4
   6   9  -5 9.84263 2.53283   3
  -6   9   5 8.07266 2.05349   5
   6   9  -5 11.8653 2.36052   4
   6   9  -5 13.6923 1.95599   5
   6   9  -5 8.78329 1.76688   5
   5   9  -5 24.7368 2.37342   5
  -5   9   5 18.3385 3.26706   2
   5   9  -5 25.6947 3.36238   3
   5   9  -5 19.5964 2.95960   4
   5   9  -5 20.7515 2.69669   5
   4  -9  -5 217.094 9.45604   4
  -4   9   5 214.768 9.72078   2
   4   9  -5 208.481 7.49530   5
   4   9  -5 194.509 7.92933   4
   4   9  -5 208.604 7.84788   5
   4   9  -5 215.375 8.83162   3
   3  -9  -5 313.877 11.6930   4
   3  -9  -5 335.333 14.1114   2
   3   9  -5 302.583 10.6152   3
   3   9  -5 308.434 9.98019   5
   3   9  -5 309.212 10.2643   5
  -3   9   5 326.585 12.3726   2
  -2  -9   5 2.52951 1.38696   5
   2  -9  -5 7.25283 2.22548   4
   2  -9  -5 4.72991 1.81096   2
  -2  -9   5 4.38970 1.98862   2
  -2   9   5 8.25734 2.36632   2
   2   9  -5 4.94882 1.60287   5
   2   9  -5 5.58346 1.51627   5
   2   9  -5 8.00635 1.81759   3
  -2   9   5 7.10043 2.00623   4
  -2   9   5 7.61793 1.72257   5
   1  -9  -5 16.1638 2.93964   2
  -1  -9   5 15.8928 3.01981   2
   1  -9  -5 17.5937 2.81244   4
  -1  -9   5 17.5568 2.30036   5
  -1   9   5 13.6234 2.24521   5
   1   9  -5 12.8629 2.00941   3
   1   9  -5 15.1996 2.27345   5
  -1   9   5 15.3803 2.84859   2
  -1   9   5 15.5830 2.60431   4
   0  -9   5 233.380 9.89319   2
   0  -9  -5 228.676 8.02651   5
   0  -9  -5 229.224 9.11845   4
   0  -9  -5 235.289 9.74551   2
   0   9   5 222.890 8.78661   4
   0   9  -5 242.818 8.34153   5
   0   9   5 233.423 9.95997   2
   0   9   5 226.639 8.26940   5
   0   9  -5 227.860 10.2806   2
  -1  -9  -5 0.07769 1.14693   4
  -1  -9  -5 -0.1956 1.01043   5
   1  -9   5 1.33494 0.90442   5
   1  -9   5 0.98448 1.39269   2
  -1  -9  -5 1.14020 1.35418   2
   1   9   5 1.13396 1.08031   5
  -1   9  -5 1.13485 1.10474   5
  -1   9  -5 2.27782 1.61189   2
   1   9   5 -0.2378 1.14048   2
   1   9   5 1.02310 1.24838   5
  -2  -9  -5 167.776 8.05119   2
  -2  -9  -5 162.613 7.24795   4
  -2  -9  -5 161.783 7.02596   5
   2  -9   5 167.451 7.72968   2
  -2   9  -5 166.230 6.62959   5
   2   9   5 179.313 7.16234   4
   2   9   5 167.489 8.37130   2
   2   9   5 174.071 6.89046   5
  -2   9  -5 155.293 7.61647   4
   2   9   5 164.606 6.80274   5
  -2   9  -5 166.914 8.17072   2
  -3  -9  -5 203.755 8.13533   5
   3  -9   5 186.568 8.19388   2
  -3  -9  -5 181.856 8.66666   2
  -3  -9  -5 207.758 7.94803   4
   3   9   5 192.058 9.19769   2
   3   9   5 204.945 7.69461   4
  -3   9  -5 197.171 8.82451   2
  -3   9  -5 194.321 7.28485   5
   3   9   5 190.676 7.48026   5
   3   9   5 202.707 7.60304   5
  -4  -9  -5 29.8621 3.68617   2
  -4  -9  -5 30.7248 3.05481   4
  -4  -9  -5 28.8116 3.20334   5
   4  -9   5 24.6221 3.01948   2
   4   9   5 27.2730 2.76989   5
  -4   9  -5 25.3694 3.17831   2
   4   9   5 33.9678 3.90112   2
   4   9   5 24.8390 2.63161   4
   4   9   5 31.3759 2.77328   5
  -4   9  -5 24.6395 2.48614   5
  -5  -9  -5 0.30620 1.37685   5
  -5  -9  -5 1.34846 1.55833   2
   5  -9   5 1.74030 1.37952   2
  -5  -9  -5 1.11547 1.15509   4
   5   9   5 -0.6384 1.22961   3
  -5   9  -5 -1.1924 1.10023   2
   5   9   5 -0.3388 1.07974   5
   5   9   5 -1.0198 1.13016   4
  -5   9  -5 0.14582 0.93404   3
   5   9   5 1.72968 1.61081   2
  -5   9  -5 2.28101 1.16287   5
   5   9   5 1.78892 1.01724   5
   6  -9   5 5.16639 1.63023   2
  -6  -9  -5 5.45095 1.92818   5
   6   9   5 3.98556 1.21632   5
   6   9   5 3.20384 1.34746   5
  -6   9  -5 3.14241 1.31559   5
   6   9   5 4.36925 2.03353   2
   6   9   5 4.51617 1.25341   4
  -6   9  -5 4.50451 1.45993   3
  -6   9  -5 3.60376 1.66321   2
   7  -9   5 31.9589 3.09537   2
  -7  -9  -5 34.0492 3.89689   5
   7   9   5 31.1041 4.14908   2
  -7   9  -5 34.0787 2.80740   5
  -7   9  -5 32.3974 3.18327   3
  -7   9  -5 33.4145 4.13531   2
   7   9   5 35.7248 4.03927   3
   7   9   5 25.2438 2.10509   5
  -8  -9  -5 10.6063 2.60668   5
  -8   9  -5 8.53567 2.01244   3
  -8   9  -5 11.1592 2.11018   5
  -8  10   5 -0.9678 1.96998   2
   8  10  -5 2.91007 2.42893   3
   8  10  -5 2.90173 1.24097   4
   7 -10  -5 1.16088 2.18542   4
   7  10  -5 3.37879 1.33676   4
   7  10  -5 3.43395 1.05395   5
   7  10  -5 5.47833 2.10452   4
   7  10  -5 6.41700 2.35171   3
  -7  10   5 6.55382 2.53460   2
   7  10  -5 4.21964 1.48843   5
  -7  10   5 3.59976 1.78654   5
   6 -10  -5 2.43740 2.65817   4
   6  10  -5 8.63587 2.43451   3
   6  10  -5 7.13387 1.86702   5
  -6  10   5 3.50556 2.08109   2
   6  10  -5 6.24381 1.52309   5
  -6  10   5 5.29600 1.64966   5
   6  10  -5 5.36962 2.07199   4
   5 -10  -5 130.626 7.64339   4
  -5  10   5 114.677 5.73238   5
   5  10  -5 119.772 7.03604   3
  -5  10   5 120.454 7.64151   2
   5  10  -5 118.961 5.44787   5
   4 -10  -5 73.3702 5.71545   4
  -4  10   5 66.4921 4.30244   5
   4  10  -5 65.0667 4.63338   4
   4  10  -5 71.5602 4.27027   5
   3 -10  -5 12.2920 3.17680   4
   3  10  -5 12.7551 2.47892   4
  -3  10   5 13.5668 2.46727   5
  -3  10   5 14.3614 3.04023   2
   3  10  -5 14.7838 2.20534   3
   3  10  -5 14.5131 2.28275   5
   2 -10  -5 27.6558 3.56171   4
   2  10  -5 26.3710 2.87282   5
  -2  10   5 27.0441 3.66403   2
  -2  10   5 25.1028 3.12899   5
   2  10  -5 24.3375 2.75897   3
   2  10  -5 24.0625 3.04182   4
   1 -10  -5 110.274 6.39074   4
   1  10  -5 112.221 5.62538   5
  -1  10   5 125.768 7.43743   2
   1  10  -5 104.643 6.07074   4
   1  10  -5 110.650 5.35149   3
   1  10  -5 110.624 7.34268   2
   0 -10   5 48.9918 3.42434   5
   0 -10   5 42.7755 4.35896   2
   0 -10  -5 50.8880 4.32123   4
   0  10   5 43.0076 4.49226   4
   0  10   5 43.1602 3.41251   5
   0  10  -5 39.1462 3.40516   5
   0  10  -5 46.5606 4.83714   2
   0  10   5 46.6764 4.60778   2
  -1 -10  -5 98.7672 5.26867   5
   1 -10   5 89.4738 6.03212   2
  -1 -10  -5 100.015 5.81031   4
   1  10   5 90.1929 5.28943   4
  -1  10  -5 92.3176 5.02114   5
  -1  10  -5 98.2084 6.60840   2
   1  10   5 94.7971 6.48782   2
   1  10   5 85.4267 4.94651   5
   2 -10   5 13.7349 2.78044   2
  -2 -10  -5 16.2474 2.62265   5
  -2 -10  -5 16.3685 2.77640   4
  -2  10  -5 14.4634 2.82386   2
   2  10   5 17.2273 3.07604   2
   2  10   5 20.4076 2.57174   5
  -2  10  -5 16.4083 2.30000   5
   2  10   5 18.3501 2.59049   4
   3 -10   5 19.0882 2.87159   2
  -3 -10  -5 21.3943 2.91681   4
   3  10   5 23.8150 2.75324   4
  -3  10  -5 23.1734 3.42163   2
   3  10   5 18.2068 3.29293   2
   3  10   5 18.8934 2.53705   5
  -3  10  -5 21.3683 2.54994   5
  -4 -10  -5 0.71457 1.42990   5
  -4 -10  -5 0.39587 1.24569   4
   4  10   5 -2.0821 1.06557   4
   4  10   5 0.15989 1.13401   5
  -4  10  -5 2.30111 1.49901   2
   4  10   5 0.80026 1.46318   2
  -4  10  -5 1.31739 1.14101   5
   5 -10   5 65.0726 4.90764   2
  -5 -10  -5 75.3283 5.14173   5
   5  10   5 71.7415 4.16152   4
  -5  10  -5 70.6855 4.16493   3
   5  10   5 83.5088 5.65066   3
  -5  10  -5 68.4431 4.29205   5
  -5  10  -5 71.7551 5.25873   2
   5  10   5 78.9434 4.48651   5
   5  10   5 86.1654 6.40776   2
   6 -10   5 3.41889 1.77529   2
  -6 -10  -5 0.96986 1.70934   5
   6  10   5 2.15013 1.18855   5
  -6  10  -5 4.48543 1.96542   2
  -6  10  -5 5.20513 1.58105   5
   6  10   5 2.31670 1.26813   4
  -6  10  -5 1.71100 1.41844   3
   6  10   5 1.94229 1.53077   5
   6  10   5 -0.5242 1.59781   3
  -7 -10  -5 7.39680 2.36495   5
   7 -10   5 2.68316 1.97307   2
   7  10   5 2.98930 1.35657   4
  -7  10  -5 5.17453 1.41121   5
  -7  10  -5 2.47484 1.71003   3
   7  10   5 2.40809 2.18310   3
   7  10   5 5.71774 1.40543   5
   7  10   5 3.97278 2.35071   2
   7  10   5 3.53349 1.30126   5
  -7  10  -5 5.05489 1.86681   2
  -8 -10  -5 46.6599 4.93043   5
   8  10   5 58.3372 5.52118   3
   7  11  -5 2.50176 2.59731   5
  -7  11   5 0.96341 2.04691   2
   7  11  -5 -1.0011 1.12878   5
   7  11  -5 0.44567 2.98884   4
   7  11  -5 0.95902 1.36268   3
   6 -11  -5 26.6560 4.29547   4
  -6  11   5 31.8286 4.64327   2
   6  11  -5 22.2650 3.78125   3
   6  11  -5 29.6022 3.96729   4
   6  11  -5 32.6326 2.72040   5
   5 -11  -5 31.1433 4.67438   4
   5  11  -5 33.5768 3.77370   4
   5  11  -5 29.2131 3.92802   3
  -5  11   5 36.9872 4.59474   2
   5  11  -5 29.2489 2.95860   5
   4 -11  -5 72.2758 5.99160   4
   4  11  -5 74.1590 4.58975   5
   4  11  -5 73.0756 5.30137   3
  -4  11   5 77.4353 6.34348   2
   4  11  -5 65.9167 5.81546   4
   3 -11  -5 55.7870 5.20034   4
   3  11  -5 55.0463 5.01843   3
  -3  11   5 61.7799 5.38736   2
   3  11  -5 54.4366 4.77813   5
   2 -11  -5 18.9030 3.24519   4
   2  11  -5 15.8759 2.42114   3
  -2  11   5 10.1887 2.88066   2
   1  11  -5 27.2274 4.99049   2
   1  11  -5 25.7992 2.80613   3
   0 -11  -5 20.4371 3.37459   4
   0  11  -5 21.3938 3.46955   2
  -1 -11  -5 2.07492 1.61724   4
  -1  11  -5 0.59540 1.66936   2
  -2 -11  -5 17.6143 3.09794   4
  -2 -11  -5 18.1858 3.17747   5
  -2  11  -5 14.0193 3.08204   2
  -3 -11  -5 1.21652 1.39662   4
  -3 -11  -5 0.82780 1.10870   5
   3  11   5 -0.3795 1.28844   4
  -3  11  -5 -0.7314 1.61379   2
   3  11   5 -0.0067 1.51381   2
   4 -11   5 0.17762 1.86521   2
  -4 -11  -5 -0.2758 1.50262   4
  -4 -11  -5 3.37267 1.59656   5
   4  11   5 1.79630 1.38919   4
  -4  11  -5 3.08688 1.83763   2
   4  11   5 -0.3524 1.44860   2
   4  11   5 2.33579 1.30802   5
  -5 -11  -5 1.75238 1.51908   5
   5 -11   5 4.74961 2.02852   2
   5  11   5 3.18447 1.63998   5
  -5  11  -5 1.01647 1.63792   3
   5  11   5 0.83852 1.69256   3
  -5  11  -5 2.53014 1.82434   2
   5  11   5 4.29998 1.83336   4
  -5  11  -5 1.08740 1.23277   5
   5  11   5 1.82651 2.12158   2
   6 -11   5 18.2375 3.49533   2
  -6 -11  -5 27.4542 3.79826   5
  -6  11  -5 21.7348 3.63412   2
   6  11   5 20.2209 2.83942   4
  -6  11  -5 19.7930 2.81898   3
   6  11   5 20.5848 2.54479   5
  -6  11  -5 22.8531 2.65322   5
   6  11   5 23.3730 3.54946   3
   6  11   5 24.7755 4.34068   2
  -7 -11  -5 0.58904 2.04420   5
   7  11   5 0.34556 1.69709   3
   7  11   5 -0.2171 1.10783   5
   7  11   5 1.58891 2.02306   2
  -7  11  -5 0.86083 1.26342   5
  -7  11  -5 -0.6936 1.56876   2
  -7  11  -5 2.01650 1.77847   3
  -7  12   5 2.68600 2.80917   2
   7  12  -5 7.22216 2.41590   3
   7  12  -5 2.84102 1.48296   5
   6 -12  -5 2.02803 2.34368   4
  -6  12   5 1.42503 2.01489   2
   6  12  -5 1.45997 1.92906   3
   6  12  -5 -1.3935 1.26333   5
   5 -12  -5 12.7633 3.24821   4
   5  12  -5 18.0217 2.64878   5
  -5  12   5 28.5124 4.47415   2
   5  12  -5 20.7532 3.62930   3
   4 -12  -5 0.78037 2.24866   4
  -4  12   5 0.43785 1.84203   2
   4  12  -5 6.14444 1.77620   5
   4  12  -5 2.89024 1.60623   3
   3 -12  -5 21.6150 3.97144   4
  -3  12   5 21.7351 3.92343   2
   3  12  -5 23.2362 2.97345   5
   3  12  -5 25.4217 3.33214   3
   2 -12  -5 43.6350 4.59597   4
   2  12  -5 34.7917 3.29048   5
  -2  12   5 33.8896 3.49011   5
  -2  12   5 40.2072 4.81616   2
   1 -12  -5 64.3446 5.50560   4
   1  12  -5 62.7405 4.40201   5
   1  12  -5 60.9341 6.17047   2
   1  12  -5 66.9541 4.52044   3
  -1  12   5 59.1721 4.36577   5
  -1  12   5 61.0982 5.83922   2
   0 -12  -5 103.010 6.78988   4
   0  12  -5 105.077 7.61611   2
   0  12  -5 97.5726 5.72813   5
   0  12   5 116.386 7.85469   2
   0  12   5 100.527 5.76961   5
  -1 -12  -5 37.2145 4.96580   4
   1  12   5 27.8749 3.29335   5
   1  12   5 36.5078 4.63498   2
  -1  12  -5 36.2415 4.74726   2
  -1  12  -5 24.7332 3.14056   5
  -2 -12  -5 126.213 8.30067   4
   2  12   5 121.032 6.39031   5
   2  12   5 123.692 8.33891   2
  -2  12  -5 114.016 6.15961   5
  -3 -12  -5 20.0705 3.61728   4
  -3 -12  -5 26.5538 3.20089   5
   3  12   5 22.5016 3.91989   2
  -3  12  -5 22.3041 2.95173   5
  -3  12  -5 24.6675 3.97781   2
   3  12   5 23.8847 3.10309   5
  -4 -12  -5 33.3991 4.04836   5
   4  12   5 39.5902 4.99134   2
  -4  12  -5 39.1914 3.52972   5
   4  12   5 35.8065 3.54888   5
  -4  12  -5 33.5898 4.64574   2
  -5 -12  -5 73.6414 5.57079   5
  -5  12  -5 76.4960 4.77476   3
   5  12   5 71.6035 6.89686   2
   5  12   5 68.5951 5.57738   4
  -5  12  -5 74.7050 6.09776   2
   5  12   5 87.0869 5.35245   5
   5  12   5 97.1629 6.51884   3
  -5  12  -5 81.2371 5.12470   5
  -6 -12  -5 53.5075 5.04530   5
   6  12   5 55.7594 6.27040   2
   6  12   5 49.6566 4.30633   4
  -6  12  -5 60.9743 4.41498   5
  -6  12  -5 49.1681 4.66587   3
   6  12   5 51.6843 3.80596   5
   6  12   5 56.7586 5.49286   3
  -6  12  -5 60.0065 5.39929   2
  -7 -12  -5 14.9737 3.42749   5
   7  12   5 16.9914 3.78339   3
  -7  12  -5 15.6386 3.65331   2
  -7  12  -5 14.9263 2.63439   5
   7  12   5 24.0184 4.46990   2
   7  12   5 17.5123 2.51848   5
   6  13  -5 26.4911 4.43955   3
   6  13  -5 37.7226 3.32891   5
  -6  13   5 31.5690 4.74829   2
   5 -13  -5 9.47061 3.02714   4
   5  13  -5 7.76059 1.82709   5
   5  13  -5 7.93337 2.43491   3
  -5  13   5 13.2651 3.53152   2
   4 -13  -5 12.0186 3.06671   4
   4  13  -5 17.2449 3.18737   3
  -4  13   5 9.90120 3.17799   2
   4  13  -5 14.4772 2.68091   5
  -4  13   5 16.7400 2.74015   5
   3 -13  -5 62.2882 5.65736   4
  -3  13   5 52.6378 4.33312   5
  -3  13   5 43.0751 5.16471   2
   3  13  -5 51.9736 4.32451   5
   3  13  -5 44.6437 4.21797   3
   2 -13  -5 21.9484 4.00144   4
   2  13  -5 21.1749 2.78134   5
  -2  13   5 23.5230 4.14477   2
  -2  13   5 19.2227 2.93872   5
   2  13  -5 17.9374 2.94458   3
   1 -13  -5 -1.2678 1.78781   4
  -1  13   5 1.10314 1.85057   2
   1  13  -5 4.00426 1.77513   3
  -1  13   5 3.07483 1.71276   5
   1  13  -5 3.90975 2.60016   2
   1  13  -5 2.25085 1.54277   5
   0 -13  -5 90.4328 6.76205   4
   0  13  -5 100.182 8.01006   2
   0  13   5 92.0071 5.86102   5
   0  13   5 100.695 7.74260   2
   0  13  -5 93.5605 5.66788   5
  -1 -13  -5 20.5200 3.82250   4
   1  13   5 21.8824 4.09676   2
  -1  13  -5 20.3812 4.06676   2
   1  13   5 14.6519 2.76843   5
  -1  13  -5 14.2152 2.75119   5
  -2 -13  -5 7.17528 2.52828   4
  -2  13  -5 5.87948 2.48287   2
   2  13   5 6.79337 2.11937   5
   2  13   5 8.32200 2.99729   2
  -2  13  -5 6.26462 1.89520   5
   3  13   5 29.6052 4.77516   2
  -3  13  -5 34.9766 4.83338   2
   3  13   5 30.2601 3.31173   5
  -3  13  -5 35.5673 3.66576   5
  -4  13  -5 3.93719 2.38076   2
  -4  13  -5 7.78857 1.90730   5
   4  13   5 5.68662 2.58757   2
   4  13   5 2.98145 1.76607   5
  -5  13  -5 5.37658 1.67183   5
  -5  13  -5 4.16597 1.95877   2
   5  13   5 4.28043 2.62039   2
   5  13   5 3.13936 1.88576   3
   5  13   5 3.91577 1.64132   5
  -6  13  -5 9.83900 2.39399   5
  -6  13  -5 6.26525 2.75794   2
   6  13   5 12.8706 2.61478   5
   6  13   5 10.9028 3.29916   3
   6  13   5 10.5978 3.77746   2
  -5  14   5 19.7393 4.83100   2
  -5  14   5 19.4556 2.96611   5
   5  14  -5 17.2978 2.79441   5
  -4  14   5 42.7580 4.06898   5
   4  14  -5 38.5361 4.06284   5
  -4  14   5 40.8403 5.44968   2
   4  14  -5 41.2493 4.48187   3
   3 -14  -5 26.0367 4.32520   4
  -3  14   5 28.1916 4.71157   2
   3  14  -5 28.1935 3.48401   3
  -3  14   5 31.4255 3.58626   5
   3  14  -5 26.3379 3.42425   5
   2 -14  -5 2.41181 2.21414   4
   2  14  -5 3.36486 1.83532   5
  -2  14   5 -0.2422 1.63552   2
   2  14  -5 2.48572 1.68659   3
  -2  14   5 2.49183 1.59362   5
   1 -14  -5 0.94901 1.98497   4
  -1  14   5 1.49242 1.41295   5
   1  14  -5 0.08963 1.44326   5
   1  14  -5 0.08963 1.55472   3
  -1  14   5 -1.2494 1.60773   2
   1  14  -5 1.35058 1.79384   2
   0 -14  -5 73.0393 6.20094   4
   0  14   5 74.5175 5.47839   5
   0  14  -5 68.3710 5.24359   5
   0  14   5 83.4991 7.23050   2
   0  14  -5 60.5321 6.83696   2
   1  14   5 1.77991 1.67627   5
  -1  14  -5 2.33260 1.39814   5
  -1  14  -5 3.41944 2.26151   2
   1  14   5 4.58979 2.63469   2
  -2  14  -5 30.8622 3.49590   5
   2  14   5 30.5285 5.10686   2
  -2  14  -5 33.3344 5.07056   2
   2  14   5 33.8438 3.64548   5
  -3  14  -5 139.640 9.33570   2
   3  14   5 119.337 9.26913   2
   3  14   5 125.998 6.89194   5
  -3  14  -5 121.491 6.75952   5
  -4  14  -5 2.53286 2.30074   2
   4  14   5 1.90336 1.60472   5
   4  14   5 1.49050 2.00395   2
  -4  14  -5 3.27359 1.59879   5
   5  14   5 4.47768 2.43648   3
   5  14   5 4.37981 1.82201   5
   5  14   5 6.24783 2.99856   2
  -5  14  -5 5.24346 1.73815   5
   3  15  -5 14.6365 3.14418   3
   3  15  -5 16.9083 3.04548   5
   2  15  -5 23.9359 3.48814   3
   2  15  -5 22.1040 3.44895   5
   1  15  -5 4.41127 1.95107   5
  -1  15   5 5.00656 2.95958   2
   1  15  -5 5.19099 2.20495   3
  -1  15   5 4.79524 2.24953   5
   0  15   5 15.4672 3.53604   5
   0  15  -5 17.4498 4.37493   2
   0  15   5 16.8159 4.16016   2
   0  15  -5 17.8657 3.57451   5
   1  15   5 79.4738 6.84301   5
   1  15   5 76.0432 9.20457   2
  -1  15  -5 80.7506 6.54240   5
  -1  15  -5 78.8624 7.69803   2
  -2  15  -5 -0.9508 2.20785   2
   2  15   5 -0.8790 1.51238   5
   3  15   5 19.1912 3.10782   5
  -3  15  -5 13.1746 4.06812   2
  -1  16   5 45.0296 6.10170   2
   0  16  -5 2.14928 1.60091   5
   0  16   5 2.23319 1.99012   5
   0  16  -5 0.23915 1.57122   3
   0  16  -5 -0.6706 2.33542   2
   0  16   5 1.85806 2.41134   2
   1  16   5 20.4029 4.62525   2
  -1  16  -5 25.3743 5.89866   2
 -10   0   6 100.306 4.42636   5
 -10   0   6 107.705 6.92557   2
  10   0  -6 113.688 7.48200   3
  -9   0   6 0.10675 1.20730   2
  -9   0   6 0.00670 0.80925   5
   9   0  -6 1.73890 1.26473   4
   9   0  -6 -1.2985 1.62212   3
   8   0  -6 48.8444 3.91832   4
   8   0  -6 51.5405 4.45101   3
  -8   0   6 56.6151 2.98899   5
   7   0  -6 -0.4045 1.17525   4
   7   0  -6 1.96013 1.60805   3
  -7   0   6 0.99071 0.73949   5
  -6   0   6 451.482 14.2372   3
   6   0  -6 457.222 14.0906   3
   6   0  -6 480.755 12.4661   4
  -6   0   6 477.970 12.0316   4
  -5   0   6 1.34908 1.18281   3
   5   0  -6 1.36761 1.14838   3
  -5   0   6 1.04253 0.73942   4
   5   0  -6 0.84598 0.93084   4
  -4   0   6 182.630 5.94966   4
   4   0  -6 180.967 6.15978   4
   4   0  -6 172.960 6.69724   3
  -4   0   6 177.198 6.82751   3
  -4   0   6 182.916 5.93710   5
  -3   0   6 0.84466 0.71547   3
   3   0  -6 1.00616 0.53213   5
   3   0  -6 -0.0728 0.68573   4
  -3   0   6 1.42131 0.86494   4
  -3   0   6 1.53107 0.73930   5
  -2   0   6 8.66677 1.21731   5
  -2   0   6 9.22685 1.26307   4
   2   0  -6 9.47787 1.15899   5
   2   0  -6 8.14887 1.26081   3
   2   0  -6 9.51559 1.37394   4
   1   0  -6 1.48259 0.67731   4
  -1   0   6 1.03559 0.57389   3
   1   0  -6 1.49011 0.67126   5
   0   0  -6 6.74268 1.17904   4
   0   0   6 8.78111 0.92882   3
   0   0  -6 7.11038 1.12836   5
  -1   0  -6 0.83573 0.63764   5
  -1   0  -6 0.69251 0.69132   4
   1   0   6 1.03121 0.57155   5
   2   0   6 1205.60 25.9664   2
  -2   0  -6 1263.13 26.6331   4
   2   0   6 1241.67 25.8459   5
  -2   0  -6 1226.16 26.2727   5
   3   0   6 0.65193 0.41601   5
   3   0   6 0.82605 0.44571   2
  -3   0  -6 1.04993 0.58881   5
   3   0   6 0.21698 0.33538   3
  -3   0  -6 1.19204 0.71084   4
  -4   0  -6 532.362 12.9317   5
  -4   0  -6 550.846 13.1131   4
   4   0   6 552.252 12.5884   3
   5   0   6 0.84112 0.68288   3
  -5   0  -6 0.24890 0.58679   5
  -5   0  -6 1.18237 0.69697   4
   6   0   6 90.4698 4.11206   3
  -6   0  -6 84.4423 3.56564   4
  -7   0  -6 -0.4043 0.64570   5
  -7   0  -6 0.04628 0.68024   4
   7   0   6 -0.0459 0.92924   3
   8   0   6 340.286 10.7897   3
  -8   0  -6 337.632 8.90366   4
  -8   0  -6 334.788 9.46897   5
  -8   0  -6 342.397 8.56473   4
  -9   0  -6 0.04090 0.91452   5
   9   0   6 1.04097 1.24787   3
 -10   0  -6 79.7056 4.02972   5
  10  -1  -6 7.85154 2.62067   3
 -10  -1   6 6.94123 1.49712   5
 -10  -1   6 6.36920 2.13543   2
 -10   1   6 4.51822 1.26366   5
  10   1  -6 6.44562 2.37712   3
 -10   1   6 12.4279 2.75866   2
   9  -1  -6 2.34724 1.41959   4
   9  -1  -6 2.98803 1.88163   3
  -9  -1   6 0.34269 0.86307   5
   9   1  -6 -0.1433 1.03816   4
   9   1  -6 0.18625 1.20211   3
  -9   1   6 -0.1312 0.78296   5
  -9   1   6 -0.4705 1.40248   2
   8  -1  -6 30.2486 2.84118   4
  -8  -1   6 25.1338 2.12357   5
   8  -1  -6 21.2435 3.38529   3
  -8   1   6 31.5847 2.13384   5
   8   1  -6 28.1457 3.41930   3
   8   1  -6 28.1207 2.51183   4
  -8   1   6 30.1226 2.43063   4
  -8   1   6 32.6462 3.68576   2
   7  -1  -6 58.1824 3.73607   4
   7  -1  -6 69.2182 4.90048   3
  -7  -1   6 62.2236 3.13983   5
   7   1  -6 61.7537 3.45169   4
  -7   1   6 66.4239 3.54030   4
   7   1  -6 62.9381 4.62562   3
  -7   1   6 62.8385 4.78933   2
   6  -1  -6 277.520 8.68690   4
  -6  -1   6 277.045 10.1910   3
   6  -1  -6 263.080 9.79373   3
  -6  -1   6 277.750 7.73418   5
  -6   1   6 268.866 10.1687   2
  -6   1   6 277.567 8.27361   4
   6   1  -6 279.152 8.20074   4
  -6   1   6 265.243 7.93011   5
   6   1  -6 295.424 10.2339   3
  -6   1   6 241.178 9.62980   3
  -5  -1   6 66.6803 4.18498   3
  -5  -1   6 62.9269 2.97631   5
   5  -1  -6 64.9914 4.14640   3
   5   1  -6 66.8368 4.17327   3
  -5   1   6 61.4873 3.28185   4
   5   1  -6 68.1026 3.43383   4
  -5   1   6 67.0389 4.21758   3
  -5   1   6 61.1745 2.77369   5
  -4  -1   6 692.019 17.3295   3
   4  -1  -6 679.411 16.6011   4
  -4  -1   6 696.361 15.6174   5
   4  -1  -6 666.852 17.2011   3
  -4   1   6 665.104 15.3432   5
  -4   1   6 653.863 16.1951   4
   4   1  -6 699.807 16.1110   4
  -4   1   6 672.182 17.4388   3
   4   1  -6 676.377 13.7902   5
   4   1  -6 697.580 17.2506   3
  -3  -1   6 350.572 9.14991   5
   3  -1  -6 356.315 9.88983   4
   3  -1  -6 352.916 8.12876   5
  -3  -1   6 348.506 10.0605   3
   3  -1  -6 357.155 10.1899   3
  -3   1   6 356.651 8.98769   5
   3   1  -6 358.292 8.55637   5
  -3   1   6 343.066 10.1197   3
  -3   1   6 370.739 9.69683   4
   3   1  -6 362.358 9.57496   4
   2  -1  -6 1.44272 0.62730   5
  -2  -1   6 3.45651 1.05927   3
   2  -1  -6 2.19965 0.88754   4
  -2  -1   6 2.47760 0.83073   5
   2   1  -6 2.32606 0.84219   4
  -2   1   6 2.11387 0.78714   4
   2   1  -6 3.05613 0.80283   5
   2   1  -6 3.92843 0.97589   3
  -2   1   6 3.06723 0.89178   5
  -2   1   6 1.44622 0.77072   3
   1  -1  -6 475.142 11.9908   4
  -1  -1   6 486.586 11.3314   3
  -1  -1   6 495.426 12.0698   5
   1  -1  -6 482.280 11.3839   5
   1   1  -6 484.859 11.8775   4
  -1   1   6 478.584 11.5492   3
   1   1  -6 465.124 11.1586   3
  -1   1   6 473.634 12.6230   2
  -1   1   6 460.832 11.8172   4
   1   1  -6 460.289 11.3039   5
   0  -1  -6 665.218 14.8003   5
   0  -1  -6 628.636 15.0871   4
   0  -1   6 647.491 13.8293   3
   0   1   6 631.250 15.4795   2
   0   1  -6 636.780 14.6481   5
   0   1  -6 634.880 15.0197   4
  -1  -1  -6 456.013 11.3421   4
   1  -1   6 436.919 10.7164   5
   1  -1   6 464.320 9.46705   3
  -1  -1  -6 456.555 11.1043   5
  -1   1  -6 438.787 11.2599   4
   1   1   6 480.576 12.0931   4
   1   1   6 449.160 11.3919   2
  -1   1  -6 428.914 10.8771   5
  -2  -1  -6 11.7198 1.28689   5
  -2  -1  -6 12.7918 1.40544   4
   2  -1   6 9.71303 1.06628   5
   2   1   6 11.7694 1.24639   2
  -2   1  -6 10.5266 1.21593   5
   2   1   6 9.23927 1.08195   5
  -3  -1  -6 719.011 16.7611   4
   3  -1   6 731.260 15.5917   2
  -3  -1  -6 732.941 16.7969   5
   3  -1   6 723.633 15.4926   5
   3  -1   6 755.904 15.1480   3
   3   1   6 742.236 16.2291   2
   3   1   6 732.596 16.0625   3
   3   1   6 734.335 15.9591   5
  -3   1  -6 745.381 16.5656   5
  -4  -1  -6 659.997 15.2272   5
   4  -1   6 643.319 14.2073   3
  -4  -1  -6 658.952 15.1421   4
   4   1   6 652.689 13.3736   5
   4   1   6 642.756 14.1488   2
  -4   1  -6 636.965 14.8697   5
   4   1   6 651.815 13.3461   5
   4   1   6 657.472 14.9994   3
  -5  -1  -6 40.9146 2.76749   5
  -5  -1  -6 37.2814 2.24656   4
   5  -1   6 35.8536 2.11868   3
   5   1   6 41.6232 2.57910   3
  -5   1  -6 40.1431 2.25921   5
  -6  -1  -6 3.70830 0.98699   4
   6  -1   6 2.08084 0.91364   3
  -6  -1  -6 2.92888 1.04642   5
   6   1   6 2.08236 1.09353   3
  -6   1  -6 4.34740 1.10608   4
  -6   1  -6 1.31409 0.78158   5
  -7  -1  -6 113.581 4.65094   5
   7  -1   6 109.602 4.85256   3
  -7  -1  -6 116.898 3.99714   4
   7   1   6 118.598 5.40184   3
  -7   1  -6 118.853 4.48846   4
  -7   1  -6 118.535 4.39294   5
  -8  -1  -6 22.8129 2.36085   5
   8  -1   6 19.9665 2.25657   3
  -8  -1  -6 21.6358 1.63120   4
  -8  -1  -6 25.0265 1.44954   4
  -8   1  -6 22.0939 1.98681   5
   8   1   6 25.3802 2.81420   3
  -8   1  -6 25.2761 1.97196   4
   9  -1   6 77.9899 4.61670   3
  -9  -1  -6 79.3486 4.06720   5
  -9   1  -6 77.3968 3.69039   5
  -9   1  -6 79.5717 3.19491   4
  -9   1  -6 70.1235 3.50140   4
   9   1   6 80.1577 4.96629   3
  10  -1   6 3.16642 1.64737   3
 -10  -1  -6 4.63808 1.51709   5
  10   1   6 3.45910 1.64822   3
 -10   1  -6 2.51051 1.16468   5
 -10  -2   6 6.39110 1.66219   5
  10   2  -6 7.04035 2.98832   3
 -10   2   6 4.15746 1.51075   5
 -10   2   6 7.84354 2.33738   2
   9  -2  -6 3.04766 1.59415   4
  -9  -2   6 6.23871 1.53766   5
   9   2  -6 7.34340 2.58240   3
  -9   2   6 7.86681 2.45975   2
  -9   2   6 9.17414 1.82414   4
  -9   2   6 5.88154 1.20397   5
   9   2  -6 7.39437 1.44836   4
  -8  -2   6 48.2869 3.05314   5
   8  -2  -6 46.6190 3.74964   4
   8   2  -6 47.8693 4.43253   3
  -8   2   6 53.1648 4.63425   2
  -8   2   6 53.2041 3.31251   4
   8   2  -6 53.8357 2.92414   4
  -7  -2   6 20.8422 1.97904   5
   7  -2  -6 22.3573 2.71498   4
   7   2  -6 25.1960 3.72413   3
  -7   2   6 17.4611 2.67693   2
  -7   2   6 20.3732 2.30105   4
   7   2  -6 18.0919 2.08229   4
  -6  -2   6 78.1321 4.98040   3
  -6  -2   6 78.8655 3.64430   5
   6  -2  -6 86.6302 4.61465   4
   6   2  -6 91.2991 3.96814   4
  -6   2   6 81.6594 4.07596   4
   6   2  -6 72.1567 4.92324   3
  -6   2   6 80.2264 5.14562   2
  -6   2   6 81.2497 3.28194   5
  -6   2   6 69.5158 4.77082   3
  -5  -2   6 86.2618 4.82747   3
   5  -2  -6 88.9533 4.41189   4
  -5  -2   6 85.8127 3.69464   5
   5   2  -6 93.1269 3.92001   4
   5   2  -6 87.2260 4.81384   3
  -5   2   6 79.1831 4.87768   2
  -5   2   6 84.1662 4.02984   4
  -5   2   6 83.3887 3.32119   5
   4  -2  -6 80.3440 4.13201   4
  -4  -2   6 70.1397 4.10641   3
  -4  -2   6 66.3065 3.22802   5
  -4   2   6 80.6956 3.80955   4
   4   2  -6 76.1010 2.63765   5
  -4   2   6 74.8974 3.10543   5
   4   2  -6 75.9373 4.24942   3
   4   2  -6 72.3064 2.52732   5
  -4   2   6 81.8000 4.36331   3
   4   2  -6 73.4758 3.49748   4
  -4   2   6 80.6511 4.65056   2
  -3  -2   6 2.09253 0.78938   5
   3  -2  -6 2.16375 0.51304   5
  -3  -2   6 1.02030 0.72399   3
   3  -2  -6 1.59404 0.99342   4
  -3   2   6 2.35043 1.02732   3
  -3   2   6 1.69920 1.04534   2
   3   2  -6 1.37638 0.66965   5
  -3   2   6 2.63325 0.81316   5
   3   2  -6 2.01108 0.85053   4
  -3   2   6 1.55421 0.83836   4
   2  -2  -6 178.855 5.31802   5
  -2  -2   6 191.923 5.86441   5
   2  -2  -6 187.244 6.43133   4
  -2   2   6 193.964 6.24805   4
   2   2  -6 189.673 6.03120   4
   2   2  -6 189.414 6.05714   3
   2   2  -6 184.700 5.61332   5
  -2   2   6 197.350 6.37389   3
  -2   2   6 192.124 7.10439   2
   1  -2  -6 6.97084 1.07779   5
   1  -2  -6 8.82470 1.31816   4
  -1  -2   6 7.29664 1.04395   5
  -1  -2   6 6.19787 0.95765   3
   1   2  -6 6.75787 1.04126   5
   1   2  -6 9.02456 1.31439   4
   1   2  -6 7.72890 1.08975   3
  -1   2   6 7.46571 1.33157   5
  -1   2   6 7.78084 1.27476   4
  -1   2   6 7.22397 1.45017   2
   0  -2   6 161.501 5.10032   5
   0  -2  -6 155.491 5.48922   4
   0  -2   6 161.705 4.30461   3
   0  -2  -6 164.488 5.22639   5
   0   2   6 148.349 4.99234   5
   0   2  -6 155.855 5.07931   5
   0   2   6 169.436 5.49085   4
   0   2  -6 156.974 4.26877   3
   0   2   6 156.642 5.76465   2
  -1  -2  -6 91.1237 3.88470   4
  -1  -2  -6 91.8651 3.79551   5
  -1  -2  -6 98.4862 4.11295   2
  -1   2  -6 96.0943 3.67081   5
   1   2   6 91.4777 3.61629   5
   1   2   6 96.5449 4.09011   2
  -2  -2  -6 0.30757 0.56299   2
  -2  -2  -6 0.89000 0.65426   4
   2  -2   6 0.64957 0.48518   5
  -2  -2  -6 0.68324 0.58762   5
   2   2   6 0.45631 0.58867   4
  -2   2  -6 0.88997 0.52893   5
   2   2   6 0.18585 0.43642   5
   2   2   6 0.22714 0.61999   2
   3  -2   6 472.923 10.0671   5
  -3  -2  -6 457.064 11.2760   2
   3  -2   6 460.992 10.6101   2
  -3  -2  -6 455.504 11.4917   4
   3   2   6 455.372 10.8963   5
   3   2   6 444.950 11.3469   2
  -3   2  -6 469.044 11.1504   5
  -4  -2  -6 313.801 8.37178   4
  -4  -2  -6 303.541 7.98446   2
  -4  -2  -6 318.838 8.69914   5
   4   2   6 311.259 8.55564   3
   4   2   6 311.789 7.40097   5
   4   2   6 308.805 7.32467   5
   4   2   6 307.018 8.18772   2
  -4   2  -6 295.025 8.06015   5
   5  -2   6 4.89608 0.94579   3
  -5  -2  -6 3.23763 1.06723   5
  -5  -2  -6 4.77367 1.01793   4
  -5  -2  -6 3.11477 0.87895   2
   5   2   6 2.48964 0.78414   2
  -5   2  -6 2.86061 0.80484   5
   5   2   6 4.05660 1.23543   3
   6  -2   6 70.4151 3.22520   3
  -6  -2  -6 66.6993 3.51286   5
  -6  -2  -6 68.9180 2.95091   4
   6   2   6 63.1721 3.76027   3
  -6   2  -6 66.0821 2.98844   5
  -7  -2  -6 35.4208 1.93918   4
   7  -2   6 35.9915 2.96021   3
  -7  -2  -6 39.5701 2.87258   5
  -7   2  -6 36.8819 2.92979   4
  -7   2  -6 37.0769 2.56170   3
   7   2   6 37.2795 3.11287   3
  -8  -2  -6 16.3715 2.08147   5
   8  -2   6 10.5207 1.88333   3
  -8   2  -6 13.5335 1.57092   5
   8   2   6 14.3563 2.22131   3
  -8   2  -6 10.6893 2.10228   4
  -9  -2  -6 45.9625 3.24562   5
  -9   2  -6 43.1294 3.16286   4
   9   2   6 41.4665 3.88152   3
  -9   2  -6 46.4199 2.72394   5
 -10  -2  -6 9.25599 1.92985   5
 -10   2  -6 6.91637 1.36713   4
 -10   2  -6 6.24236 1.33852   5
  10   2   6 10.1197 2.28692   3
 -10   3   6 25.0482 3.58450   2
  -9  -3   6 56.5616 3.74779   5
   9  -3  -6 51.0390 4.20525   4
  -9   3   6 63.0708 5.11539   2
   9   3  -6 54.3581 5.07095   3
  -9   3   6 60.1034 2.96560   5
  -9   3   6 55.5339 3.76643   4
   8  -3  -6 19.1008 2.97321   4
  -8  -3   6 20.0739 2.17671   5
   8   3  -6 14.2423 2.97381   3
  -8   3   6 23.2055 2.51198   4
  -8   3   6 20.9009 3.19261   2
   8   3  -6 18.6580 1.90689   4
   7  -3  -6 116.847 5.90376   4
  -7  -3   6 119.265 5.09902   5
   7   3  -6 117.985 4.58174   4
  -7   3   6 123.627 5.46409   4
  -7   3   6 123.331 6.77733   2
   6  -3  -6 3.20054 1.83940   4
  -6  -3   6 7.72677 1.54466   5
  -6   3   6 5.15149 1.57440   4
   6   3  -6 5.80659 1.54500   4
  -6   3   6 6.51263 2.08888   2
   6   3  -6 8.54954 2.15500   3
  -6   3   6 7.92380 1.45823   5
  -5  -3   6 12.7214 1.52289   5
   5  -3  -6 12.5366 2.04878   4
  -5   3   6 11.3186 2.11879   2
  -5   3   6 13.8931 1.89100   4
   5   3  -6 9.13426 1.98701   3
  -5   3   6 16.1431 1.47835   5
   5   3  -6 12.6881 1.60638   4
  -5   3   6 10.8302 1.93247   3
   4  -3  -6 434.503 12.1708   4
  -4  -3   6 434.732 11.2069   5
  -4  -3   6 427.472 12.2665   3
   4   3  -6 425.749 12.4140   3
   4   3  -6 432.301 11.0887   4
  -4   3   6 433.739 12.5472   3
  -4   3   6 426.973 12.9933   2
   4   3  -6 424.792 10.3107   5
   4   3  -6 425.530 10.0720   5
  -4   3   6 439.269 11.8528   4
   3  -3  -6 732.055 15.3320   5
  -3  -3   6 742.496 17.1564   5
   3  -3  -6 731.225 18.0447   4
  -3  -3   6 749.580 17.8698   3
  -3   3   6 721.225 18.0604   3
   3   3  -6 742.939 17.9373   3
   3   3  -6 744.091 17.1481   4
   3   3  -6 734.262 16.5160   5
  -3   3   6 731.002 17.7219   4
  -3   3   6 715.883 18.8712   2
   2  -3  -6 63.7568 2.70374   5
  -2  -3   6 61.4404 3.05949   5
  -2  -3   6 58.6074 3.07269   3
  -2   3   6 62.0390 3.34841   4
  -2   3   6 67.0978 3.89986   2
   2   3  -6 58.0483 3.04966   3
  -2   3   6 64.7587 3.42304   3
  -2   3   6 62.7508 2.94717   5
   2   3  -6 63.0311 2.97262   5
  -1  -3   6 25.7799 1.69554   3
   1  -3  -6 25.3248 2.35423   2
   1  -3  -6 26.9694 1.85550   5
  -1  -3   6 25.6740 1.87440   5
   1  -3  -6 24.0396 2.13881   4
  -1   3   6 28.1742 2.19627   4
   1   3  -6 25.9196 1.93213   5
  -1   3   6 25.2499 1.91608   5
   1   3  -6 25.5141 1.78660   3
  -1   3   6 26.3469 2.35253   2
   0  -3  -6 135.310 5.42565   2
   0  -3  -6 130.636 4.70728   5
   0  -3  -6 123.338 5.04025   4
   0  -3   6 136.737 3.84306   3
   0  -3   6 135.180 4.66915   5
   0   3   6 133.622 4.97807   4
   0   3  -6 138.661 4.74140   5
   0   3  -6 143.850 4.00035   3
   0   3   6 137.270 4.76001   5
   0   3   6 137.412 5.50204   2
   1  -3   6 607.695 14.4015   5
  -1  -3  -6 640.919 15.2810   4
  -1  -3  -6 644.041 15.0669   5
  -1   3  -6 645.663 12.7595   3
  -1   3  -6 637.579 14.6542   5
   1   3   6 611.408 14.9155   4
   1   3   6 599.404 14.6276   5
   1   3   6 619.305 15.5507   2
  -2  -3  -6 458.239 12.0702   2
   2  -3   6 461.373 10.9527   5
   2  -3   6 448.100 11.8258   2
  -2  -3  -6 497.403 12.9526   5
  -2  -3  -6 463.889 11.9293   4
   2   3   6 468.286 12.2378   2
   2   3   6 464.903 11.4988   5
   2   3   6 478.073 11.7776   4
  -2   3  -6 469.719 11.4700   5
  -3  -3  -6 6.13852 1.12656   2
   3  -3   6 4.51084 0.88933   2
  -3  -3  -6 5.29672 1.25450   5
   3  -3   6 3.63342 0.66633   5
  -3  -3  -6 5.13573 1.09028   4
  -3   3  -6 4.15723 1.00678   5
   3   3   6 5.43548 1.01102   5
   3   3   6 5.94915 1.21667   2
  -4  -3  -6 70.6870 3.24786   4
   4  -3   6 69.1063 2.32046   2
  -4  -3  -6 67.8585 3.24805   2
  -4  -3  -6 71.1139 3.56846   5
   4   3   6 72.5660 3.54698   3
   4   3   6 72.1884 2.86798   5
  -4   3  -6 70.7680 3.13025   5
  -4   3  -6 70.6023 2.26029   3
   4   3   6 73.4209 3.52296   2
   4   3   6 72.9273 2.80046   5
  -5  -3  -6 331.622 9.55341   5
  -5  -3  -6 325.572 8.75583   2
  -5  -3  -6 324.173 8.67755   4
  -5   3  -6 330.787 8.63720   5
   5   3   6 321.493 9.10843   2
   5   3   6 331.910 9.83454   3
  -5   3  -6 318.456 8.01427   3
  -6  -3  -6 101.978 3.77978   2
  -6  -3  -6 100.277 4.57603   5
  -6  -3  -6 98.7630 3.68387   4
  -6   3  -6 97.0522 3.84731   3
   6   3   6 88.4433 4.77559   3
  -7  -3  -6 288.375 7.01478   4
  -7  -3  -6 287.979 7.38990   2
  -7  -3  -6 297.771 9.20977   5
  -7   3  -6 274.137 9.38840   4
   7   3   6 289.534 10.0158   3
  -7   3  -6 289.447 8.41712   3
  -8  -3  -6 45.6267 3.20628   5
   8   3   6 47.5591 3.84785   3
  -8   3  -6 41.7311 3.11615   3
  -8   3  -6 41.8935 2.49652   5
  -8   3  -6 41.7281 3.54897   4
  -9  -3  -6 30.0408 2.77828   5
  -9   3  -6 23.3219 3.05084   4
  -9   3  -6 29.4211 2.23175   5
 -10  -3  -6 6.71828 1.79361   5
  10   3   6 9.25142 2.40905   3
 -10   3  -6 7.47401 1.49728   5
 -10   3  -6 7.70285 1.61507   4
 -10   4   6 17.2101 3.27431   2
   9  -4  -6 -2.7732 1.40877   4
   9   4  -6 2.67442 1.99382   3
  -9   4   6 0.54046 1.51926   4
  -9   4   6 2.22948 1.05957   5
   8  -4  -6 22.2237 3.21715   4
  -8  -4   6 26.3565 2.64780   5
   8   4  -6 27.1387 2.08434   4
  -8   4   6 27.5658 2.45886   5
  -8   4   6 25.2193 3.38009   2
   8   4  -6 32.2784 3.87279   3
  -8   4   6 26.1628 2.93689   4
   7  -4  -6 325.282 10.8390   4
  -7  -4   6 301.112 9.59828   5
  -7   4   6 290.189 10.1911   4
   7   4  -6 314.366 11.8393   3
  -7   4   6 295.108 11.4829   2
   7   4  -6 324.697 8.66102   4
   6  -4  -6 109.571 5.68008   4
  -6  -4   6 104.472 4.72677   5
  -6   4   6 99.3827 5.86792   2
  -6   4   6 99.8149 5.13257   4
   6   4  -6 102.135 5.85242   3
   6   4  -6 111.261 4.35014   4
  -5  -4   6 11.6217 2.01378   3
  -5  -4   6 13.1121 1.77915   5
   5  -4  -6 11.4592 2.13681   4
   5   4  -6 12.6719 1.11876   5
   5   4  -6 13.3311 1.06264   5
   5   4  -6 10.5624 1.90122   3
  -5   4   6 11.8641 2.13686   2
  -5   4   6 12.1978 2.00149   4
   5   4  -6 11.0191 1.50825   4
  -5   4   6 14.2290 2.31889   3
  -4  -4   6 357.555 10.0890   5
  -4  -4   6 366.280 10.9548   3
   4  -4  -6 366.284 11.1269   4
  -4   4   6 354.274 9.39350   5
  -4   4   6 356.629 10.7027   4
   4   4  -6 361.374 9.17884   5
   4   4  -6 366.436 11.2037   3
   4   4  -6 370.943 9.83841   4
   4   4  -6 357.717 9.35336   5
  -4   4   6 357.225 11.7656   2
  -4   4   6 367.490 11.3358   3
  -3  -4   6 5.98912 1.25630   3
  -3  -4   6 4.09858 1.09658   5
   3  -4  -6 5.97079 1.52910   4
   3   4  -6 6.74799 1.52867   3
  -3   4   6 8.54074 1.50302   4
  -3   4   6 5.86761 1.15599   5
  -3   4   6 5.52981 1.62316   2
  -3   4   6 5.52931 1.47894   3
   3   4  -6 4.73539 1.05459   5
  -2  -4   6 9.32290 1.34640   3
   2  -4  -6 8.09300 1.65827   4
   2  -4  -6 6.36392 1.55067   2
  -2  -4   6 8.86619 1.30210   5
   2  -4  -6 7.50547 1.11008   5
   2   4  -6 9.43366 1.41402   3
  -2   4   6 6.86080 1.21724   4
  -2   4   6 8.14333 1.30490   5
  -2   4   6 9.94760 1.69505   2
   1  -4  -6 51.2301 2.71134   5
   1  -4  -6 49.6245 3.39036   2
  -1  -4   6 50.5107 2.75481   5
   1  -4  -6 50.3845 3.16453   4
  -1   4   6 50.3036 3.05540   4
  -1   4   6 50.5370 2.73361   5
   1   4  -6 48.9561 3.07235   5
   1   4  -6 46.2764 2.54995   3
  -1   4   6 48.4790 3.33541   2
   0  -4   6 44.4125 2.57162   5
   0  -4  -6 47.0628 2.69411   5
   0  -4  -6 47.2472 3.15462   2
   0  -4   6 44.5639 3.30007   2
   0   4   6 47.5882 3.28998   2
   0   4   6 48.9623 2.70834   5
   0   4   6 43.6843 2.73878   4
   0   4  -6 50.7366 3.02793   5
   0   4  -6 46.8503 2.15105   3
  -1  -4  -6 303.167 8.71232   5
   1  -4   6 294.423 8.13615   5
  -1  -4  -6 291.786 8.89513   4
  -1  -4  -6 308.744 9.32896   2
   1   4   6 302.217 8.69420   4
  -1   4  -6 302.198 6.93240   3
   1   4   6 309.174 9.48199   2
   1   4   6 311.224 8.55043   5
   2  -4   6 453.051 10.6873   5
  -2  -4  -6 439.939 11.6351   4
  -2  -4  -6 450.831 11.7226   5
   2  -4   6 445.079 11.7775   2
  -2  -4  -6 419.287 11.9411   2
   2   4   6 440.757 11.3327   4
   2   4   6 435.295 12.2424   2
   2   4   6 447.338 11.2606   5
  -3  -4  -6 370.622 10.0588   4
   3  -4   6 362.532 9.72985   2
  -3  -4  -6 373.872 10.5406   2
   3  -4   6 367.642 8.33096   5
  -3  -4  -6 367.918 10.3354   5
   3   4   6 374.675 10.7347   2
   3   4   6 363.632 9.67893   5
   3   4   6 380.186 9.82102   5
   3   4   6 365.218 9.70674   4
  -3   4  -6 365.742 7.74165   3
  -4  -4  -6 1.53695 1.01535   5
  -4  -4  -6 2.41039 0.94970   4
   4  -4   6 2.86779 0.72271   2
   4   4   6 3.06327 0.76897   5
   4   4   6 1.48215 0.89090   2
   4   4   6 2.07798 0.77103   5
  -4   4  -6 2.90667 0.60837   3
   4   4   6 2.98114 1.18011   3
  -5  -4  -6 263.026 8.39799   5
  -5  -4  -6 256.795 7.44233   4
   5   4   6 262.388 8.68667   3
   5   4   6 252.017 6.41172   5
   5   4   6 254.592 6.35728   5
   5   4   6 252.867 8.36576   2
  -5   4  -6 258.742 6.72356   3
  -6  -4  -6 90.3048 4.26843   2
  -6  -4  -6 91.0397 3.61813   4
  -6  -4  -6 95.4298 4.75013   5
[truncated: 426,674 more chars]
