# Supplementary material for: Crystal structure of the insecticide ethiprole (C13H9Cl2F3N4OS): a case study of whole-mol­ecule configurational disorder
Source: Acta Crystallogr E Crystallogr Commun. 2023 Jan 19;79(Pt 2):54–9. doi: 10.1107/S205698902300035X (PMC9912465; doi:10.1107/S205698902300035X)
Supplement: Supplementary file 2 [file e-79-00054-Isup2.hkl]

data_I                                                                          
_shelx_title ' ethiprole step 5 : space group P2_1/n'                           
_shelx_refln_list_code          4                                               
_shelx_F_calc_maximum      261.44                                               
_exptl_crystal_F_000       800.00                                               
_reflns_d_resolution_high  0.7683                                               
                                                                                
loop_                                                                           
 _space_group_symop_operation_xyz                                               
 'x, y, z'                                                                      
 '-x+1/2, y+1/2, -z+1/2'                                                        
 '-x, -y, -z'                                                                   
 'x-1/2, -y-1/2, z-1/2'                                                         
                                                                                
_cell_length_a     8.6199                                                       
_cell_length_b    12.7967                                                       
_cell_length_c    14.9178                                                       
_cell_angle_alpha  90.000                                                       
_cell_angle_beta   91.280                                                       
_cell_angle_gamma  90.000                                                       
                                                                                
_shelx_F_squared_multiplier     1.000                                           
                                                                                
loop_                                                                           
 _refln_index_h                                                                 
 _refln_index_k                                                                 
 _refln_index_l                                                                 
 _refln_F_squared_calc                                                          
 _refln_F_squared_meas                                                          
 _refln_F_squared_sigma                                                         
 _refln_observed_status                                                         
   2   0   0        931.52        984.47        12.34 o                         
   4   0   0       2206.90       2268.42        33.54 o                         
   6   0   0       2968.63       3084.03        44.58 o                         
   8   0   0        479.17        454.48        18.94 o                         
  10   0   0         12.20         14.08         4.48 o                         
   1   1   0       3383.96       3301.48        20.78 o                         
   2   1   0        517.34        528.30         5.20 o                         
   3   1   0        604.62        679.67        15.10 o                         
   4   1   0        513.26        529.27        20.10 o                         
   5   1   0         59.69         71.78         3.88 o                         
   6   1   0       2326.86       2304.50        21.81 o                         
   7   1   0        213.57        185.10         5.64 o                         
   8   1   0        250.55        246.02         5.71 o                         
   9   1   0        917.43        904.75        13.95 o                         
  10   1   0          1.02          6.84         3.28 o                         
  11   1   0         66.70         53.87         5.25 o                         
   0   2   0      10403.22       9953.29       473.73 o                         
   1   2   0        681.27        596.99         5.63 o                         
   2   2   0        575.86        563.95         4.92 o                         
   3   2   0       2348.27       2287.47        17.91 o                         
   4   2   0        985.10        962.12        14.39 o                         
   5   2   0       1200.91       1198.28        12.80 o                         
   6   2   0        244.30        265.34         5.78 o                         
   7   2   0        732.18        695.10        10.36 o                         
   8   2   0         12.41         14.34         2.61 o                         
   9   2   0          0.21          4.40         2.54 o                         
  10   2   0        152.50        160.00         6.77 o                         
  11   2   0         16.86         20.52         6.03 o                         
   1   3   0       9044.08       8578.83       153.32 o                         
   2   3   0       5725.91       5722.78        35.73 o                         
   3   3   0       2467.07       2518.87        17.69 o                         
   4   3   0       1745.52       1575.42        17.34 o                         
   5   3   0        583.27        534.77         9.15 o                         
   6   3   0       1035.59       1050.26        13.57 o                         
   7   3   0         29.71         37.56         3.91 o                         
   8   3   0        440.42        456.86        10.90 o                         
   9   3   0         13.06         14.34         3.58 o                         
  10   3   0         53.92         44.62         5.40 o                         
  11   3   0        464.97        477.73        31.04 o                         
   0   4   0       1688.74       1804.76        19.97 o                         
   1   4   0       4581.62       4793.18        34.45 o                         
   2   4   0       4305.67       4188.39        29.39 o                         
   3   4   0       3623.23       3647.98        26.25 o                         
   4   4   0        181.39        156.79         3.43 o                         
   5   4   0         33.68         45.73         3.36 o                         
   6   4   0        115.21        110.88         4.96 o                         
   7   4   0       1207.94       1229.62        17.49 o                         
   8   4   0       2364.24       2420.90        31.41 o                         
   9   4   0         69.23        103.71         7.76 o                         
  10   4   0         62.22         62.04         8.91 o                         
   1   5   0       5899.09       5885.46        50.52 o                         
   2   5   0         22.84         58.26         2.81 o                         
   3   5   0        246.67        316.80         5.91 o                         
   4   5   0       1137.25       1213.93        12.51 o                         
   5   5   0        142.20        150.51         3.28 o                         
   6   5   0        327.74        335.37        10.17 o                         
   7   5   0       1579.39       1576.40        21.40 o                         
   8   5   0        348.59        385.85        12.30 o                         
   9   5   0          1.46         12.83         6.60 o                         
  10   5   0         57.63         44.49        11.92 o                         
   0   6   0         20.28         64.07         4.33 o                         
   1   6   0         17.77         20.47         2.11 o                         
   2   6   0       7148.36       7318.83        58.43 o                         
   3   6   0         14.28         20.58         2.27 o                         
   4   6   0        712.38        734.49        11.92 o                         
   5   6   0         69.43         73.23         3.16 o                         
   6   6   0        253.49        231.18         7.78 o                         
   7   6   0        137.75        144.79         8.46 o                         
   8   6   0        703.96        696.00        15.53 o                         
   9   6   0        331.48        331.96        14.55 o                         
  10   6   0        257.67        243.44        16.47 o                         
   1   7   0         43.36         56.68         3.28 o                         
   2   7   0       2633.49       2567.58        24.97 o                         
   3   7   0        393.31        404.61         7.73 o                         
   4   7   0       2709.94       2603.93        23.24 o                         
   5   7   0        118.28        135.26         4.41 o                         
   6   7   0          0.09         14.90         1.96 o                         
   7   7   0        230.24        230.09         8.99 o                         
   8   7   0         60.33         72.87        12.16 o                         
   9   7   0          1.60          3.98         5.71 o                         
  10   7   0          0.25         23.76         8.93 o                         
   0   8   0         74.90         78.83         5.78 o                         
   1   8   0        632.27        645.09        10.26 o                         
   2   8   0        913.22        902.35        12.47 o                         
   3   8   0       1221.91       1212.81        14.91 o                         
   4   8   0        732.23        689.00        11.45 o                         
   5   8   0        486.23        448.41         9.35 o                         
   6   8   0        371.55        366.42         7.83 o                         
   7   8   0         81.27        108.30        13.29 o                         
   8   8   0         20.28         16.85         6.50 o                         
   9   8   0          0.19          1.70         7.15 o                         
   1   9   0        856.90        850.15        13.03 o                         
   2   9   0         32.53         46.01         3.78 o                         
   3   9   0        173.45        171.61         6.15 o                         
   4   9   0          4.03         11.07         2.71 o                         
   5   9   0        984.17        930.63        14.77 o                         
   6   9   0        187.81        179.25         9.29 o                         
   7   9   0         20.42         28.79         7.63 o                         
   8   9   0         53.43         47.74         7.49 o                         
   9   9   0        238.68        222.03        32.68 o                         
   0  10   0       3843.45       3773.60        48.84 o                         
   1  10   0        690.71        649.00        12.29 o                         
   2  10   0        198.62        206.35         6.92 o                         
   3  10   0        623.09        619.41        13.36 o                         
   4  10   0         58.44         71.80         5.35 o                         
   5  10   0        131.74        123.27         6.36 o                         
   6  10   0       1161.04       1202.59        18.66 o                         
   7  10   0        298.97        271.52        22.50 o                         
   8  10   0          9.18          8.64         5.77 o                         
   1  11   0         45.35         49.64         5.96 o                         
   2  11   0        553.80        572.51        16.12 o                         
   3  11   0       1684.64       1679.81        26.90 o                         
   4  11   0          0.10          4.42         3.27 o                         
   5  11   0        149.44        144.07         8.33 o                         
   6  11   0        115.43        122.02         9.71 o                         
   7  11   0        228.53        243.26        11.99 o                         
   8  11   0          8.98         14.33        11.59 o                         
   0  12   0        165.26        172.00        22.56 o                         
   1  12   0        322.60        357.62        19.66 o                         
   2  12   0        153.32        162.34        16.92 o                         
   3  12   0        523.59        497.38        25.83 o                         
   4  12   0        185.19        214.77        24.41 o                         
   5  12   0       1198.93       1189.85        22.82 o                         
   6  12   0        242.82        244.37        11.09 o                         
   7  12   0          4.40         -1.13         7.02 o                         
   1  13   0         71.76         88.36         8.88 o                         
   2  13   0         68.99         70.06        10.85 o                         
   3  13   0         84.97         96.01         9.34 o                         
   4  13   0        201.08        216.58        11.48 o                         
   5  13   0        325.25        334.40        14.07 o                         
   6  13   0          0.13          9.33         6.96 o                         
   7  13   0         27.20         38.28        16.32 o                         
   0  14   0        622.11        661.56        31.73 o                         
   1  14   0          2.12          0.92         4.69 o                         
   2  14   0        687.78        707.89        23.29 o                         
   3  14   0         85.74         65.41         8.91 o                         
   4  14   0        281.51        297.81        14.13 o                         
   5  14   0        376.58        396.76        18.11 o                         
   6  14   0         91.46         70.71         9.92 o                         
   1  15   0        584.97        599.13        21.99 o                         
   2  15   0          5.39         17.27         6.88 o                         
   3  15   0          0.02          0.74         5.71 o                         
   4  15   0        509.51        500.74        18.36 o                         
   0  16   0          2.52         -5.33        10.21 o                         
   1  16   0         85.35         82.96        11.76 o                         
   2  16   0        145.21        111.34        14.36 o                         
   3  16   0        109.04        105.58        28.38 o                         
 -11   0   1         33.34         22.89         5.27 o                         
  -9   0   1        314.14        341.70        10.14 o                         
  -7   0   1        154.52        159.04        13.03 o                         
  -5   0   1        739.49        727.18        15.20 o                         
  -3   0   1      15908.18      15920.62       185.12 o                         
  -1   0   1       1368.65       1345.01        15.43 o                         
   1   0   1       1439.82       1432.87        15.15 o                         
   3   0   1      13935.59      14074.35       202.22 o                         
   5   0   1       2428.10       2590.62        38.21 o                         
   7   0   1       4981.54       4782.56        67.52 o                         
   9   0   1         91.48        114.09         4.98 o                         
  11   0   1       1203.67       1217.93        32.41 o                         
 -11   1   1        112.66         97.72         6.84 o                         
 -10   1   1        167.98        172.94         6.73 o                         
  -9   1   1         58.09         61.88         4.61 o                         
  -8   1   1         16.14         13.95         2.64 o                         
  -7   1   1         65.28         80.94         3.21 o                         
  -6   1   1         26.61         46.88         2.53 o                         
  -5   1   1         92.96         99.69         2.63 o                         
  -4   1   1        177.58        195.70         3.83 o                         
  -3   1   1       1182.42       1176.20        10.94 o                         
  -2   1   1       2513.97       2483.35        20.06 o                         
  -1   1   1      17044.51      17176.20       212.69 o                         
   0   1   1        634.27        607.92        10.56 o                         
   1   1   1        835.78        782.23         5.46 o                         
   2   1   1      13206.29      12830.59       144.14 o                         
   3   1   1       1363.19       1351.85        11.58 o                         
   4   1   1        230.64        252.98         3.95 o                         
   5   1   1         35.38         54.63         2.08 o                         
   6   1   1         23.35         36.52         2.13 o                         
   7   1   1        362.99        342.76         6.78 o                         
   8   1   1        380.92        371.61         8.42 o                         
   9   1   1         28.98         41.52         3.87 o                         
  10   1   1         54.30         55.48         4.16 o                         
  11   1   1        112.88        115.05         9.71 o                         
 -11   2   1        370.54        374.13        24.15 o                         
 -10   2   1         31.33         18.08         4.59 o                         
  -9   2   1        640.35        647.34        11.58 o                         
  -8   2   1         22.99         31.83         4.00 o                         
  -7   2   1        238.84        269.22         6.15 o                         
  -6   2   1        443.96        444.39         8.41 o                         
  -5   2   1       1455.61       1476.95        14.77 o                         
  -4   2   1        142.28        113.79         3.14 o                         
  -3   2   1        181.11        194.79         3.31 o                         
  -2   2   1       3689.77       3576.32        23.04 o                         
  -1   2   1       1714.39       1750.67        13.60 o                         
   0   2   1        877.68        916.81         7.95 o                         
   1   2   1       2199.22       2126.49        14.69 o                         
   2   2   1        852.87        812.39         6.36 o                         
   3   2   1       1003.40       1035.00         9.54 o                         
   4   2   1       1601.17       1583.93        14.58 o                         
   5   2   1         14.21         93.41         3.15 o                         
   6   2   1        842.03        797.16        11.94 o                         
   7   2   1        135.70        132.69         4.52 o                         
   8   2   1        172.24        161.98         5.77 o                         
   9   2   1        175.02        171.33         5.43 o                         
  10   2   1          8.02         11.49         6.22 o                         
  11   2   1        227.78        214.85        20.82 o                         
 -11   3   1        204.37        199.59        18.79 o                         
 -10   3   1          5.29          4.70         4.52 o                         
  -9   3   1          0.21         14.66         3.62 o                         
  -8   3   1        540.06        554.07        13.71 o                         
  -7   3   1        157.26        158.75         6.24 o                         
  -6   3   1         19.67         34.70         3.82 o                         
  -5   3   1         46.01         75.88         4.02 o                         
  -4   3   1       2055.52       2024.71        16.63 o                         
  -3   3   1        870.99        831.46         8.82 o                         
  -2   3   1         23.58         53.59         2.13 o                         
  -1   3   1        180.44        189.48         3.67 o                         
   0   3   1       7483.52       6613.65       142.64 o                         
   1   3   1        550.32        628.42         6.49 o                         
   2   3   1       4616.14       4607.55        30.52 o                         
   3   3   1        535.91        530.82         5.68 o                         
   4   3   1          9.02         19.98         2.15 o                         
   5   3   1       1010.65       1097.90        16.85 o                         
   6   3   1         66.73         76.14         3.80 o                         
   7   3   1        244.32        228.83         6.81 o                         
   8   3   1        582.26        592.26        11.04 o                         
   9   3   1         28.54         33.84         4.63 o                         
  10   3   1         55.62         81.45         8.74 o                         
 -10   4   1        122.79        137.13         7.84 o                         
  -9   4   1        947.71        922.11        17.60 o                         
  -8   4   1        359.97        369.88        13.87 o                         
  -7   4   1        115.46        110.25         6.06 o                         
  -6   4   1       1023.44       1014.19        14.23 o                         
  -5   4   1       1713.65       1689.76        17.93 o                         
  -4   4   1       2111.45       2142.43        17.36 o                         
  -3   4   1        774.29        802.94         8.70 o                         
  -2   4   1         97.03        115.98         3.19 o                         
  -1   4   1       4675.60       4651.33        31.94 o                         
   0   4   1      15493.27      15668.10       386.44 o                         
   1   4   1        146.81        144.36         4.44 o                         
   2   4   1        160.42        169.79         3.32 o                         
   3   4   1       3947.05       4105.00        28.76 o                         
   4   4   1        224.64        239.90         4.19 o                         
   5   4   1         66.02         88.10         4.31 o                         
   6   4   1         41.83         52.54         3.90 o                         
   7   4   1         70.53         70.99         5.46 o                         
   8   4   1         66.94         75.88         5.59 o                         
   9   4   1       1304.18       1298.40        24.83 o                         
  10   4   1        326.65        350.93        12.68 o                         
 -10   5   1        157.15        161.97        12.99 o                         
  -9   5   1        120.90        123.18         8.07 o                         
  -8   5   1        108.71        129.33         9.56 o                         
  -7   5   1        337.63        328.58         9.25 o                         
  -6   5   1        917.28        900.85        15.18 o                         
  -5   5   1        417.76        415.36         5.86 o                         
  -4   5   1       1480.85       1496.26        13.55 o                         
  -3   5   1          1.30         11.91         1.79 o                         
  -2   5   1         32.58         53.59         2.84 o                         
  -1   5   1       3997.06       4202.96        35.56 o                         
   0   5   1       4559.67       4307.14        45.50 o                         
   1   5   1        266.51        309.15         5.91 o                         
   2   5   1        396.43        441.93         6.67 o                         
   3   5   1       1615.52       1626.48        15.79 o                         
   4   5   1       3774.31       3746.57        26.73 o                         
   5   5   1         60.06         68.01         2.42 o                         
   6   5   1       1014.96       1029.30        17.34 o                         
   7   5   1          1.14         15.32         3.47 o                         
   8   5   1        542.02        528.86        12.69 o                         
   9   5   1        236.92        245.99         9.25 o                         
  10   5   1        140.01        133.96        18.28 o                         
 -10   6   1          7.26         -8.13         8.13 o                         
  -9   6   1        318.35        325.45        19.97 o                         
  -8   6   1        100.32        108.18         7.40 o                         
  -7   6   1          0.01          8.45         3.99 o                         
  -6   6   1        525.07        543.69        12.97 o                         
  -5   6   1        336.98        303.74         5.77 o                         
  -4   6   1        661.83        753.74         9.46 o                         
  -3   6   1       1136.07       1158.49        12.88 o                         
  -2   6   1        134.43        143.49         4.48 o                         
  -1   6   1         23.02         35.11         2.56 o                         
   0   6   1        224.40        207.70         6.70 o                         
   1   6   1          0.11          7.82         1.80 o                         
   2   6   1       2877.06       3121.95        25.71 o                         
   3   6   1        331.90        354.58         6.17 o                         
   4   6   1       1053.70       1131.30        15.34 o                         
   5   6   1        224.45        238.03         4.98 o                         
   6   6   1        172.08        165.39         6.72 o                         
   7   6   1          1.31          1.79         3.41 o                         
   8   6   1        187.66        178.51         9.30 o                         
   9   6   1        332.10        335.14        17.89 o                         
  10   6   1        195.49        224.28        33.52 o                         
 -10   7   1        104.11         65.55        16.01 o                         
  -9   7   1          6.57         11.10         8.00 o                         
  -8   7   1         32.90         31.13         8.62 o                         
  -7   7   1        285.13        273.46        11.55 o                         
  -6   7   1        268.18        263.44         7.49 o                         
  -5   7   1        108.75        110.97         4.36 o                         
  -4   7   1       1709.71       1735.98        19.00 o                         
  -3   7   1         25.81         37.21         2.88 o                         
  -2   7   1        155.68        173.38         4.83 o                         
  -1   7   1      11676.68      11799.30        73.97 o                         
   0   7   1       1321.99       1326.06        14.19 o                         
   1   7   1        658.44        578.29        11.08 o                         
   2   7   1          9.96         27.20         2.62 o                         
   3   7   1        362.11        378.94         7.10 o                         
   4   7   1       1300.34       1274.19        13.32 o                         
   5   7   1       1608.35       1536.92        16.63 o                         
   6   7   1         43.90         49.89         2.81 o                         
   7   7   1        597.88        586.89        13.39 o                         
   8   7   1        528.78        522.97        20.37 o                         
   9   7   1          2.36          8.40         4.37 o                         
  10   7   1        358.98        358.66        61.57 o                         
  -9   8   1         31.28         26.38         9.14 o                         
  -8   8   1        182.71        209.10        17.53 o                         
  -7   8   1        520.28        528.72        25.85 o                         
  -6   8   1        265.52        259.46         7.04 o                         
  -5   8   1        323.22        317.02         7.41 o                         
  -4   8   1         59.77         83.07         4.67 o                         
  -3   8   1          0.57          4.96         1.96 o                         
  -2   8   1        344.73        354.24         6.85 o                         
  -1   8   1       1231.26       1231.64        15.81 o                         
   0   8   1          7.51         12.64         2.13 o                         
   1   8   1         65.96         79.41         4.26 o                         
   2   8   1         53.58         69.22         5.73 o                         
   3   8   1          4.27         18.36         2.48 o                         
   4   8   1        235.45        247.50         5.87 o                         
   5   8   1        320.86        327.29         6.84 o                         
   6   8   1         57.10         69.07         5.08 o                         
   7   8   1        133.11        157.20         9.95 o                         
   8   8   1         25.29         23.02         5.08 o                         
   9   8   1          1.02         -3.95         3.95 o                         
  -9   9   1         18.02         12.60         8.95 o                         
  -8   9   1         83.15         59.63        13.57 o                         
  -7   9   1          1.87          7.81         4.67 o                         
  -6   9   1          0.03          7.47         4.11 o                         
  -5   9   1        534.94        549.91        12.03 o                         
  -4   9   1        928.97        890.46        15.62 o                         
  -3   9   1          3.48          6.78         2.21 o                         
  -2   9   1          0.75          5.78         2.09 o                         
  -1   9   1        210.24        231.83         7.04 o                         
   0   9   1        926.98        929.37        16.36 o                         
   1   9   1        373.39        383.68         9.44 o                         
   2   9   1       1822.06       1813.61        23.15 o                         
   3   9   1         51.89         53.40         4.07 o                         
   4   9   1          3.34         11.55         2.80 o                         
   5   9   1        137.92        140.66         5.40 o                         
   6   9   1        311.18        322.31         9.22 o                         
   7   9   1         61.70         74.66         6.82 o                         
   8   9   1        456.72        460.68        15.45 o                         
   9   9   1         50.87         43.21        12.93 o                         
  -8  10   1          0.96          0.26         7.52 o                         
  -7  10   1        677.09        691.25        32.17 o                         
  -6  10   1        517.74        490.66        20.46 o                         
  -5  10   1          8.26          4.89         2.91 o                         
  -4  10   1          4.68         11.80         3.11 o                         
  -3  10   1       3299.37       3192.97        43.69 o                         
  -2  10   1         43.70         36.45         3.64 o                         
  -1  10   1       1209.31       1154.30        18.26 o                         
   0  10   1       1407.16       1386.64        17.88 o                         
   1  10   1       3680.09       3649.29        35.61 o                         
   2  10   1          0.65          4.11         2.65 o                         
   3  10   1        758.61        743.44        14.70 o                         
   4  10   1        757.18        735.72        13.99 o                         
   5  10   1         94.77        110.97         5.84 o                         
   6  10   1         14.05         10.39         3.74 o                         
   7  10   1        327.19        346.76        15.65 o                         
   8  10   1         28.86         26.67         7.38 o                         
  -8  11   1        398.08        417.93        27.77 o                         
  -7  11   1         55.07         59.30         6.92 o                         
  -6  11   1         33.22         54.38         6.13 o                         
  -5  11   1        203.45        179.88         8.33 o                         
  -4  11   1         10.53         16.51         4.16 o                         
  -3  11   1        944.86        983.12        19.21 o                         
  -2  11   1        635.42        639.62        17.16 o                         
  -1  11   1         36.13         45.56         5.91 o                         
   0  11   1        153.15        159.10        10.16 o                         
   1  11   1         24.30         39.01         5.45 o                         
   2  11   1        451.62        466.94        14.47 o                         
   3  11   1         11.38          9.02         4.19 o                         
   4  11   1        941.11        919.07        19.56 o                         
   5  11   1          6.21          0.18         4.55 o                         
   6  11   1       1530.08       1523.14        23.45 o                         
   7  11   1        583.22        566.18        16.84 o                         
   8  11   1        216.78        204.90        21.27 o                         
  -7  12   1        613.41        565.90        31.86 o                         
  -6  12   1          5.52          8.05         5.20 o                         
  -5  12   1        218.53        228.87        11.10 o                         
  -4  12   1         18.18         22.54         5.80 o                         
  -3  12   1        135.59        150.82        18.90 o                         
  -2  12   1        284.21        305.14        17.39 o                         
  -1  12   1        375.01        363.58        17.89 o                         
   0  12   1         59.96         69.27         9.16 o                         
   1  12   1         12.66         31.02         6.91 o                         
   2  12   1          6.36         11.01         5.22 o                         
   3  12   1          0.06         13.93         6.49 o                         
   4  12   1        293.31        295.34        14.60 o                         
   5  12   1        112.72        122.45         9.07 o                         
   6  12   1        170.54        187.41        10.36 o                         
   7  12   1          0.07          0.94         6.70 o                         
  -7  13   1         73.16         48.58        18.94 o                         
  -6  13   1         26.30         41.47         8.86 o                         
  -5  13   1        234.54        234.71        12.96 o                         
  -4  13   1         49.62         49.88         6.84 o                         
  -3  13   1        254.91        267.88        12.26 o                         
  -2  13   1         12.16         23.60         5.96 o                         
  -1  13   1        327.75        307.52        16.17 o                         
   0  13   1          2.51          6.88         5.41 o                         
   1  13   1         21.29         36.01         7.09 o                         
   2  13   1        483.91        467.21        18.06 o                         
   3  13   1         81.75         91.45        14.03 o                         
   4  13   1        223.36        224.64        11.62 o                         
   5  13   1         41.11         57.75        10.24 o                         
   6  13   1        196.23        197.24        21.49 o                         
  -6  14   1        310.84        317.56        38.76 o                         
  -5  14   1        452.33        446.69        19.95 o                         
  -4  14   1         58.38         56.30         7.34 o                         
  -3  14   1         75.64         89.89         8.64 o                         
  -2  14   1        109.24        113.97        10.56 o                         
  -1  14   1         27.27         33.74        10.81 o                         
   0  14   1         28.76         39.54         8.43 o                         
   1  14   1        815.17        843.81        25.33 o                         
   2  14   1          0.16         10.96         5.61 o                         
   3  14   1        668.62        675.69        22.60 o                         
   4  14   1          0.78         -3.07         4.59 o                         
   5  14   1         48.87         38.30         8.70 o                         
   6  14   1          7.77         -9.55        13.77 o                         
  -4  15   1          3.11          2.05         5.77 o                         
  -3  15   1         90.04        110.50         9.78 o                         
  -2  15   1        217.75        218.00        15.41 o                         
  -1  15   1         60.36         66.33         9.53 o                         
   0  15   1        539.10        538.63        20.99 o                         
   1  15   1        384.90        398.04        18.06 o                         
   2  15   1        117.52         91.48        12.56 o                         
   3  15   1        161.89        158.74        12.43 o                         
   4  15   1        597.42        641.76        21.61 o                         
  -3  16   1        164.26        138.25        22.05 o                         
  -2  16   1          0.05          2.25         6.86 o                         
  -1  16   1          1.29          6.70         8.02 o                         
   0  16   1          0.07          1.53        10.09 o                         
   1  16   1        121.82        134.13        13.35 o                         
   2  16   1          1.66         -3.58         5.26 o                         
   3  16   1          0.46         -5.60        16.37 o                         
 -10   0   2         74.22         90.84         9.51 o                         
  -8   0   2        268.47        265.21         8.31 o                         
  -6   0   2         23.62         68.09         4.38 o                         
  -4   0   2         11.86          9.08         2.21 o                         
  -2   0   2      68353.09      70927.88      1008.52 o                         
   0   0   2        107.78         99.55         2.75 o                         
   2   0   2        470.09        471.18        13.54 o                         
   4   0   2      13460.70      12971.46       189.73 o                         
   6   0   2        782.30        698.15        10.98 o                         
   8   0   2       1873.04       1777.98        19.93 o                         
  10   0   2        386.77        385.83        22.45 o                         
 -11   1   2        241.20        251.49        18.12 o                         
 -10   1   2          1.49          8.74         2.30 o                         
  -9   1   2        448.10        460.13        12.14 o                         
  -8   1   2        613.59        596.86        10.14 o                         
  -7   1   2         24.04         53.34         3.95 o                         
  -6   1   2         85.15         95.89         3.26 o                         
  -5   1   2       2455.18       2430.26        19.62 o                         
  -4   1   2       1060.11        977.22         9.93 o                         
  -3   1   2         35.79         65.99         2.27 o                         
  -2   1   2       9447.19       9275.93        63.32 o                         
  -1   1   2       5170.83       5086.18        37.65 o                         
   0   1   2          4.98          3.63         0.62 o                         
   1   1   2       2417.79       2414.33        16.45 o                         
   2   1   2         40.24         65.43         1.81 o                         
   3   1   2       2454.73       2392.26        19.53 o                         
   4   1   2        573.09        588.02         6.08 o                         
   5   1   2         84.92         97.99         2.78 o                         
   6   1   2        744.96        761.89         8.42 o                         
   7   1   2         22.07         49.82         2.55 o                         
   8   1   2         59.18         62.71         3.41 o                         
   9   1   2         13.50         25.13         2.80 o                         
  10   1   2          1.43          2.33         3.05 o                         
  11   1   2         47.88         65.38        11.45 o                         
 -11   2   2         78.54         60.87        15.13 o                         
 -10   2   2         30.79         30.53         3.95 o                         
  -9   2   2        118.31        133.62         6.68 o                         
  -8   2   2        387.02        349.07        12.57 o                         
  -7   2   2        126.76        123.81         6.15 o                         
  -6   2   2        280.11        296.19         5.85 o                         
  -5   2   2       3530.94       3562.98        27.36 o                         
  -4   2   2       1134.85       1120.09        11.42 o                         
  -3   2   2       1328.18       1383.70        11.41 o                         
  -2   2   2        198.16        217.99         3.30 o                         
  -1   2   2       9701.92       9807.14       189.00 o                         
   0   2   2          0.68          5.29         1.05 o                         
   1   2   2       6910.36       6629.02       100.64 o                         
   2   2   2       5764.67       5569.77        38.72 o                         
   3   2   2        987.39        872.92         7.03 o                         
   4   2   2         12.62         12.76         1.73 o                         
   5   2   2         71.90         85.09         3.27 o                         
   6   2   2         16.56         28.99         2.24 o                         
   7   2   2        115.97        139.50         4.24 o                         
   8   2   2        992.10        934.36        17.86 o                         
   9   2   2        142.43        126.90         6.06 o                         
  10   2   2         84.86         97.94         4.95 o                         
  11   2   2         68.29         50.15         5.87 o                         
 -10   3   2         68.47         72.50         8.26 o                         
  -9   3   2          4.22          6.83         4.60 o                         
  -8   3   2         95.07        104.85         6.90 o                         
  -7   3   2        815.78        822.77        15.07 o                         
  -6   3   2        650.02        656.54        11.19 o                         
  -5   3   2        874.49        936.09        10.53 o                         
  -4   3   2        233.26        318.82         6.58 o                         
  -3   3   2        201.02        202.96         3.90 o                         
  -2   3   2        487.67        492.74         8.91 o                         
  -1   3   2       7133.26       7008.96        61.89 o                         
   0   3   2       5440.42       5293.31        43.80 o                         
   1   3   2       2197.48       2142.56        16.70 o                         
   2   3   2       3202.48       3251.75        23.48 o                         
   3   3   2       1387.08       1487.61        10.48 o                         
   4   3   2        217.89        236.12         4.09 o                         
   5   3   2        486.95        496.31         8.95 o                         
   6   3   2        202.21        182.71         5.83 o                         
   7   3   2         14.42         14.17         2.55 o                         
   8   3   2         14.08         28.96         3.87 o                         
   9   3   2        117.12        130.58         8.58 o                         
  10   3   2        110.28        115.75         9.26 o                         
 -10   4   2         88.11        101.34        10.40 o                         
  -9   4   2        479.02        466.96        13.90 o                         
  -8   4   2        800.41        757.50        15.94 o                         
  -7   4   2        367.43        382.71         9.52 o                         
  -6   4   2         44.30         50.96         3.54 o                         
  -5   4   2         17.33         45.14         2.65 o                         
  -4   4   2       4247.24       4334.93        31.46 o                         
  -3   4   2         10.95         14.66         1.94 o                         
  -2   4   2        226.45        252.46         4.93 o                         
  -1   4   2       1657.99       1646.91        30.52 o                         
   0   4   2       9134.32       8875.56       132.87 o                         
   1   4   2        316.21        332.37         4.94 o                         
   2   4   2       2008.35       1928.27        16.23 o                         
   3   4   2       1367.50       1386.89        11.17 o                         
   4   4   2         61.09         56.23         2.00 o                         
   5   4   2       1214.70       1313.15        17.86 o                         
   6   4   2       1405.78       1376.96        17.55 o                         
   7   4   2        734.39        739.95        14.45 o                         
   8   4   2        610.03        584.71        11.68 o                         
   9   4   2         56.77         71.37         6.22 o                         
  10   4   2        190.32        188.54        10.16 o                         
 -10   5   2          1.34         -0.37         7.49 o                         
  -9   5   2       1026.00        977.13        44.91 o                         
  -8   5   2          5.18          2.65         5.30 o                         
  -7   5   2        328.47        324.03        13.10 o                         
  -6   5   2         14.13         37.18         4.13 o                         
  -5   5   2          1.63         27.84         2.17 o                         
  -4   5   2         60.57        132.17         3.98 o                         
  -3   5   2       4299.12       4304.30        37.22 o                         
  -2   5   2        740.56        706.44         8.79 o                         
  -1   5   2          3.36         11.26         1.87 o                         
   0   5   2       2742.31       2804.99        24.86 o                         
   1   5   2        161.38        201.76         6.67 o                         
   2   5   2       1391.92       1502.79        19.56 o                         
   3   5   2       6996.23       6911.67        48.39 o                         
   4   5   2        763.93        751.21         7.97 o                         
   5   5   2       1037.51       1053.90        10.38 o                         
   6   5   2         28.12         44.78         4.49 o                         
   7   5   2          0.06         17.06         3.32 o                         
   8   5   2        308.16        313.98         9.84 o                         
   9   5   2        334.12        352.89        12.39 o                         
  10   5   2        107.64        118.66         6.89 o                         
 -10   6   2          1.22          2.41         9.94 o                         
  -9   6   2         22.12         31.72         7.29 o                         
  -8   6   2          1.08          0.89         4.49 o                         
  -7   6   2          9.46         12.57         5.95 o                         
  -6   6   2        514.17        494.72         8.72 o                         
  -5   6   2        413.86        431.07         7.37 o                         
  -4   6   2       2522.78       2643.64        22.58 o                         
  -3   6   2       1381.01       1346.27        17.92 o                         
  -2   6   2        373.06        387.43         7.55 o                         
  -1   6   2          1.63          7.50         1.91 o                         
   0   6   2       1936.09       2090.75        18.49 o                         
   1   6   2        139.42        142.93         4.65 o                         
   2   6   2        541.66        547.34         9.28 o                         
   3   6   2          2.61         17.37         1.92 o                         
   4   6   2          4.35         10.03         1.65 o                         
   5   6   2         30.50         35.03         2.43 o                         
   6   6   2       1894.59       1870.25        21.11 o                         
   7   6   2        805.54        787.40        12.97 o                         
   8   6   2         12.00         20.17         3.01 o                         
   9   6   2        172.78        198.68        16.61 o                         
  10   6   2        220.16        263.39        15.32 o                         
 -10   7   2         12.26         -0.70        11.03 o                         
  -9   7   2        213.52        211.41        19.64 o                         
  -8   7   2         19.67         36.77         8.86 o                         
  -7   7   2        663.40        636.09        19.98 o                         
  -6   7   2          4.20         13.03         2.14 o                         
  -5   7   2        113.53        117.59         4.90 o                         
  -4   7   2        755.78        746.16        10.23 o                         
  -3   7   2       2374.00       2370.73        20.63 o                         
  -2   7   2         45.79         72.07         3.46 o                         
  -1   7   2         79.27         79.49         3.57 o                         
   0   7   2         93.49        103.02         3.87 o                         
   1   7   2         79.41         80.25         4.20 o                         
   2   7   2       4135.03       3984.41        31.16 o                         
   3   7   2        218.29        268.91         6.53 o                         
   4   7   2          0.48         20.64         2.88 o                         
   5   7   2        305.21        342.43         7.12 o                         
   6   7   2        522.74        535.88         7.48 o                         
   7   7   2         26.25         30.39         5.41 o                         
   8   7   2         44.46         50.08         6.18 o                         
   9   7   2         41.18         43.60         6.78 o                         
  10   7   2        380.59        368.61        20.94 o                         
  -9   8   2         82.95        111.96        16.49 o                         
  -8   8   2          7.96          8.12         4.96 o                         
  -7   8   2        206.68        208.00         7.09 o                         
  -6   8   2         83.62         80.51         5.22 o                         
  -5   8   2        189.13        202.84         5.64 o                         
  -4   8   2         89.48        104.51         4.39 o                         
  -3   8   2         59.88         59.81         3.76 o                         
  -2   8   2        314.22        325.57         7.06 o                         
  -1   8   2         14.96         29.60         2.78 o                         
   0   8   2        680.35        676.37        10.03 o                         
   1   8   2        529.01        504.53         9.14 o                         
   2   8   2       1079.80       1041.16        14.50 o                         
   3   8   2         90.98        108.64         4.57 o                         
   4   8   2        290.87        299.92         6.73 o                         
   5   8   2         43.12         59.53         3.55 o                         
   6   8   2       1043.03       1023.28        13.01 o                         
   7   8   2        101.51        100.70         6.72 o                         
   8   8   2        299.45        313.11        12.12 o                         
   9   8   2          0.10         -2.81         6.78 o                         
  -9   9   2         76.76         66.49        15.81 o                         
  -8   9   2        413.69        396.84        17.25 o                         
  -7   9   2        416.15        403.04        16.96 o                         
  -6   9   2        203.66        215.17         8.33 o                         
  -5   9   2       1806.17       1777.50        24.63 o                         
  -4   9   2        102.05         96.63         5.46 o                         
  -3   9   2         17.85         22.75         2.79 o                         
  -2   9   2        353.65        329.22         7.42 o                         
  -1   9   2       1630.39       1589.47        20.42 o                         
   0   9   2          0.55          8.00         2.28 o                         
   1   9   2       1143.83       1169.24        18.47 o                         
   2   9   2        209.19        194.61         6.17 o                         
   3   9   2        875.62        850.19        12.82 o                         
   4   9   2        605.39        617.41        10.55 o                         
   5   9   2        499.29        492.36         9.32 o                         
   6   9   2        127.92        146.61         5.97 o                         
   7   9   2         81.35         82.84         9.34 o                         
   8   9   2         18.97         18.46         5.52 o                         
   9   9   2         13.87         -4.87         4.87 o                         
  -8  10   2         28.58         28.24        12.12 o                         
  -7  10   2          1.95          3.88         9.58 o                         
  -6  10   2        271.67        253.63        11.60 o                         
  -5  10   2         49.02         51.34         7.04 o                         
  -4  10   2        167.81        160.53         7.73 o                         
  -3  10   2        978.77        964.30        16.86 o                         
  -2  10   2        789.12        740.47        13.17 o                         
  -1  10   2        449.74        420.95         9.04 o                         
   0  10   2        690.23        712.18        13.54 o                         
   1  10   2        276.07        291.97         8.55 o                         
   2  10   2         15.03         23.69         3.71 o                         
   3  10   2        109.00        101.72         6.15 o                         
   4  10   2       2238.31       2288.03        28.74 o                         
   5  10   2          6.32         13.76         2.89 o                         
   6  10   2         47.71         41.50         4.18 o                         
   7  10   2        169.74        169.42        11.06 o                         
   8  10   2        166.72        182.88        15.97 o                         
  -8  11   2         17.90          5.12         9.73 o                         
  -7  11   2         43.08         36.61         8.47 o                         
  -6  11   2        102.95        114.21         9.56 o                         
  -5  11   2       1116.58       1131.02        24.51 o                         
  -4  11   2        217.90        241.09         9.87 o                         
  -3  11   2         10.41         16.89         6.76 o                         
  -2  11   2         23.34         24.57         4.54 o                         
  -1  11   2        138.22        147.55         8.94 o                         
   0  11   2        411.88        399.48        15.15 o                         
   1  11   2        389.47        385.84        13.30 o                         
   2  11   2         24.51         39.22         5.30 o                         
   3  11   2        106.46         96.08         7.52 o                         
   4  11   2          7.65          8.97         4.74 o                         
   5  11   2         16.88         14.63         4.15 o                         
   6  11   2         13.29         19.36         4.32 o                         
   7  11   2          3.75         10.21         5.19 o                         
   8  11   2          6.88          6.37        22.33 o                         
  -7  12   2         83.18         69.14         9.12 o                         
  -6  12   2          0.93          3.81         4.82 o                         
  -5  12   2        116.15        122.17         8.73 o                         
  -4  12   2        418.59        388.52        14.08 o                         
  -3  12   2          7.59         12.17         4.89 o                         
  -2  12   2        124.96        112.39        10.00 o                         
  -1  12   2        342.59        353.49        15.03 o                         
   0  12   2         60.52         62.94         8.39 o                         
   1  12   2       1146.05       1140.68        30.90 o                         
   2  12   2          1.67          6.85         4.41 o                         
   3  12   2        587.05        632.18        32.97 o                         
   4  12   2         90.08        131.14         8.40 o                         
   5  12   2        372.93        412.14        14.69 o                         
   6  12   2          0.75         -2.96         4.19 o                         
   7  12   2         62.56         47.71        10.06 o                         
  -6  13   2         23.52         30.87         9.60 o                         
  -5  13   2          0.71         -4.21         5.08 o                         
  -4  13   2        261.73        268.44        12.49 o                         
  -3  13   2        162.93        171.03        10.50 o                         
  -2  13   2         15.64         11.19         5.53 o                         
  -1  13   2        450.41        476.84        18.23 o                         
   0  13   2        176.52        195.94        11.91 o                         
   1  13   2          3.95          9.98         4.63 o                         
   2  13   2         46.81         52.30         7.71 o                         
   3  13   2         36.20         28.50         6.51 o                         
   4  13   2          0.53         11.08         5.02 o                         
   5  13   2        183.30        154.23        11.40 o                         
   6  13   2         57.23         65.73        12.23 o                         
  -5  14   2         17.01         25.11         7.36 o                         
  -4  14   2        232.64        244.48        12.70 o                         
  -3  14   2         25.39         34.04         6.20 o                         
  -2  14   2        297.04        280.71        15.17 o                         
  -1  14   2        130.94        146.41        11.70 o                         
   0  14   2        456.18        469.31        27.98 o                         
   1  14   2         31.01         19.08         5.86 o                         
   2  14   2        139.81        148.42        11.78 o                         
   3  14   2         27.40         44.67         7.84 o                         
   4  14   2         86.47         99.39         9.05 o                         
   5  14   2          3.46          1.33         4.97 o                         
  -4  15   2         15.83          3.47         6.10 o                         
  -3  15   2        693.45        720.68        22.93 o                         
  -2  15   2         31.93         34.21         7.81 o                         
  -1  15   2          4.89          5.41         5.43 o                         
   0  15   2        110.62        142.06        19.09 o                         
   1  15   2          0.40          8.96         6.02 o                         
   2  15   2        127.22        148.28        12.32 o                         
   3  15   2        232.94        216.50        14.66 o                         
   4  15   2          6.99          7.55         7.20 o                         
  -2  16   2          9.01          5.83         6.58 o                         
  -1  16   2        113.02        112.06        11.72 o                         
   0  16   2          7.74         10.03         6.73 o                         
   1  16   2         70.37         52.55        10.02 o                         
   2  16   2         90.93         77.48        11.35 o                         
 -11   0   3          0.38          5.49         9.35 o                         
  -9   0   3         30.27         32.47         6.56 o                         
  -7   0   3         92.36        123.89         6.71 o                         
  -5   0   3        406.28        336.80         5.93 o                         
  -3   0   3       1016.70        968.01        13.17 o                         
  -1   0   3       5105.16       5235.10        44.82 o                         
   1   0   3      10808.22      10859.78       196.47 o                         
   3   0   3        167.68        210.77         6.11 o                         
   5   0   3       1483.88       1435.62        29.25 o                         
   7   0   3       1581.93       1521.53        16.92 o                         
   9   0   3        465.88        483.33        19.33 o                         
  11   0   3         39.54         45.74        16.08 o                         
 -11   1   3          0.00          4.69         5.27 o                         
 -10   1   3          6.93          9.46         2.85 o                         
  -9   1   3        191.55        190.03         7.82 o                         
  -8   1   3        667.14        646.23         9.48 o                         
  -7   1   3        455.27        472.29         8.11 o                         
  -6   1   3       1831.17       1789.45        16.61 o                         
  -5   1   3        574.78        598.71         9.44 o                         
  -4   1   3       2004.12       2084.17        18.91 o                         
  -3   1   3        880.31        926.18        10.44 o                         
  -2   1   3      10068.22      10118.02        69.19 o                         
  -1   1   3          0.55          5.19         0.88 o                         
   0   1   3        779.62        773.87         7.03 o                         
   1   1   3       3509.04       3423.51        26.36 o                         
   2   1   3       5711.35       5676.44        33.58 o                         
   3   1   3       1864.07       1945.66        16.29 o                         
   4   1   3       1289.41       1389.40        13.61 o                         
   5   1   3         38.32         53.07         1.66 o                         
   6   1   3        153.73        143.34         2.92 o                         
   7   1   3         20.29         32.65         1.97 o                         
   8   1   3        120.61        124.54         3.64 o                         
   9   1   3          7.25          9.81         3.03 o                         
  10   1   3        613.51        616.44        15.33 o                         
 -11   2   3         55.57         51.35         8.74 o                         
 -10   2   3          0.79          8.05         5.82 o                         
  -9   2   3        583.25        590.03        15.46 o                         
  -8   2   3        424.74        404.17        10.66 o                         
  -7   2   3        191.69        216.40         7.02 o                         
  -6   2   3        782.80        745.90        10.44 o                         
  -5   2   3         62.10         68.43         4.33 o                         
  -4   2   3        310.03        395.75         6.52 o                         
  -3   2   3       2544.69       2597.75        18.82 o                         
  -2   2   3        257.09        242.39         4.84 o                         
  -1   2   3       3274.98       3202.14        23.08 o                         
   0   2   3      24517.23      24791.97       286.48 o                         
   1   2   3        511.44        506.22         6.04 o                         
   2   2   3      17363.00      16992.19       240.16 o                         
   3   2   3       4874.32       4721.04        31.80 o                         
   4   2   3       2307.93       2318.17        19.90 o                         
   5   2   3       1579.60       1485.45        17.70 o                         
   6   2   3        370.47        358.32         7.22 o                         
   7   2   3         63.59         63.98         4.39 o                         
   8   2   3        618.37        595.72         8.92 o                         
   9   2   3          7.60         17.97         2.64 o                         
  10   2   3        159.71        169.81        17.07 o                         
 -10   3   3        601.36        568.46        32.94 o                         
  -9   3   3         33.00         31.10         5.25 o                         
  -8   3   3          0.44          6.74         3.71 o                         
  -7   3   3         11.47         22.65         3.97 o                         
  -6   3   3         66.44         78.24         3.79 o                         
  -5   3   3        268.38        318.10         7.44 o                         
  -4   3   3        756.34        769.76        11.75 o                         
  -3   3   3         66.69         96.20         3.43 o                         
  -2   3   3         12.57         16.56         1.60 o                         
  -1   3   3       2416.34       2492.24        19.58 o                         
   0   3   3       1045.14       1019.06         9.82 o                         
   1   3   3       6172.65       6083.27        46.50 o                         
   2   3   3       2422.30       2336.86        18.17 o                         
   3   3   3       1164.05       1159.42         9.51 o                         
   4   3   3        266.09        263.45         3.56 o                         
   5   3   3        962.74        944.50        11.47 o                         
   6   3   3       1755.70       1661.02        23.26 o                         
   7   3   3        114.50        106.85         5.49 o                         
   8   3   3        371.67        371.40         9.74 o                         
   9   3   3        253.76        256.76        10.39 o                         
  10   3   3        503.50        516.92        13.90 o                         
 -10   4   3        259.60        274.92        12.40 o                         
  -9   4   3         11.91         17.74         6.18 o                         
  -8   4   3        707.73        705.79        16.66 o                         
  -7   4   3        322.94        338.52         9.99 o                         
  -6   4   3        259.12        273.17         6.31 o                         
  -5   4   3       2046.52       2108.65        21.04 o                         
  -4   4   3         12.50         45.33         2.38 o                         
  -3   4   3         26.21         44.27         2.31 o                         
  -2   4   3       3133.69       3107.99        28.12 o                         
  -1   4   3       6731.14       6634.79        46.14 o                         
   0   4   3       6904.14       6880.32        57.25 o                         
   1   4   3       1232.77       1311.09        12.55 o                         
   2   4   3        433.29        402.68         5.99 o                         
   3   4   3         32.31         25.25         1.73 o                         
   4   4   3         91.01        129.27         2.85 o                         
   5   4   3       2107.02       2153.33        20.27 o                         
   6   4   3         88.46        109.59         3.85 o                         
   7   4   3       2209.54       2225.73        24.11 o                         
   8   4   3          0.30          5.85         5.93 o                         
   9   4   3         23.35         28.19         4.17 o                         
  10   4   3         24.10         14.81         4.78 o                         
 -10   5   3        438.10        361.88        24.22 o                         
  -9   5   3          0.01          0.36         2.78 o                         
  -8   5   3        176.77        178.26        11.94 o                         
  -7   5   3        237.36        245.60         9.92 o                         
  -6   5   3        512.70        492.66         9.12 o                         
  -5   5   3         80.72        100.91         3.14 o                         
  -4   5   3       1843.40       1850.23        18.03 o                         
  -3   5   3        373.44        345.56         8.65 o                         
  -2   5   3       2389.03       2303.00        20.34 o                         
  -1   5   3       1851.92       1708.27        16.35 o                         
   0   5   3       5126.82       5088.33        38.17 o                         
   1   5   3         34.81         39.56         2.55 o                         
   2   5   3       4838.28       5088.24        39.44 o                         
   3   5   3          3.56         10.68         1.62 o                         
   4   5   3       3515.68       3519.12        25.16 o                         
   5   5   3         38.20         66.25         3.17 o                         
   6   5   3       1639.09       1677.70        19.85 o                         
   7   5   3        252.70        263.23         8.36 o                         
   8   5   3       1512.99       1492.49        22.92 o                         
   9   5   3         77.74         78.79         6.34 o                         
  10   5   3        508.98        509.75        24.81 o                         
 -10   6   3         55.05         55.87        12.72 o                         
  -9   6   3         27.97         19.11         5.89 o                         
  -8   6   3        344.92        343.44        10.87 o                         
  -7   6   3        352.47        347.07         9.27 o                         
  -6   6   3       1372.64       1333.06        15.04 o                         
  -5   6   3       3128.03       3098.78        26.98 o                         
  -4   6   3        117.84        121.59         4.13 o                         
  -3   6   3        161.60        168.05         5.71 o                         
  -2   6   3         22.26         27.16         2.59 o                         
  -1   6   3       5910.91       5807.44        46.15 o                         
   0   6   3       3330.21       3634.63        30.10 o                         
   1   6   3       1824.12       1749.49        19.75 o                         
   2   6   3       2523.00       2663.24        22.20 o                         
   3   6   3         21.39         33.72         2.70 o                         
   4   6   3        231.03        247.74         4.94 o                         
   5   6   3        575.56        561.98         7.99 o                         
   6   6   3        625.16        604.14        10.45 o                         
   7   6   3          2.04         54.61         5.92 o                         
   8   6   3        694.32        687.29        13.79 o                         
   9   6   3         59.47         60.53         5.91 o                         
  10   6   3         32.47         28.12        14.32 o                         
 -10   7   3        173.11        172.39        18.98 o                         
  -9   7   3          0.74         13.86         9.93 o                         
  -8   7   3        311.28        323.39        20.92 o                         
  -7   7   3        183.69        186.59        12.20 o                         
  -6   7   3         40.79         45.80         3.38 o                         
  -5   7   3        145.21        145.16         5.03 o                         
  -4   7   3        257.44        265.91         8.39 o                         
  -3   7   3        674.71        651.66         9.58 o                         
  -2   7   3        127.85        132.30         4.53 o                         
  -1   7   3        786.28        826.15        12.20 o                         
   0   7   3          9.39         29.35         2.68 o                         
   1   7   3       1550.50       1517.31        14.89 o                         
   2   7   3         17.97         41.54         3.07 o                         
   3   7   3       1406.13       1319.58        14.90 o                         
   4   7   3        672.24        664.72         8.62 o                         
   5   7   3        402.59        418.85         7.68 o                         
   6   7   3         15.85         20.18         2.24 o                         
   7   7   3        463.94        446.60        12.50 o                         
   8   7   3        686.43        667.38        14.89 o                         
   9   7   3        228.74        234.78        12.51 o                         
  -9   8   3        245.11        229.68        40.95 o                         
  -8   8   3        290.90        326.32        14.94 o                         
  -7   8   3          3.70         10.38         4.99 o                         
  -6   8   3        674.14        727.68        12.10 o                         
  -5   8   3        222.52        228.20         6.12 o                         
  -4   8   3         59.78         64.73         3.91 o                         
  -3   8   3       1423.28       1332.67        16.51 o                         
  -2   8   3        730.20        690.43        10.08 o                         
  -1   8   3        211.49        227.69         9.97 o                         
   0   8   3       1991.83       2016.88        19.85 o                         
   1   8   3        384.96        442.05         8.15 o                         
   2   8   3        692.13        691.04        12.66 o                         
   3   8   3       1420.67       1433.24        16.48 o                         
   4   8   3       1246.57       1211.24        14.95 o                         
   5   8   3       1770.69       1735.56        17.66 o                         
   6   8   3         32.91         39.38         3.30 o                         
   7   8   3        349.23        345.13        10.99 o                         
   8   8   3          7.59          5.05         4.29 o                         
   9   8   3         34.34         30.93         5.15 o                         
  -9   9   3        180.49        158.68        19.38 o                         
  -8   9   3        266.19        297.04        19.76 o                         
  -7   9   3        159.56        159.91         6.29 o                         
  -6   9   3         35.81         73.13         5.52 o                         
  -5   9   3        797.50        776.32        14.77 o                         
  -4   9   3         13.42         14.26         3.03 o                         
  -3   9   3        125.16        138.03         5.17 o                         
  -2   9   3       1325.93       1282.82        15.12 o                         
  -1   9   3       2886.60       2838.35        27.08 o                         
   0   9   3       1196.77       1207.31        16.30 o                         
   1   9   3        395.02        411.88         8.94 o                         
   2   9   3         26.70         50.00         3.62 o                         
   3   9   3         71.45         77.67         4.26 o                         
   4   9   3          3.44         11.57         2.92 o                         
   5   9   3        477.01        462.69         9.86 o                         
   6   9   3        701.37        705.92        11.62 o                         
   7   9   3        203.97        211.45         6.00 o                         
   8   9   3         32.05         36.46         8.86 o                         
   9   9   3         30.97         20.29         7.14 o                         
  -8  10   3        231.60        206.66        31.47 o                         
  -7  10   3         42.63         43.54         5.10 o                         
  -6  10   3         17.12          7.18         6.73 o                         
  -5  10   3         41.58         38.53         4.97 o                         
  -4  10   3          0.83         -1.15         3.62 o                         
  -3  10   3       2304.05       2267.20        35.01 o                         
  -2  10   3        710.95        709.51        12.58 o                         
  -1  10   3       1903.41       1901.69        19.96 o                         
   0  10   3        104.89        115.44         5.67 o                         
   1  10   3       1968.97       1896.39        22.05 o                         
   2  10   3         39.98         40.26         4.59 o                         
   3  10   3        383.74        369.03        12.04 o                         
   4  10   3        382.64        378.24        10.77 o                         
   5  10   3        630.84        619.45        12.34 o                         
   6  10   3         22.03         20.24         3.59 o                         
   7  10   3       1015.12       1005.25        31.12 o                         
   8  10   3         26.36         33.94         6.23 o                         
  -8  11   3        119.80        121.56        16.18 o                         
  -7  11   3        215.36        188.63        11.88 o                         
  -6  11   3        103.03        124.68         8.99 o                         
  -5  11   3        146.41        147.50        14.94 o                         
  -4  11   3        706.05        712.60        20.23 o                         
  -3  11   3         85.37         90.26         6.37 o                         
  -2  11   3        167.63        175.82         8.40 o                         
  -1  11   3          0.90          5.14         4.19 o                         
   0  11   3        264.10        293.78        12.01 o                         
   1  11   3        245.70        250.69        10.42 o                         
   2  11   3        370.44        348.02        12.78 o                         
   3  11   3          1.84         -2.95         3.54 o                         
   4  11   3        322.60        324.63        11.49 o                         
   5  11   3        403.93        364.14         9.65 o                         
   6  11   3        121.29        110.15         6.89 o                         
   7  11   3          6.69         12.36         6.76 o                         
   8  11   3         38.55         24.02         7.64 o                         
  -7  12   3         35.44         16.06         7.10 o                         
  -6  12   3        179.16        185.31        10.12 o                         
  -5  12   3        142.61        144.40         9.56 o                         
  -4  12   3         99.57        113.45         9.16 o                         
  -3  12   3        889.11        865.68        21.42 o                         
  -2  12   3        432.84        424.32        15.22 o                         
  -1  12   3         72.00         75.04         7.71 o                         
   0  12   3         33.02         64.28         8.00 o                         
   1  12   3        206.81        221.80        13.95 o                         
   2  12   3       1212.80       1225.03        28.96 o                         
   3  12   3          1.46          0.57         6.38 o                         
   4  12   3        525.87        500.29        15.85 o                         
   5  12   3         10.63         10.27         5.25 o                         
   6  12   3        164.84        157.25         9.89 o                         
   7  12   3        190.13        176.11        11.26 o                         
  -6  13   3         22.00         35.59        10.11 o                         
  -5  13   3        215.04        185.49        11.90 o                         
  -4  13   3        157.68        184.98        13.69 o                         
  -3  13   3          0.02          0.75         3.87 o                         
  -2  13   3          6.08          8.61         4.47 o                         
  -1  13   3        198.72        212.08        14.60 o                         
   0  13   3         14.89         28.81         6.42 o                         
   1  13   3        133.76        154.70        11.30 o                         
   2  13   3        149.60        155.72        15.65 o                         
   3  13   3        429.54        406.92        17.13 o                         
   4  13   3         35.24         44.49         7.21 o                         
   5  13   3         35.96         41.73         6.84 o                         
   6  13   3        280.76        252.61        18.08 o                         
  -5  14   3         48.38         44.69         8.71 o                         
  -4  14   3        188.76        186.24        11.87 o                         
  -3  14   3         54.04         45.05         6.98 o                         
  -2  14   3        287.36        314.58        13.50 o                         
  -1  14   3       1059.12       1073.83        28.98 o                         
   0  14   3         17.89         33.18        11.52 o                         
   1  14   3         32.91         38.24         7.18 o                         
   2  14   3        169.77        178.92        12.78 o                         
   3  14   3         78.67        106.75        10.36 o                         
   4  14   3          0.03          5.52         4.93 o                         
   5  14   3        667.85        681.43        20.30 o                         
  -4  15   3        158.38        141.16        14.36 o                         
  -3  15   3         50.89         33.86         7.97 o                         
  -2  15   3        251.56        293.01        14.73 o                         
  -1  15   3        238.55        256.47        14.91 o                         
   0  15   3        150.33        171.54        12.80 o                         
   1  15   3          0.01          3.10         5.59 o                         
   2  15   3        164.45        185.15        13.44 o                         
   3  15   3        284.55        293.92        17.64 o                         
   4  15   3        212.99        239.89        15.41 o                         
  -2  16   3         17.78         34.19         7.69 o                         
  -1  16   3        545.08        541.12        27.30 o                         
   0  16   3        249.01        252.03        17.61 o                         
   1  16   3        370.46        382.83        20.33 o                         
   2  16   3         85.09         75.38        10.66 o                         
 -10   0   4         22.15         24.60         5.26 o                         
  -8   0   4        429.48        392.61        11.87 o                         
  -6   0   4        176.74        160.67         5.64 o                         
  -4   0   4        570.60        685.53        11.40 o                         
  -2   0   4       3060.15       2899.23        27.71 o                         
   0   0   4       1112.43       1033.41        12.94 o                         
   2   0   4       4647.40       4655.51        44.05 o                         
   4   0   4        861.68       1124.06        22.96 o                         
   6   0   4         87.63         77.60         4.16 o                         
   8   0   4        729.42        742.47        18.51 o                         
  10   0   4         46.26         44.94         7.70 o                         
 -11   1   4         15.52         21.04        11.65 o                         
 -10   1   4         95.61         86.58         5.94 o                         
  -9   1   4          9.29          9.12         3.68 o                         
  -8   1   4         54.49         56.82         4.01 o                         
  -7   1   4       1733.46       1736.54        21.72 o                         
  -6   1   4        421.80        391.13         6.89 o                         
  -5   1   4        275.79        289.52         5.45 o                         
  -4   1   4       1581.86       1547.97        15.01 o                         
  -3   1   4        446.85        504.82         5.72 o                         
  -2   1   4       6513.42       6641.89        42.56 o                         
  -1   1   4      21522.40      21545.51       255.99 o                         
   0   1   4       3118.04       3052.95        23.03 o                         
   1   1   4       2015.33       1915.35        16.78 o                         
   2   1   4       6027.89       5947.46        43.83 o                         
   3   1   4        592.87        502.50         5.28 o                         
   4   1   4          0.44          0.53         0.92 o                         
   5   1   4       2986.48       2977.29        26.48 o                         
   6   1   4         46.32         48.58         3.02 o                         
   7   1   4          2.04         18.62         2.90 o                         
   8   1   4         26.19         24.09         2.68 o                         
   9   1   4         93.04        104.62         9.35 o                         
  10   1   4        100.09        104.91         7.00 o                         
 -10   2   4        122.33        159.54        11.68 o                         
  -9   2   4         51.39         47.71         4.07 o                         
  -8   2   4         36.36         46.37         3.74 o                         
  -7   2   4          8.15         42.41         2.93 o                         
  -6   2   4       1561.58       1556.70        16.57 o                         
  -5   2   4         21.47         46.88         2.51 o                         
  -4   2   4        699.56        701.77        11.05 o                         
  -3   2   4         42.00         37.35         1.94 o                         
  -2   2   4       5078.28       4942.08        33.07 o                         
  -1   2   4        210.20        215.86         5.21 o                         
   0   2   4         14.98         22.53         1.49 o                         
   1   2   4       4734.27       4699.57        36.56 o                         
   2   2   4        343.06        332.51         4.23 o                         
   3   2   4          0.49         11.74         1.13 o                         
   4   2   4        681.58        715.43        10.49 o                         
   5   2   4       1667.61       1610.18        30.28 o                         
   6   2   4         60.35         63.78         3.27 o                         
   7   2   4         14.61         29.08         2.84 o                         
   8   2   4          0.22          4.63         3.43 o                         
   9   2   4        514.44        504.43        11.68 o                         
  10   2   4        218.00        247.61        18.75 o                         
 -10   3   4        105.53        114.77         6.89 o                         
  -9   3   4        298.45        307.96         8.95 o                         
  -8   3   4         52.18         62.15         4.12 o                         
  -7   3   4          9.13         12.35         2.08 o                         
  -6   3   4        531.73        469.04         7.70 o                         
  -5   3   4        192.70        199.76         4.92 o                         
  -4   3   4         56.17         57.25         2.41 o                         
  -3   3   4        819.09        729.48         8.60 o                         
  -2   3   4        264.00        239.82         4.80 o                         
  -1   3   4       1857.61       1988.41        16.54 o                         
   0   3   4        745.33        748.10        11.53 o                         
   1   3   4       1210.95       1226.11        12.24 o                         
   2   3   4         31.97         48.83         1.94 o                         
   3   3   4       1207.78       1181.15        10.78 o                         
   4   3   4       1317.79       1195.23        12.20 o                         
   5   3   4        176.26        175.67         4.78 o                         
   6   3   4        261.81        255.20         6.57 o                         
   7   3   4       2028.44       1976.22        23.38 o                         
   8   3   4         17.43         24.08         2.91 o                         
   9   3   4        330.18        326.39         9.33 o                         
  10   3   4         10.42         18.14         7.63 o                         
 -10   4   4        137.04        115.31        10.11 o                         
  -9   4   4          8.73         10.93         3.55 o                         
  -8   4   4        485.66        488.80        10.35 o                         
  -7   4   4         11.16         20.25         3.30 o                         
  -6   4   4        537.36        512.71         8.29 o                         
  -5   4   4        805.80        747.03        12.03 o                         
  -4   4   4        373.80        392.49         5.89 o                         
  -3   4   4        122.16        157.99         4.26 o                         
  -2   4   4        331.88        350.13         6.08 o                         
  -1   4   4        794.21        770.88         9.20 o                         
   0   4   4          6.05         26.39         2.30 o                         
   1   4   4        339.47        307.33         5.66 o                         
   2   4   4          6.17         12.39         1.47 o                         
   3   4   4        517.80        506.72         7.00 o                         
   4   4   4        656.70        677.01         7.21 o                         
   5   4   4       1589.16       1603.46        17.26 o                         
   6   4   4        734.57        701.48        16.10 o                         
   7   4   4         79.54        133.57         6.28 o                         
   8   4   4          4.05         12.29         3.24 o                         
   9   4   4         12.52          9.27         5.40 o                         
  10   4   4        209.19        203.47        26.08 o                         
 -10   5   4         69.89         59.14        16.80 o                         
  -9   5   4         85.25         95.70         9.95 o                         
  -8   5   4         69.56         70.69         5.38 o                         
  -7   5   4         68.90         57.14         3.53 o                         
  -6   5   4         24.64         42.34         3.46 o                         
  -5   5   4        232.09        258.11         5.08 o                         
  -4   5   4        218.15        223.09         4.88 o                         
  -3   5   4         45.03         57.65         3.10 o                         
  -2   5   4        341.00        330.77         7.28 o                         
  -1   5   4        386.62        388.79         6.60 o                         
   0   5   4       2499.93       2627.28        26.40 o                         
   1   5   4       9671.99       9748.25        86.77 o                         
   2   5   4          0.21         19.55         1.87 o                         
   3   5   4        319.60        318.48         8.22 o                         
   4   5   4       1560.25       1526.17        13.30 o                         
   5   5   4        698.37        708.93         7.87 o                         
   6   5   4        914.26        887.46        17.08 o                         
   7   5   4       6607.65       6588.37        69.74 o                         
   8   5   4         10.97         22.34         3.58 o                         
   9   5   4         18.50         26.75         5.21 o                         
  10   5   4          2.86          5.85         4.55 o                         
 -10   6   4         28.12         20.91        13.58 o                         
  -9   6   4          2.73          7.01         4.64 o                         
  -8   6   4        585.75        570.34        14.49 o                         
  -7   6   4        535.18        551.92         9.48 o                         
  -6   6   4        620.04        568.92        11.67 o                         
  -5   6   4        137.27        145.35         5.18 o                         
  -4   6   4         33.66         46.77         3.12 o                         
  -3   6   4       1596.01       1573.74        16.71 o                         
  -2   6   4       3279.43       3248.41        29.29 o                         
  -1   6   4       2050.93       2027.50        19.19 o                         
   0   6   4         10.19         16.60         2.38 o                         
   1   6   4       9659.10       9737.38        68.00 o                         
   2   6   4        265.79        306.74         8.85 o                         
   3   6   4        774.90        738.48        10.77 o                         
   4   6   4         16.51         36.63         2.43 o                         
   5   6   4          0.03          7.86         1.63 o                         
   6   6   4        607.46        632.45        10.34 o                         
   7   6   4         21.66         35.78         4.97 o                         
   8   6   4          9.30         23.23         6.98 o                         
   9   6   4          8.53          6.35         3.98 o                         
  10   6   4         88.37        107.89         8.43 o                         
  -9   7   4          0.11          1.31         5.81 o                         
  -8   7   4        260.72        258.64        12.99 o                         
  -7   7   4        115.57        143.70         9.21 o                         
  -6   7   4        308.33        304.55         7.54 o                         
  -5   7   4        392.71        401.32         8.90 o                         
  -4   7   4         12.23         10.40         2.96 o                         
  -3   7   4        619.58        585.00         9.75 o                         
  -2   7   4        674.22        692.17        10.46 o                         
  -1   7   4        876.35        841.15        11.79 o                         
   0   7   4        284.63        371.33        10.03 o                         
   1   7   4        711.11        697.74         9.78 o                         
   2   7   4        261.34        273.12         6.35 o                         
   3   7   4       1405.73       1374.88        15.70 o                         
   4   7   4        337.80        348.87         6.42 o                         
   5   7   4         51.20         69.88         3.90 o                         
   6   7   4       1066.39       1080.08        13.02 o                         
   7   7   4          1.96          7.69         3.97 o                         
   8   7   4          0.02         -3.22         3.51 o                         
   9   7   4         14.18         12.11         4.86 o                         
  -9   8   4         42.74         33.21        14.56 o                         
  -8   8   4          9.40         13.41         5.84 o                         
  -7   8   4        311.33        312.90        12.87 o                         
  -6   8   4        106.31        110.40         5.59 o                         
  -5   8   4        232.52        215.66         7.02 o                         
  -4   8   4        218.73        201.76         6.55 o                         
  -3   8   4       1651.53       1629.96        19.50 o                         
  -2   8   4        825.80        836.37        14.42 o                         
  -1   8   4        488.85        548.04        15.53 o                         
   0   8   4        317.17        300.15         7.21 o                         
   1   8   4        841.82        812.01        10.80 o                         
   2   8   4       2182.94       2170.39        22.04 o                         
   3   8   4         85.53         84.01         4.15 o                         
   4   8   4        188.61        184.70         5.46 o                         
   5   8   4          0.18         -0.63         2.07 o                         
   6   8   4         41.48         54.23         4.12 o                         
   7   8   4         35.81         30.46         3.95 o                         
   8   8   4          2.21          3.64         3.47 o                         
   9   8   4         18.02         43.31        10.35 o                         
  -9   9   4          2.27         -2.26         8.02 o                         
  -8   9   4          6.31          3.36         5.70 o                         
  -7   9   4        135.79        139.81         5.86 o                         
  -6   9   4        311.03        310.75         9.17 o                         
  -5   9   4        199.25        198.05         9.03 o                         
  -4   9   4        540.02        525.49        11.28 o                         
  -3   9   4        603.17        591.30        11.01 o                         
  -2   9   4         10.70         33.89         3.21 o                         
  -1   9   4       5994.47       5849.82        51.19 o                         
   0   9   4       1322.17       1276.81        17.44 o                         
   1   9   4        133.68        123.12         5.05 o                         
   2   9   4       1118.02       1139.74        14.67 o                         
   3   9   4        950.29        944.64        13.23 o                         
   4   9   4         72.48         73.67         4.37 o                         
   5   9   4        575.32        537.49        10.54 o                         
   6   9   4         27.68         28.10         3.56 o                         
   7   9   4        282.50        269.71         7.51 o                         
   8   9   4         14.59         28.78         9.56 o                         
   9   9   4        606.40        615.76        24.42 o                         
  -8  10   4        197.35        141.97        26.33 o                         
  -7  10   4         46.93         44.14         6.35 o                         
  -6  10   4          4.68          5.87         3.92 o                         
  -5  10   4        435.73        437.04        11.61 o                         
  -4  10   4         13.56          7.51         3.88 o                         
  -3  10   4        458.93        461.49        12.84 o                         
  -2  10   4        341.48        340.56        10.46 o                         
  -1  10   4          8.51         12.91         3.41 o                         
   0  10   4        539.13        550.00        11.31 o                         
   1  10   4         91.05         95.04         6.21 o                         
   2  10   4        517.95        546.99        11.94 o                         
   3  10   4         58.49         42.29         4.48 o                         
   4  10   4         10.11         17.96         3.87 o                         
   5  10   4          0.96          7.64         2.84 o                         
   6  10   4         35.55         39.24         4.50 o                         
   7  10   4         40.58         30.60         3.67 o                         
   8  10   4        567.27        574.54        18.33 o                         
  -8  11   4        123.47         97.63        21.08 o                         
  -7  11   4        133.55        142.08         9.26 o                         
  -6  11   4         51.95         53.91         8.18 o                         
  -5  11   4        148.57        155.61         9.76 o                         
  -4  11   4          2.22          0.92         5.21 o                         
  -3  11   4        652.84        644.79        19.29 o                         
  -2  11   4         50.92         54.21         6.52 o                         
  -1  11   4       2152.97       2152.89        35.43 o                         
   0  11   4         68.75         74.31         7.01 o                         
   1  11   4         46.27         57.27         6.37 o                         
   2  11   4         22.60         26.23         4.53 o                         
   3  11   4         82.39         82.38         7.59 o                         
   4  11   4        144.57        172.44         8.04 o                         
   5  11   4        410.93        424.32        11.38 o                         
   6  11   4         48.50         44.48         6.55 o                         
   7  11   4         24.62         24.62         4.20 o                         
   8  11   4         20.48         30.61         8.19 o                         
  -7  12   4         29.46         22.83         8.38 o                         
  -6  12   4        107.78        111.58        11.48 o                         
  -5  12   4         18.48         11.67         9.43 o                         
  -4  12   4        512.08        553.48        24.78 o                         
  -3  12   4         10.96         13.18         4.52 o                         
  -2  12   4         98.45        102.56         8.61 o                         
  -1  12   4         40.72         52.24         6.82 o                         
   0  12   4        168.71        166.92        10.10 o                         
   1  12   4         16.55         21.95         5.55 o                         
   2  12   4         10.16         25.96         5.58 o                         
   3  12   4        404.06        416.10        18.67 o                         
   4  12   4          2.48          5.64         4.94 o                         
   5  12   4       1075.82       1056.70        21.99 o                         
   6  12   4         13.01         15.61         4.85 o                         
   7  12   4        143.90        140.43         8.98 o                         
  -6  13   4        732.06        754.47        26.23 o                         
  -5  13   4        145.28        143.28        11.07 o                         
  -4  13   4        114.11        133.74        10.27 o                         
  -3  13   4        611.66        623.29        18.42 o                         
  -2  13   4        224.24        214.95        11.13 o                         
  -1  13   4        354.82        334.79        14.21 o                         
   0  13   4        344.62        341.53        14.59 o                         
   1  13   4         73.10         74.85         8.73 o                         
   2  13   4        102.76        113.96        10.54 o                         
   3  13   4        684.09        693.88        22.96 o                         
   4  13   4        253.52        253.34        13.64 o                         
   5  13   4          1.06          6.74         4.69 o                         
   6  13   4         25.20          9.11         5.47 o                         
  -5  14   4         59.86         77.80        12.01 o                         
  -4  14   4        219.56        197.63        12.83 o                         
  -3  14   4         49.22         43.29         7.96 o                         
  -2  14   4         89.47        114.04         9.20 o                         
  -1  14   4         39.84         25.48         6.67 o                         
   0  14   4          2.77         15.86         6.34 o                         
   1  14   4        145.45        157.92        12.22 o                         
   2  14   4        273.70        302.39        15.66 o                         
   3  14   4        321.90        329.23        17.33 o                         
   4  14   4         42.90         49.06         8.16 o                         
   5  14   4          0.76          7.92         7.01 o                         
  -4  15   4        153.65        147.44        21.87 o                         
  -3  15   4        449.03        444.95        19.72 o                         
  -2  15   4         62.15         60.89         7.99 o                         
  -1  15   4         64.51         54.31         7.53 o                         
   0  15   4         66.68         78.67         9.84 o                         
   1  15   4        561.95        580.70        22.02 o                         
   2  15   4          7.70         16.43         6.59 o                         
   3  15   4          2.19         -4.52        10.50 o                         
   4  15   4        113.01        114.81        20.65 o                         
  -2  16   4        850.39        828.93        63.07 o                         
  -1  16   4          0.30         10.30         5.51 o                         
   0  16   4         64.82         69.12         9.87 o                         
   1  16   4         26.08         23.54         8.39 o                         
   2  16   4         32.89         28.29        20.44 o                         
  -9   0   5         37.06         69.27         7.31 o                         
  -7   0   5        184.07        184.54        11.80 o                         
  -5   0   5        401.20        490.25        11.84 o                         
  -3   0   5       8023.40       8522.51        73.74 o                         
  -1   0   5       3326.41       3099.89        29.73 o                         
   1   0   5         10.43         12.46         2.33 o                         
   3   0   5        957.40       1025.16        12.67 o                         
   5   0   5       2771.68       2768.28        39.41 o                         
   7   0   5        289.45        321.14         8.73 o                         
   9   0   5          0.06          3.22         4.16 o                         
 -10   1   5        376.61        375.20        11.53 o                         
  -9   1   5        120.13        128.50         7.69 o                         
  -8   1   5        745.09        772.19        14.08 o                         
  -7   1   5         59.18         77.68         3.99 o                         
  -6   1   5        171.97        162.48         4.88 o                         
  -5   1   5        222.25        230.18         6.21 o                         
  -4   1   5       8229.10       8301.84        60.44 o                         
  -3   1   5       4237.81       4145.15        30.62 o                         
  -2   1   5       3452.05       3488.23        25.82 o                         
  -1   1   5          2.12         12.35         1.33 o                         
   0   1   5       6740.04       6741.68       116.01 o                         
   1   1   5        585.67        666.24         7.75 o                         
   2   1   5      13160.49      12968.21       130.81 o                         
   3   1   5       1304.18       1491.70        16.86 o                         
   4   1   5          0.88         20.94         1.95 o                         
   5   1   5        152.03        154.74         6.04 o                         
   6   1   5          1.78         17.27         2.22 o                         
   7   1   5        810.17        784.97         9.75 o                         
   8   1   5         19.41         21.53         3.04 o                         
   9   1   5        203.38        190.75         5.94 o                         
  10   1   5        290.26        274.69        17.52 o                         
 -10   2   5        112.36        117.32        11.21 o                         
  -9   2   5         30.76         28.72         4.21 o                         
  -8   2   5          1.06          3.76         3.00 o                         
  -7   2   5         67.70         83.28         4.17 o                         
  -6   2   5         35.99         55.79         3.25 o                         
  -5   2   5        872.88        958.84        11.46 o                         
  -4   2   5       1121.48       1196.20        11.66 o                         
  -3   2   5        142.26        184.79         4.24 o                         
  -2   2   5        143.80        169.40         3.78 o                         
  -1   2   5        367.69        435.42         6.28 o                         
   0   2   5       3163.34       3083.62        32.63 o                         
   1   2   5      12059.85      12144.18       254.62 o                         
   2   2   5         95.60        108.19         3.04 o                         
   3   2   5       3624.50       3616.67        27.19 o                         
   4   2   5         94.03        108.38         2.51 o                         
   5   2   5        540.41        536.24         9.13 o                         
   6   2   5       1881.43       1803.23        18.76 o                         
   7   2   5        569.46        547.37        10.55 o                         
   8   2   5        811.40        800.95        13.72 o                         
   9   2   5        449.35        465.19        10.48 o                         
  10   2   5        217.25        195.18         6.54 o                         
 -10   3   5        181.44        199.76        10.94 o                         
  -9   3   5         33.97         34.78         4.44 o                         
  -8   3   5        278.41        270.47         6.90 o                         
  -7   3   5        711.87        682.44        11.35 o                         
  -6   3   5       3765.58       3715.88        32.38 o                         
  -5   3   5          9.66         10.84         1.93 o                         
  -4   3   5        482.81        501.34         6.90 o                         
  -3   3   5        183.07        207.69         4.90 o                         
  -2   3   5        186.86        224.24         5.19 o                         
  -1   3   5        148.43        169.72         3.87 o                         
   0   3   5       1210.89       1093.97        12.60 o                         
   1   3   5       2523.87       2850.58        22.28 o                         
   2   3   5        249.08        280.63         5.15 o                         
   3   3   5       1097.94       1252.20        11.55 o                         
   4   3   5        938.93        946.38         9.34 o                         
   5   3   5        391.40        356.59         6.86 o                         
   6   3   5        103.71        132.75         7.50 o                         
   7   3   5         13.45         27.02         3.16 o                         
   8   3   5         58.42         53.93         5.26 o                         
   9   3   5         92.97        106.33         9.54 o                         
  10   3   5         66.15         86.16        13.70 o                         
  -9   4   5        180.95        199.03         8.97 o                         
  -8   4   5         33.48         44.49         5.20 o                         
  -7   4   5         21.48         34.91         3.68 o                         
  -6   4   5        159.38        182.39         5.60 o                         
  -5   4   5        443.17        444.08         6.46 o                         
  -4   4   5       1515.52       1454.01        14.07 o                         
  -3   4   5         36.03         59.09         3.11 o                         
  -2   4   5       6463.32       6453.48        51.68 o                         
  -1   4   5         59.19        100.05         3.42 o                         
   0   4   5        272.79        302.60         6.91 o                         
   1   4   5        228.74        233.81         5.61 o                         
   2   4   5        293.68        302.30         6.10 o                         
   3   4   5       3921.44       3880.38        29.08 o                         
   4   4   5         24.02         37.01         2.24 o                         
   5   4   5         98.98        112.17         3.26 o                         
   6   4   5        456.34        465.32        13.24 o                         
   7   4   5         30.11         60.40         4.76 o                         
   8   4   5         17.96         17.87         3.47 o                         
   9   4   5        252.99        255.94        11.57 o                         
  10   4   5         50.69         56.48        11.38 o                         
 -10   5   5        180.37        237.91        20.77 o                         
  -9   5   5          3.30         10.20         5.79 o                         
  -8   5   5        201.52        177.42         7.82 o                         
  -7   5   5         66.83         85.21         9.03 o                         
  -6   5   5        955.17        983.93        14.43 o                         
  -5   5   5         27.52         18.76         2.30 o                         
  -4   5   5         29.56         37.54         3.42 o                         
  -3   5   5         80.08         79.33         3.35 o                         
  -2   5   5        101.20        112.63         4.11 o                         
  -1   5   5         78.46         83.07         3.38 o                         
   0   5   5       1027.36       1154.63        13.87 o                         
   1   5   5         15.92         46.06         3.16 o                         
   2   5   5        405.66        479.86         8.24 o                         
   3   5   5        754.94        756.00         9.85 o                         
   4   5   5       5750.75       5676.27        41.07 o                         
   5   5   5        746.38        768.64         8.75 o                         
   6   5   5         36.44         97.12         4.63 o                         
   7   5   5        278.66        263.91         9.94 o                         
   8   5   5        333.69        324.91        12.03 o                         
   9   5   5          4.05          9.30         3.35 o                         
  10   5   5        242.53        233.69        12.20 o                         
 -10   6   5          6.81          7.89         9.13 o                         
  -9   6   5        103.10        119.66        28.67 o                         
  -8   6   5        335.16        325.02        12.82 o                         
  -7   6   5        830.31        849.25        14.42 o                         
  -6   6   5        567.14        568.59         9.39 o                         
  -5   6   5       1037.30       1040.96        13.64 o                         
  -4   6   5        833.52        808.27        12.87 o                         
  -3   6   5        510.30        507.90         8.74 o                         
  -2   6   5       1625.92       1605.10        18.16 o                         
  -1   6   5        427.30        358.66         6.94 o                         
   0   6   5        208.76        182.61         4.94 o                         
   1   6   5        158.24        162.24         5.04 o                         
   2   6   5        551.75        628.24         9.97 o                         
   3   6   5        151.66        156.21         5.23 o                         
   4   6   5       2233.69       2181.18        19.12 o                         
   5   6   5        378.70        360.68         6.43 o                         
   6   6   5       2964.89       2841.94        22.61 o                         
   7   6   5        275.16        317.43         9.51 o                         
   8   6   5          0.17          5.34         3.25 o                         
   9   6   5        136.59        137.97         8.73 o                         
  -9   7   5         12.73         22.67        11.17 o                         
  -8   7   5         36.59         28.07         6.08 o                         
  -7   7   5          2.60          6.78         3.71 o                         
  -6   7   5         21.78         20.46         3.12 o                         
  -5   7   5         11.85         13.61         3.00 o                         
  -4   7   5        643.16        635.80        10.62 o                         
  -3   7   5         38.51         49.66         4.73 o                         
  -2   7   5        875.46        885.99        13.08 o                         
  -1   7   5         90.67         95.33         4.75 o                         
   0   7   5       7316.14       7324.45        57.25 o                         
   1   7   5        831.22        741.61        10.92 o                         
   2   7   5         54.20         57.37         3.32 o                         
   3   7   5          2.64         10.52         2.39 o                         
   4   7   5       1155.44       1140.89        13.25 o                         
   5   7   5         34.15         40.18         3.38 o                         
   6   7   5          0.23          2.28         1.89 o                         
   7   7   5          8.26          5.15         4.59 o                         
   8   7   5          5.03         14.73         4.07 o                         
   9   7   5        211.84        223.41        10.99 o                         
  -9   8   5         86.74         71.23        14.52 o                         
  -8   8   5        157.97        181.05         7.77 o                         
  -7   8   5        231.92        239.01         8.89 o                         
  -6   8   5        209.40        194.18         7.23 o                         
  -5   8   5       1090.65       1060.57        18.26 o                         
  -4   8   5        332.57        318.47         8.26 o                         
  -3   8   5        166.63        179.19         6.56 o                         
  -2   8   5        128.11        131.92         5.49 o                         
  -1   8   5          0.11         33.04         3.47 o                         
   0   8   5        594.02        590.34        10.29 o                         
   1   8   5       1818.48       1838.02        19.88 o                         
   2   8   5        252.30        278.04         8.17 o                         
   3   8   5        165.35        167.91         5.77 o                         
   4   8   5        697.28        698.52        10.76 o                         
   5   8   5          2.07          9.87         2.11 o                         
   6   8   5        153.83        166.53         5.30 o                         
   7   8   5        299.19        302.75        11.04 o                         
   8   8   5        103.13        100.85        11.32 o                         
   9   8   5        328.10        320.45        16.06 o                         
  -9   9   5         49.51         40.39        12.12 o                         
  -8   9   5          0.78          7.55         5.96 o                         
  -7   9   5        250.35        249.28         8.30 o                         
  -6   9   5         57.07         68.93         5.96 o                         
  -5   9   5        140.88        146.53         9.25 o                         
  -4   9   5       1384.41       1369.60        22.53 o                         
  -3   9   5       2056.91       2057.30        30.13 o                         
  -2   9   5         40.64         39.63         3.68 o                         
  -1   9   5         98.08        101.17         5.43 o                         
   0   9   5       1530.30       1514.47        19.77 o                         
   1   9   5          0.18          5.36         2.39 o                         
   2   9   5       1149.22       1093.59        14.54 o                         
   3   9   5       1341.84       1289.30        16.65 o                         
   4   9   5        154.30        183.15         6.19 o                         
   5   9   5          0.88          3.56         2.23 o                         
   6   9   5         22.93         27.26         3.21 o                         
   7   9   5        208.10        205.64         7.32 o                         
   8   9   5         42.03         66.27         8.32 o                         
  -8  10   5          5.62         11.55         7.74 o                         
  -7  10   5         20.52         26.61         3.78 o                         
  -6  10   5         28.84         37.61         4.80 o                         
  -5  10   5        743.57        786.31        19.01 o                         
  -4  10   5        436.95        451.17        15.18 o                         
  -3  10   5         94.73         91.00         6.78 o                         
  -2  10   5        151.80        167.80         8.34 o                         
  -1  10   5        764.78        732.76        16.64 o                         
   0  10   5        308.79        295.65         9.23 o                         
   1  10   5        646.10        611.75        12.94 o                         
   2  10   5        110.85        111.02         6.17 o                         
   3  10   5        151.87        137.48         7.07 o                         
   4  10   5          3.65          2.64         3.10 o                         
   5  10   5        469.52        484.47        12.92 o                         
   6  10   5         13.40         15.55         3.29 o                         
   7  10   5         17.11         27.57         3.45 o                         
   8  10   5        329.09        343.60        38.22 o                         
  -7  11   5          0.75          3.24         4.85 o                         
  -6  11   5        178.39        194.36        10.77 o                         
  -5  11   5        188.61        207.50        11.19 o                         
  -4  11   5        484.35        476.56        16.10 o                         
  -3  11   5        374.02        371.12        16.63 o                         
  -2  11   5         80.70        102.15        13.86 o                         
  -1  11   5        159.38        171.22        16.01 o                         
   0  11   5        128.63        136.89        15.83 o                         
   1  11   5          0.00          8.82         7.60 o                         
   2  11   5        101.43        109.82        11.78 o                         
   3  11   5          1.39          1.54         3.95 o                         
   4  11   5          2.89          9.41         3.78 o                         
   5  11   5         12.00         14.75         3.63 o                         
   6  11   5        143.26        143.62         6.88 o                         
   7  11   5         13.86          3.60         3.78 o                         
  -7  12   5         34.67         26.56         8.88 o                         
  -6  12   5          0.53          3.59         5.69 o                         
  -5  12   5        150.52        130.41        17.46 o                         
  -4  12   5         16.93         18.46         7.38 o                         
  -3  12   5        160.82        152.66        11.37 o                         
  -2  12   5        204.10        244.55        14.32 o                         
  -1  12   5        410.70        410.86        13.32 o                         
   0  12   5        657.01        677.33        19.25 o                         
   1  12   5        192.48        205.19        17.03 o                         
   2  12   5        833.99        787.76        23.19 o                         
   3  12   5        152.24        154.31         9.07 o                         
   4  12   5        244.75        239.26        11.81 o                         
   5  12   5        551.02        520.22        18.36 o                         
   6  12   5        340.83        356.93        11.03 o                         
   7  12   5        135.17        112.09         8.58 o                         
  -6  13   5        200.90        221.68        20.87 o                         
  -5  13   5         62.10         59.72         8.07 o                         
  -4  13   5        100.81         96.45         8.62 o                         
  -3  13   5        332.36        334.15        18.42 o                         
  -2  13   5        109.19        134.07         9.44 o                         
  -1  13   5         13.20         13.77         4.84 o                         
   0  13   5        619.94        619.78        19.36 o                         
   1  13   5        107.09        116.15        10.59 o                         
   2  13   5         45.93         44.42         6.78 o                         
   3  13   5        232.71        214.25        13.03 o                         
   4  13   5         42.98         34.82         6.82 o                         
   5  13   5         17.71         27.57         5.50 o                         
   6  13   5         81.52         67.92         8.35 o                         
  -5  14   5        113.05        121.71        12.27 o                         
  -4  14   5        267.64        267.66        14.48 o                         
  -3  14   5        186.35        185.04        11.16 o                         
  -2  14   5         15.66         13.45         5.14 o                         
  -1  14   5          0.89          2.86         4.27 o                         
   0  14   5        463.67        473.17        19.56 o                         
   1  14   5          2.11         18.36         5.96 o                         
   2  14   5        208.31        211.06        13.52 o                         
   3  14   5        781.39        825.41        25.47 o                         
   4  14   5          4.16         15.23         5.93 o                         
   5  14   5         19.40         32.74         6.85 o                         
  -3  15   5         93.90        104.01        14.32 o                         
  -2  15   5        129.20        150.85        16.05 o                         
  -1  15   5         49.01         31.59         7.41 o                         
   0  15   5        112.61        110.62        12.64 o                         
   1  15   5        522.60        518.61        24.16 o                         
   2  15   5          8.79         -5.94         8.17 o                         
   3  15   5        106.06        114.35        19.69 o                         
  -1  16   5        294.36        294.77        39.94 o                         
   0  16   5          7.23          7.79         5.53 o                         
   1  16   5        135.96        147.65        23.82 o                         
 -10   0   6        665.67        687.20        24.88 o                         
  -8   0   6        366.73        350.14        14.99 o                         
  -6   0   6       3045.15       3073.92        47.32 o                         
  -4   0   6       1160.06       1177.68        18.40 o                         
  -2   0   6         25.43         59.13         3.66 o                         
   0   0   6         57.50         51.38         4.28 o                         
   2   0   6       7652.25       8124.11        86.15 o                         
   4   0   6       3585.14       3577.01        48.74 o                         
   6   0   6        574.72        570.46        19.73 o                         
   8   0   6       2316.52       2219.95        30.55 o                         
  10   0   6        503.65        521.79        26.38 o                         
 -10   1   6         42.21         46.42         4.97 o                         
  -9   1   6          1.45          3.34         2.70 o                         
  -8   1   6        199.11        188.86         6.79 o                         
  -7   1   6        419.12        413.32         9.56 o                         
  -6   1   6       1843.54       1789.02        21.81 o                         
  -5   1   6        452.05        421.44         8.12 o                         
  -4   1   6       4401.49       4462.27        33.55 o                         
  -3   1   6       2431.23       2332.95        19.40 o                         
  -2   1   6          2.26         16.59         1.71 o                         
  -1   1   6       2962.72       3125.47        24.25 o                         
   0   1   6       4405.22       4213.46        39.65 o                         
   1   1   6       2797.54       2963.54        32.14 o                         
   2   1   6         60.30         71.16         3.32 o                         
   3   1   6       4657.69       4829.62        35.10 o                         
   4   1   6       4325.23       4267.58        33.31 o                         
   5   1   6        250.30        254.89         6.94 o                         
   6   1   6         15.52         18.10         2.69 o                         
   7   1   6        766.81        760.89        12.22 o                         
   8   1   6        144.19        153.23         4.80 o                         
   9   1   6        492.85        505.80        10.34 o                         
  10   1   6         29.98         22.16         4.74 o                         
 -10   2   6         41.21         40.18         6.25 o                         
  -9   2   6         48.07         43.90         4.06 o                         
  -8   2   6        345.83        333.24         9.41 o                         
  -7   2   6        114.40        133.57         6.47 o                         
  -6   2   6        549.75        530.68        11.06 o                         
  -5   2   6        580.31        564.55         9.55 o                         
  -4   2   6        400.07        491.69         8.15 o                         
  -3   2   6          0.06         12.24         1.60 o                         
  -2   2   6       1250.83       1238.45        13.23 o                         
  -1   2   6         35.84         48.91         2.40 o                         
   0   2   6       1087.61       1041.84        11.03 o                         
   1   2   6        576.30        616.77        10.29 o                         
   2   2   6          0.24          3.44         1.26 o                         
   3   2   6       3053.11       3017.30        27.13 o                         
   4   2   6       2038.09       2022.89        18.61 o                         
   5   2   6          0.05         24.26         2.30 o                         
   6   2   6        436.78        441.25         9.50 o                         
   7   2   6        233.61        241.04         7.00 o                         
   8   2   6         73.26         87.58         6.33 o                         
   9   2   6        287.48        292.83        10.40 o                         
  10   2   6         37.57         50.72         5.87 o                         
 -10   3   6        150.94        163.96        23.46 o                         
  -9   3   6        355.38        374.77        10.50 o                         
  -8   3   6        121.67        129.47         6.65 o                         
  -7   3   6        806.05        785.28        15.88 o                         
  -6   3   6         53.18         43.82         4.18 o                         
  -5   3   6         41.24         85.65         4.11 o                         
  -4   3   6       2779.56       2820.99        23.99 o                         
  -3   3   6       4711.67       4823.77        36.09 o                         
  -2   3   6        474.31        407.84         6.81 o                         
  -1   3   6        182.27        169.67         4.09 o                         
   0   3   6        977.39        890.17         9.69 o                         
   1   3   6       4028.91       4114.68        40.44 o                         
   2   3   6       3004.04       3066.06        25.85 o                         
   3   3   6         28.31         32.04         2.26 o                         
   4   3   6        457.49        464.73         6.08 o                         
   5   3   6       2208.10       2135.46        22.01 o                         
   6   3   6        665.57        641.98        11.90 o                         
   7   3   6       1885.00       1887.42        22.36 o                         
   8   3   6        293.89        284.22         9.19 o                         
   9   3   6        196.16        185.74        11.98 o                         
  10   3   6         49.19         50.19         5.71 o                         
 -10   4   6         92.23        112.65        21.43 o                         
  -9   4   6          9.60          4.26         6.74 o                         
  -8   4   6        171.84        175.56         6.88 o                         
  -7   4   6       2097.68       2029.97        38.05 o                         
  -6   4   6        709.73        688.99        13.81 o                         
  -5   4   6         81.86         81.56         3.34 o                         
  -4   4   6       2404.97       2371.13        20.43 o                         
  -3   4   6         20.04         38.62         2.86 o                         
  -2   4   6         36.58         54.54         2.97 o                         
  -1   4   6        322.97        324.69         6.40 o                         
   0   4   6        289.90        306.47         6.06 o                         
   1   4   6       1952.48       1983.83        19.65 o                         
   2   4   6       2918.80       2899.40        26.77 o                         
   3   4   6       2431.73       2417.59        19.74 o                         
   4   4   6          5.97         16.58         1.89 o                         
   5   4   6       1690.88       1681.45        18.10 o                         
   6   4   6        612.46        613.78        10.54 o                         
   7   4   6        318.85        301.06         8.44 o                         
   8   4   6          3.60          9.29         3.22 o                         
   9   4   6          7.25          3.48         4.59 o                         
  10   4   6         38.05         27.21         6.15 o                         
 -10   5   6          0.02         -0.50         8.10 o                         
  -9   5   6        159.36        170.93        11.62 o                         
  -8   5   6          1.25          7.24         3.29 o                         
  -7   5   6        231.36        233.00         7.71 o                         
  -6   5   6        105.73        127.74         6.75 o                         
  -5   5   6        427.63        425.09         7.62 o                         
  -4   5   6         86.85         96.66         4.09 o                         
  -3   5   6        117.41        138.11         4.64 o                         
  -2   5   6        237.48        262.46         6.01 o                         
  -1   5   6       3351.19       3363.77        29.44 o                         
   0   5   6        121.82        106.63         3.75 o                         
   1   5   6         82.05        101.99         3.50 o                         
   2   5   6         62.56         83.89         4.18 o                         
   3   5   6         12.62         33.26         2.52 o                         
   4   5   6         51.81         52.25         2.77 o                         
   5   5   6       4487.96       4380.70        35.23 o                         
   6   5   6        567.18        549.73        10.16 o                         
   7   5   6        593.87        599.54        17.03 o                         
   8   5   6          6.99          5.97         3.40 o                         
   9   5   6        289.78        286.12        13.43 o                         
  10   5   6        194.06        190.86        11.41 o                         
  -9   6   6        114.38        100.91         9.73 o                         
  -8   6   6        188.00        180.33         8.69 o                         
  -7   6   6         65.72         77.18         6.31 o                         
  -6   6   6         75.43         89.84         5.28 o                         
  -5   6   6        137.08        135.17         4.71 o                         
  -4   6   6       1959.97       1919.68        22.46 o                         
  -3   6   6         80.42         76.54         4.47 o                         
  -2   6   6          6.64         19.80         2.38 o                         
  -1   6   6       3965.68       4236.87        38.67 o                         
   0   6   6        604.25        607.68        11.20 o                         
   1   6   6       1945.05       1812.19        17.94 o                         
   2   6   6       4172.85       4051.02        34.52 o                         
   3   6   6        374.70        389.14         9.81 o                         
   4   6   6       1469.07       1472.35        15.45 o                         
   5   6   6        167.39        172.13         4.56 o                         
   6   6   6        136.56        124.35         3.95 o                         
   7   6   6        344.28        342.08        10.07 o                         
   8   6   6        181.03        195.71        11.59 o                         
   9   6   6         88.13         65.34         7.73 o                         
  -9   7   6         49.22         72.95        13.45 o                         
  -8   7   6         61.25         50.18         7.57 o                         
  -7   7   6         22.64         18.33         5.64 o                         
  -6   7   6         59.31         62.27         4.40 o                         
  -5   7   6        146.23        157.37         6.38 o                         
  -4   7   6          1.62          5.20         2.25 o                         
  -3   7   6        212.39        201.98         6.10 o                         
  -2   7   6        453.39        473.71        10.10 o                         
  -1   7   6        320.32        329.98         7.29 o                         
   0   7   6        168.76        173.32         5.36 o                         
   1   7   6         32.63         48.97         3.65 o                         
   2   7   6        255.45        281.38         6.55 o                         
   3   7   6          4.80         14.61         2.46 o                         
   4   7   6       1229.53       1203.97        14.11 o                         
   5   7   6        321.54        311.60         6.97 o                         
   6   7   6         42.56         44.37         2.92 o                         
   7   7   6        182.64        197.27         8.20 o                         
   8   7   6        517.87        521.37        15.61 o                         
   9   7   6         47.00         79.39        26.94 o                         
  -9   8   6        119.21        131.86        18.34 o                         
  -8   8   6        186.83        156.64        14.86 o                         
  -7   8   6         12.12         10.21         5.40 o                         
  -6   8   6        624.75        592.13        14.53 o                         
  -5   8   6         41.17         40.83         5.30 o                         
  -4   8   6        156.20        177.64         7.88 o                         
  -3   8   6       1537.27       1484.06        19.39 o                         
  -2   8   6       1918.05       1878.31        22.31 o                         
  -1   8   6       1535.79       1474.80        18.70 o                         
   0   8   6       2944.91       2882.97        28.45 o                         
   1   8   6        736.93        731.34        12.73 o                         
   2   8   6          2.29          3.84         2.05 o                         
   3   8   6        153.65        158.32         6.21 o                         
   4   8   6        303.06        303.72         7.80 o                         
   5   8   6         64.16         66.82         3.98 o                         
   6   8   6        210.66        210.08         6.35 o                         
   7   8   6        427.80        430.20        12.14 o                         
   8   8   6         91.88        107.41         7.93 o                         
   9   8   6         93.35         95.76         9.92 o                         
  -8   9   6         44.94         33.75         9.12 o                         
  -7   9   6         43.80         30.98         4.26 o                         
  -6   9   6        155.23        155.24         7.17 o                         
  -5   9   6        149.83        157.94        12.22 o                         
  -4   9   6        172.71        180.64         8.17 o                         
  -3   9   6        935.42        915.87        18.31 o                         
  -2   9   6       1114.70       1102.56        25.89 o                         
  -1   9   6        416.55        405.42         9.57 o                         
   0   9   6       1153.11       1156.61        15.44 o                         
   1   9   6          4.30         12.13         2.66 o                         
   2   9   6         95.01        100.61         5.92 o                         
   3   9   6       1002.91        955.06        15.08 o                         
   4   9   6          0.06          5.76         2.91 o                         
   5   9   6        136.26        145.24         5.54 o                         
   6   9   6        258.99        254.38         6.80 o                         
   7   9   6       1632.43       1667.58        25.44 o                         
   8   9   6          3.07          7.94         6.22 o                         
  -8  10   6         37.81         32.02         9.55 o                         
  -7  10   6        317.70        329.52        16.43 o                         
  -6  10   6        771.65        780.03        18.89 o                         
  -5  10   6        271.82        283.29        12.01 o                         
  -4  10   6         82.90         89.42         9.98 o                         
  -3  10   6         99.43        108.46         9.78 o                         
  -2  10   6       2169.07       2163.39        38.59 o                         
  -1  10   6         68.02         74.16         7.41 o                         
   0  10   6        564.51        556.50        13.40 o                         
   1  10   6        237.47        233.84         8.07 o                         
   2  10   6         47.21         50.31         4.76 o                         
   3  10   6        217.26        231.80         8.18 o                         
   4  10   6       1189.80       1165.12        21.11 o                         
   5  10   6         57.49         68.97         4.59 o                         
   6  10   6        460.36        484.48        11.26 o                         
   7  10   6          0.51         15.15         4.63 o                         
   8  10   6        127.49        133.93        16.97 o                         
  -7  11   6          9.71          8.64         5.07 o                         
  -6  11   6         67.92         55.12         9.02 o                         
  -5  11   6       1240.42       1231.29        29.39 o                         
  -4  11   6        186.23        187.63        14.48 o                         
  -3  11   6        948.33        969.23        40.08 o                         
  -2  11   6          0.45         10.66         4.81 o                         
  -1  11   6          6.39         17.85         5.25 o                         
   0  11   6        291.91        299.33        12.57 o                         
   1  11   6        909.56        887.71        19.39 o                         
   2  11   6         21.71         31.16         5.06 o                         
   3  11   6        938.49        982.50        20.27 o                         
   4  11   6          9.68         16.22         4.85 o                         
   5  11   6         76.32         66.78         4.85 o                         
   6  11   6          1.87          0.78         4.14 o                         
   7  11   6        156.62        145.19        10.05 o                         
  -7  12   6          8.77         31.90        16.87 o                         
  -6  12   6        198.37        184.44        13.24 o                         
  -5  12   6        639.69        615.43        30.74 o                         
  -4  12   6         55.72         65.76         8.80 o                         
  -3  12   6         35.11         31.82         8.18 o                         
  -2  12   6        500.38        495.06        21.77 o                         
  -1  12   6        625.49        615.99        17.49 o                         
   0  12   6        728.44        697.03        18.58 o                         
   1  12   6          0.21         12.40         5.55 o                         
   2  12   6        367.74        384.55        13.70 o                         
   3  12   6        791.52        795.12        26.53 o                         
   4  12   6        341.28        325.65        12.37 o                         
   5  12   6         15.93         16.40         4.46 o                         
   6  12   6         11.39          6.36         5.50 o                         
  -6  13   6         11.74         26.10         7.31 o                         
  -5  13   6         25.22         25.07         6.78 o                         
  -4  13   6          1.65         -3.03         5.23 o                         
  -3  13   6        203.14        216.71        11.62 o                         
  -2  13   6        897.14        856.64        21.93 o                         
  -1  13   6         41.50         21.18         6.35 o                         
   0  13   6        487.33        487.46        16.10 o                         
   1  13   6        392.48        388.06        15.80 o                         
   2  13   6        260.81        233.83        12.63 o                         
   3  13   6        171.02        162.62        11.04 o                         
   4  13   6          0.03         -0.15         4.67 o                         
   5  13   6         65.73         59.55        10.57 o                         
   6  13   6         34.46         36.31        17.73 o                         
  -5  14   6         22.35         23.40        17.02 o                         
  -4  14   6        291.30        274.56        13.99 o                         
  -3  14   6          0.07         -1.93         4.68 o                         
  -2  14   6         71.54         83.39         8.47 o                         
  -1  14   6       1434.17       1371.34        29.20 o                         
   0  14   6        706.06        719.15        20.20 o                         
   1  14   6        107.32        104.54         9.98 o                         
   2  14   6        189.67        188.96        19.71 o                         
   3  14   6         85.32         82.98        12.64 o                         
   4  14   6         60.38         56.94         8.52 o                         
  -3  15   6        148.89        134.70        12.46 o                         
  -2  15   6          0.98          8.57         6.22 o                         
  -1  15   6         28.41         27.81        13.26 o                         
   0  15   6         73.77         78.00        12.93 o                         
   2  15   6         33.91         32.47         9.80 o                         
   3  15   6        179.65        209.17        17.98 o                         
  -9   0   7        295.87        305.47        12.17 o                         
  -7   0   7       2390.84       2361.56        53.82 o                         
  -5   0   7       1849.79       1851.18        26.38 o                         
  -3   0   7       3323.07       3371.08        37.65 o                         
  -1   0   7          2.53          6.45         2.28 o                         
   1   0   7       1248.41       1199.27        21.84 o                         
   3   0   7       3539.26       3413.93        44.99 o                         
   5   0   7        172.31        198.28         8.10 o                         
   7   0   7        144.78        186.66         8.80 o                         
   9   0   7        151.58        160.94         6.97 o                         
 -10   1   7         41.55         43.33         6.85 o                         
  -9   1   7         37.76         37.91         4.80 o                         
  -8   1   7         55.01         63.00         4.94 o                         
  -7   1   7        212.80        233.77         7.53 o                         
  -6   1   7         83.50         96.14         4.75 o                         
  -5   1   7        451.97        447.67         8.44 o                         
  -4   1   7       2426.57       2353.57        22.00 o                         
  -3   1   7        623.35        694.76         8.95 o                         
  -2   1   7        345.79        346.70         6.19 o                         
  -1   1   7       3706.59       3789.93        27.59 o                         
   0   1   7       4034.10       4025.32        31.96 o                         
   1   1   7       2105.48       2013.40        20.78 o                         
   2   1   7       5452.56       5672.91        52.90 o                         
   3   1   7        527.39        504.19         6.95 o                         
   4   1   7        186.28        204.05         4.20 o                         
   5   1   7         68.60         75.71         3.96 o                         
   6   1   7       3673.53       3562.01        39.57 o                         
   7   1   7       2522.51       2443.71        30.85 o                         
   8   1   7        157.71        130.23         5.66 o                         
   9   1   7         16.14          9.57         3.24 o                         
  10   1   7        131.49        141.27        12.00 o                         
 -10   2   7          8.31         12.53         7.63 o                         
  -9   2   7        421.20        451.35        10.47 o                         
  -8   2   7        189.38        168.92         6.93 o                         
  -7   2   7         37.76         37.14         4.34 o                         
  -6   2   7          0.75         54.43         4.39 o                         
  -5   2   7        390.01        389.93         8.07 o                         
  -4   2   7        278.09        340.79         6.82 o                         
  -3   2   7       1491.22       1521.07        15.05 o                         
  -2   2   7        642.34        655.06        10.57 o                         
  -1   2   7         15.18         47.95         2.68 o                         
   0   2   7        354.62        346.17         6.19 o                         
   1   2   7        308.31        327.07         6.92 o                         
   2   2   7        482.18        579.90        13.89 o                         
   3   2   7         81.02        100.59         3.71 o                         
   4   2   7        664.61        641.42        13.45 o                         
   5   2   7        412.43        417.80         9.36 o                         
   6   2   7        675.25        669.55        16.51 o                         
   7   2   7         15.07         42.47         4.08 o                         
   8   2   7          0.36          7.68         2.82 o                         
   9   2   7        111.20        110.43         6.92 o                         
  10   2   7         22.15         16.47         5.57 o                         
 -10   3   7         16.58          4.22         7.34 o                         
  -9   3   7        279.59        253.77         8.47 o                         
  -8   3   7        821.11        834.79        14.81 o                         
  -7   3   7        505.58        488.44        11.84 o                         
  -6   3   7         56.04         74.56         5.28 o                         
  -5   3   7         35.09         57.24         2.82 o                         
  -4   3   7        454.48        472.29         7.91 o                         
  -3   3   7        807.52        930.06        15.02 o                         
  -2   3   7       1928.72       1755.76        16.89 o                         
  -1   3   7       4321.87       4641.57        42.24 o                         
   0   3   7         66.34         68.62         2.87 o                         
   1   3   7         26.00         33.27         2.92 o                         
   2   3   7        232.66        259.00         5.57 o                         
   3   3   7         38.33         35.21         2.58 o                         
   4   3   7       4614.77       4537.64        35.41 o                         
   5   3   7         88.58        105.00         4.10 o                         
   6   3   7        237.19        224.91         7.26 o                         
   7   3   7        610.47        628.98        14.35 o                         
   8   3   7         74.18         81.22         6.87 o                         
   9   3   7         10.16         11.34         4.73 o                         
  10   3   7        219.36        226.25        10.25 o                         
 -10   4   7          1.43         -6.46         6.46 o                         
  -9   4   7         23.79         20.88         8.75 o                         
  -8   4   7         70.67         65.69         5.52 o                         
  -7   4   7        134.90        148.83         7.34 o                         
  -6   4   7         43.68         49.20         4.66 o                         
  -5   4   7         64.71         75.30         5.61 o                         
  -4   4   7       1530.90       1509.77        17.06 o                         
  -3   4   7         28.26         58.62         2.99 o                         
  -2   4   7        285.90        300.13         6.32 o                         
  -1   4   7        744.15        722.83         9.68 o                         
   0   4   7       5572.51       5627.99        41.88 o                         
   1   4   7         61.71         67.67         2.95 o                         
   2   4   7       2279.83       2199.21        21.14 o                         
   3   4   7        614.67        628.58         9.09 o                         
   4   4   7        897.61        915.47        14.17 o                         
   5   4   7       1479.92       1486.34        15.92 o                         
   6   4   7        591.05        602.39        10.45 o                         
   7   4   7        576.80        591.23        11.61 o                         
   8   4   7        223.17        213.98         7.41 o                         
   9   4   7        285.47        268.18        11.68 o                         
  -9   5   7          0.09          8.20         5.11 o                         
  -8   5   7         75.32         75.68         8.96 o                         
  -7   5   7          0.10         -2.64         3.28 o                         
  -6   5   7        864.49        848.62        14.91 o                         
  -5   5   7        353.01        351.87         7.66 o                         
  -4   5   7          2.83         20.64         2.53 o                         
  -3   5   7         31.71         42.56         2.86 o                         
  -2   5   7        939.63        892.73        12.00 o                         
  -1   5   7        669.52        701.28        10.20 o                         
   0   5   7         17.69         20.55         2.20 o                         
   1   5   7        135.28        122.29         3.95 o                         
   2   5   7       1522.43       1437.51        14.59 o                         
   3   5   7        215.83        207.09         5.02 o                         
   4   5   7          0.05         29.87         2.91 o                         
   5   5   7        722.53        722.34         9.49 o                         
   6   5   7       1064.71       1032.36        15.82 o                         
   7   5   7         27.65         23.88         3.60 o                         
   8   5   7        460.76        450.77        13.17 o                         
   9   5   7         91.76         96.74         8.77 o                         
  -9   6   7          2.84          5.10         7.01 o                         
  -8   6   7          0.49          8.25         4.28 o                         
  -7   6   7        394.07        436.08        14.12 o                         
  -6   6   7          1.47          7.29         2.47 o                         
  -5   6   7        419.45        400.03         9.17 o                         
  -4   6   7          0.11         15.74         2.65 o                         
  -3   6   7        926.04        862.36        15.78 o                         
  -2   6   7        102.11        115.65         4.62 o                         
  -1   6   7       1370.43       1327.57        15.49 o                         
   0   6   7        125.75        118.85         4.38 o                         
   1   6   7        177.26        184.40         5.05 o                         
   2   6   7        583.47        548.97         8.44 o                         
   3   6   7        852.71        864.43        10.18 o                         
   4   6   7       1339.52       1286.94        14.79 o                         
   5   6   7         41.80         40.77         3.71 o                         
   6   6   7         44.89         52.79         3.58 o                         
   7   6   7        205.70        213.00         7.83 o                         
   8   6   7         33.10         40.74         5.52 o                         
   9   6   7        414.65        429.04        16.97 o                         
  -9   7   7        172.26        158.37        14.65 o                         
  -8   7   7          2.65         -5.25         5.25 o                         
  -7   7   7        365.27        363.50        14.15 o                         
  -6   7   7        335.02        322.03         8.48 o                         
  -5   7   7        276.53        259.31         8.20 o                         
  -4   7   7        797.62        816.53        13.73 o                         
  -3   7   7        424.92        477.25        10.98 o                         
  -2   7   7       3087.22       3180.18        31.13 o                         
  -1   7   7        254.58        268.37         7.98 o                         
   0   7   7        563.42        571.90        10.30 o                         
   1   7   7         58.40         62.18         3.72 o                         
   2   7   7        332.75        317.99         7.62 o                         
   3   7   7          0.15          9.09         2.75 o                         
   4   7   7       3465.81       3360.12        29.09 o                         
   5   7   7         15.44         14.67         2.36 o                         
   6   7   7         21.59         24.91         2.53 o                         
   7   7   7        149.37        172.88         6.79 o                         
   8   7   7        107.20        106.88         8.21 o                         
   9   7   7        110.75        127.93        14.59 o                         
  -9   8   7        264.65        280.95        18.90 o                         
  -8   8   7          5.12          5.50         5.05 o                         
  -7   8   7          0.04         -1.79         3.98 o                         
  -6   8   7         20.10         34.36         5.06 o                         
  -5   8   7        206.22        229.50        20.14 o                         
  -4   8   7          9.37         17.54         3.82 o                         
  -3   8   7        677.39        675.57        25.80 o                         
  -2   8   7         95.38        100.67         5.48 o                         
  -1   8   7        330.14        332.77         7.85 o                         
   0   8   7          1.32         19.57         3.14 o                         
   1   8   7         12.48         26.84         3.03 o                         
   2   8   7        412.83        436.08         8.78 o                         
   3   8   7        938.58        897.98        13.92 o                         
   4   8   7          0.14         -0.62         1.91 o                         
   5   8   7       1273.23       1272.51        15.48 o                         
   6   8   7         60.32         58.20         4.83 o                         
   7   8   7         66.03         60.25         5.73 o                         
   8   8   7         67.23         72.07         6.89 o                         
  -8   9   7          0.33         11.11         6.80 o                         
  -7   9   7        188.81        198.25         8.27 o                         
  -6   9   7         46.38         43.36         5.20 o                         
  -5   9   7        347.04        369.31        11.45 o                         
  -4   9   7         19.74         16.29         4.97 o                         
  -3   9   7        101.74        120.88         8.73 o                         
  -2   9   7        232.26        226.94        10.08 o                         
  -1   9   7        113.40        118.38        10.17 o                         
   0   9   7        823.76        778.46        15.32 o                         
   1   9   7       1532.26       1464.84        21.47 o                         
   2   9   7        542.60        526.30        11.43 o                         
   3   9   7         32.55         57.42         5.00 o                         
   4   9   7         11.23         20.14         3.86 o                         
   5   9   7        104.66        112.01         5.15 o                         
   6   9   7        544.52        533.97        10.20 o                         
   7   9   7         65.39         70.30         5.17 o                         
   8   9   7         34.20         45.18         7.96 o                         
  -8  10   7          0.16          1.46         5.77 o                         
  -7  10   7         61.22         44.22         6.14 o                         
  -6  10   7         38.08         28.78         5.24 o                         
  -5  10   7          9.00         10.76         6.00 o                         
  -4  10   7         10.24         15.28         5.58 o                         
  -3  10   7        209.36        224.28        11.94 o                         
  -2  10   7        138.81        133.20        10.17 o                         
  -1  10   7         21.36         15.39         8.48 o                         
   0  10   7        572.36        540.61        15.25 o                         
   1  10   7          1.39          7.46         3.08 o                         
   2  10   7        188.02        160.65        11.19 o                         
   3  10   7        146.99        123.93         7.90 o                         
   4  10   7         28.07         31.50         4.83 o                         
   5  10   7         99.63         83.13         5.64 o                         
   6  10   7        710.53        722.55        13.75 o                         
   7  10   7         25.11         24.48         5.68 o                         
  -7  11   7         35.09         25.98         6.36 o                         
  -6  11   7         75.23         81.57        14.00 o                         
  -5  11   7         18.37         22.25         7.72 o                         
  -4  11   7        473.22        468.95        17.87 o                         
  -3  11   7        203.13        190.86        25.68 o                         
  -2  11   7        216.54        209.69        11.85 o                         
  -1  11   7        228.18        236.88        12.15 o                         
   0  11   7       1025.27       1033.44        22.22 o                         
   1  11   7        525.74        534.35        15.30 o                         
   2  11   7        527.84        590.69        16.82 o                         
   3  11   7          8.32          5.92         6.33 o                         
   4  11   7        394.47        350.97        12.50 o                         
   5  11   7          0.00          3.28         3.52 o                         
   6  11   7        623.08        624.13        13.18 o                         
   7  11   7        462.59        469.39        20.46 o                         
  -6  12   7        101.53        107.38        18.32 o                         
  -5  12   7          0.79         -2.29         5.00 o                         
  -4  12   7         30.60         45.67         7.94 o                         
  -3  12   7         17.78         20.28         6.27 o                         
  -2  12   7         11.00          8.90         9.27 o                         
  -1  12   7         28.63         16.44         6.31 o                         
   0  12   7        247.61        248.46        13.74 o                         
   1  12   7         29.58         36.70         6.67 o                         
   2  12   7          8.55         27.47         5.55 o                         
   3  12   7          2.79          9.39         4.64 o                         
   4  12   7         82.14         82.82         9.12 o                         
   5  12   7        253.61        254.83        10.26 o                         
   6  12   7          0.54         -0.04         6.32 o                         
  -5  13   7         92.25        108.44        12.60 o                         
  -4  13   7         60.81         60.94        10.36 o                         
  -3  13   7         95.95        105.42        14.19 o                         
  -2  13   7        828.13        852.59        22.00 o                         
  -1  13   7         27.33         35.65         6.09 o                         
   0  13   7         29.30         29.02         5.63 o                         
   1  13   7       1418.60       1415.52        30.45 o                         
   2  13   7         10.39         15.91         5.81 o                         
   3  13   7         34.70         31.10         6.29 o                         
   4  13   7        342.02        322.72        14.10 o                         
   5  13   7         42.10         60.83        10.05 o                         
  -4  14   7         17.64         12.42         6.86 o                         
  -3  14   7         37.28         23.70         7.57 o                         
  -2  14   7          0.20          9.67         5.31 o                         
  -1  14   7          0.55          9.11         5.22 o                         
   0  14   7         15.77         26.93         6.35 o                         
   1  14   7          2.52          3.28         5.41 o                         
   2  14   7        550.81        537.89        20.62 o                         
   3  14   7         13.30          8.25         6.42 o                         
   4  14   7         23.20         15.78        10.14 o                         
  -2  15   7        191.65        180.64        11.45 o                         
  -1  15   7        509.58        491.52        22.54 o                         
   0  15   7        125.00        131.80        12.95 o                         
   1  15   7          1.94         -2.38         4.73 o                         
   2  15   7         80.66        101.51        10.36 o                         
 -10   0   8         97.95         81.90        10.39 o                         
  -8   0   8        236.63        247.87        15.08 o                         
  -6   0   8        105.60        141.72         8.15 o                         
  -4   0   8        344.74        376.95         8.34 o                         
  -2   0   8       1300.27       1211.54        18.41 o                         
   0   0   8         22.63         36.65         3.71 o                         
   2   0   8          0.91          9.95         2.40 o                         
   4   0   8       1519.71       1524.64        19.12 o                         
   6   0   8        814.78        794.79        18.52 o                         
   8   0   8       1765.96       1748.21        40.42 o                         
  10   0   8        437.65        398.64        28.67 o                         
 -10   1   8         23.54         15.48         7.02 o                         
  -9   1   8         82.17         70.90         8.17 o                         
  -8   1   8        212.00        203.88         8.12 o                         
  -7   1   8        274.44        309.08         8.40 o                         
  -6   1   8        352.52        366.53        12.37 o                         
  -5   1   8        303.82        305.11         6.93 o                         
  -4   1   8        135.29        135.19         3.89 o                         
  -3   1   8        145.81        143.91         4.22 o                         
  -2   1   8        353.22        331.14         5.94 o                         
  -1   1   8        725.70        701.44         9.90 o                         
   0   1   8         45.43         58.59         2.75 o                         
   1   1   8        137.54        179.77         4.58 o                         
   2   1   8       2610.18       2374.14        24.64 o                         
   3   1   8        623.27        620.16         9.94 o                         
   4   1   8       1044.83       1030.34        10.14 o                         
   5   1   8         95.89        121.92         4.23 o                         
   6   1   8          0.10         15.46         2.77 o                         
   7   1   8         12.89         28.12         3.75 o                         
   8   1   8        136.34        127.48         5.80 o                         
   9   1   8         17.91         12.70         2.99 o                         
  10   1   8         97.66         87.80        12.30 o                         
 -10   2   8          5.83          1.62         6.11 o                         
  -9   2   8        240.91        229.60        13.45 o                         
  -8   2   8         13.39         15.84         3.70 o                         
  -7   2   8          8.57         14.48         3.38 o                         
  -6   2   8        507.58        504.21        11.04 o                         
  -5   2   8         85.83         99.17         4.68 o                         
  -4   2   8         67.52         74.76         3.64 o                         
  -3   2   8         61.57         56.15         3.03 o                         
  -2   2   8       2338.79       2217.13        19.24 o                         
  -1   2   8          9.87         23.46         2.13 o                         
   0   2   8        279.13        261.76         7.26 o                         
   1   2   8       1149.99       1197.91        12.98 o                         
   2   2   8       1766.66       1702.01        19.58 o                         
   3   2   8        162.66        193.19         6.59 o                         
   4   2   8        270.82        284.93         4.68 o                         
   5   2   8        157.96        164.95         4.17 o                         
   6   2   8          1.98          8.46         3.11 o                         
   7   2   8          6.57         31.79         5.04 o                         
   8   2   8        352.95        360.52         9.91 o                         
   9   2   8         77.49         97.54         9.32 o                         
  10   2   8        107.06         89.55        11.04 o                         
 -10   3   8          3.81          5.70         6.90 o                         
  -9   3   8        309.85        325.85        18.27 o                         
  -8   3   8        112.70        112.15         6.50 o                         
  -7   3   8       1017.64       1010.05        16.71 o                         
  -6   3   8         71.54         82.52         6.69 o                         
  -5   3   8       2726.58       2656.49        22.79 o                         
  -4   3   8         85.35         88.65         4.09 o                         
  -3   3   8         37.96         44.07         2.88 o                         
  -2   3   8          6.16         28.12         2.31 o                         
  -1   3   8        608.84        598.52         8.58 o                         
   0   3   8        265.70        248.67         5.29 o                         
   1   3   8       2499.45       2453.60        27.87 o                         
   2   3   8        609.14        580.28         9.57 o                         
   3   3   8       1965.44       2009.28        21.01 o                         
   4   3   8        513.46        520.45         8.56 o                         
   5   3   8       1891.75       1864.77        20.05 o                         
   6   3   8          0.23         10.11         2.82 o                         
   7   3   8         22.17         41.03         4.79 o                         
   8   3   8         81.90         90.87         5.66 o                         
   9   3   8          4.28         10.27         3.82 o                         
  -9   4   8        100.25        112.28         9.69 o                         
  -8   4   8        193.53        202.60         9.42 o                         
  -7   4   8         12.11         10.35         3.53 o                         
  -6   4   8        495.91        477.60        11.14 o                         
  -5   4   8         11.48         45.62         3.93 o                         
  -4   4   8         74.95         81.15         4.30 o                         
  -3   4   8        604.62        568.68         8.50 o                         
  -2   4   8          6.43         37.33         3.09 o                         
  -1   4   8       3926.84       3959.71        33.20 o                         
   0   4   8       4019.91       3992.99        35.80 o                         
   1   4   8        304.83        314.85         5.92 o                         
   2   4   8        437.85        454.79         8.20 o                         
   3   4   8       1866.26       1793.34        20.26 o                         
   4   4   8       2474.29       2494.69        24.77 o                         
   5   4   8         58.30         59.70         3.58 o                         
   6   4   8       1481.44       1494.89        23.53 o                         
   7   4   8          0.50         14.00         3.36 o                         
   8   4   8        134.70        126.57         6.66 o                         
   9   4   8        108.71        106.47         8.73 o                         
  -9   5   8        395.71        401.61        25.19 o                         
  -8   5   8         37.27         39.36         5.53 o                         
  -7   5   8        225.10        231.99        10.12 o                         
  -6   5   8         53.77         78.00         8.20 o                         
  -5   5   8        304.62        295.14         7.27 o                         
  -4   5   8       1430.33       1359.80        17.24 o                         
  -3   5   8        114.44        133.82         5.21 o                         
  -2   5   8         18.55         23.23         2.70 o                         
  -1   5   8       1049.58       1126.30        13.85 o                         
   0   5   8        426.29        418.87         7.73 o                         
   1   5   8         45.66         51.17         2.99 o                         
   2   5   8          0.03          9.01         2.07 o                         
   3   5   8        424.70        454.00        11.22 o                         
   4   5   8        689.16        665.47        10.34 o                         
   5   5   8          1.72          4.92         1.97 o                         
   6   5   8         15.07         13.61         2.91 o                         
   7   5   8        111.97        133.80         7.93 o                         
   8   5   8         31.12         41.44        16.33 o                         
   9   5   8        605.53        612.20        20.12 o                         
  -9   6   8         56.77         39.47         7.20 o                         
  -8   6   8         37.41         49.53         7.18 o                         
  -7   6   8         29.31         44.30         8.77 o                         
  -6   6   8        421.87        399.47        10.82 o                         
  -5   6   8        478.24        456.12        10.39 o                         
  -4   6   8         94.20        126.24         5.08 o                         
  -3   6   8        824.58        853.20        12.81 o                         
  -2   6   8         33.84         40.75         3.39 o                         
  -1   6   8         53.14         58.38         3.92 o                         
   0   6   8       4368.31       4336.62        36.02 o                         
   1   6   8        212.36        208.75         5.86 o                         
   2   6   8        255.24        254.45         6.40 o                         
   3   6   8        873.88        857.95        11.81 o                         
   4   6   8         89.97        104.91         5.39 o                         
   5   6   8         84.21         79.40         4.07 o                         
   6   6   8       3324.77       3324.68        35.08 o                         
   7   6   8          0.69          5.07         3.06 o                         
   8   6   8         16.70         21.87         4.66 o                         
   9   6   8          4.53         -1.07         5.55 o                         
  -9   7   8        154.42        175.30        17.68 o                         
  -8   7   8        177.46        188.83        10.16 o                         
  -7   7   8        168.72        191.75         9.76 o                         
  -6   7   8          8.48         10.82         3.65 o                         
  -5   7   8        272.68        264.61         9.35 o                         
  -4   7   8        974.53        957.23        19.88 o                         
  -3   7   8        104.23        116.15         8.20 o                         
  -2   7   8        815.13        791.21        17.49 o                         
  -1   7   8        101.38        113.32         4.85 o                         
   0   7   8        200.48        212.14         6.57 o                         
   1   7   8       1406.98       1371.06        17.73 o                         
   2   7   8        558.85        548.43         9.21 o                         
   3   7   8        139.90        146.93         4.18 o                         
   4   7   8         93.19         91.08         4.75 o                         
   5   7   8          6.28          5.66         2.34 o                         
   6   7   8          7.93         15.74         2.99 o                         
   7   7   8         66.27         75.38         5.49 o                         
   8   7   8         67.63         62.44         7.17 o                         
  -8   8   8        109.25         93.29        10.42 o                         
  -7   8   8          5.07          8.28         8.36 o                         
  -6   8   8        419.85        440.54        10.83 o                         
  -5   8   8       2411.77       2371.14        29.75 o                         
  -4   8   8        862.79        846.54        19.76 o                         
  -3   8   8         67.17         86.08         6.99 o                         
  -2   8   8       1303.67       1271.58        20.76 o                         
  -1   8   8          7.74         17.81         3.07 o                         
   0   8   8         11.86         22.71         3.26 o                         
   1   8   8        222.27        195.07         7.30 o                         
   2   8   8       2004.07       1973.95        21.94 o                         
   3   8   8        294.03        269.76         7.16 o                         
   4   8   8        112.28        107.89         4.56 o                         
   5   8   8        375.35        360.60         7.51 o                         
   6   8   8         45.72         52.87         3.60 o                         
   7   8   8         12.97         16.78         6.23 o                         
   8   8   8        117.71        113.25        11.47 o                         
  -8   9   8          3.23          5.23         5.75 o                         
  -7   9   8         59.81         39.36         8.06 o                         
  -6   9   8          6.94         11.90         4.82 o                         
  -5   9   8         54.37         42.83         6.86 o                         
  -4   9   8        872.18        892.72        27.10 o                         
  -3   9   8         15.03         17.27         5.18 o                         
  -2   9   8        220.76        221.84        14.03 o                         
  -1   9   8        464.52        447.19        13.26 o                         
   0   9   8          0.46          8.55         3.51 o                         
   1   9   8         12.67          7.43         3.53 o                         
   2   9   8        304.32        291.58         8.33 o                         
   3   9   8        693.57        717.65        14.93 o                         
   4   9   8        514.93        529.25        11.01 o                         
   5   9   8         49.26         70.72         5.44 o                         
   6   9   8          5.44          5.06         2.62 o                         
   7   9   8         21.97         22.14         5.31 o                         
   8   9   8          1.17          4.19         6.22 o                         
  -7  10   8          2.92         15.02         6.02 o                         
  -6  10   8         53.25         50.05         6.27 o                         
  -5  10   8          1.59         -1.71         4.74 o                         
  -4  10   8        249.09        230.57        13.95 o                         
  -3  10   8        156.01        162.55        13.26 o                         
  -2  10   8        256.05        234.53        12.16 o                         
  -1  10   8         51.46         55.71         6.05 o                         
   0  10   8         86.46         91.74         7.99 o                         
   1  10   8         11.17         14.21         3.98 o                         
   2  10   8       1014.88        989.07        19.33 o                         
   3  10   8        763.87        814.89        19.66 o                         
   4  10   8          2.07          1.79         3.07 o                         
   5  10   8         23.17         14.48         4.20 o                         
   6  10   8        242.99        261.48         9.02 o                         
   7  10   8         44.09         34.95        11.28 o                         
  -7  11   8        573.35        607.85        33.76 o                         
  -6  11   8        113.59         88.19         9.74 o                         
  -5  11   8          1.05          5.28         4.87 o                         
  -4  11   8          0.79         -3.57         4.51 o                         
  -3  11   8        171.53        172.45        13.57 o                         
  -2  11   8        474.36        480.13        17.60 o                         
  -1  11   8       1256.35       1238.96        28.46 o                         
   0  11   8         64.14         58.20         6.38 o                         
   1  11   8        195.25        206.41         9.14 o                         
   2  11   8          7.15          4.60         3.67 o                         
   3  11   8        200.39        205.96        15.17 o                         
   4  11   8        344.21        329.61        13.01 o                         
   5  11   8        174.87        166.40         7.91 o                         
   6  11   8          0.05          5.23         4.49 o                         
  -6  12   8          0.03          4.67        14.75 o                         
  -5  12   8         18.18         17.97         6.40 o                         
  -4  12   8          7.66         11.76         5.83 o                         
  -3  12   8         44.85         57.22         8.17 o                         
  -2  12   8          6.53         10.55         6.46 o                         
  -1  12   8        219.19        205.71        12.48 o                         
   0  12   8          5.91         12.77         4.54 o                         
   1  12   8        154.71        162.88         8.81 o                         
   2  12   8        352.38        371.54        12.32 o                         
   3  12   8          8.27         16.19         5.25 o                         
   4  12   8          7.17         14.44         5.78 o                         
   5  12   8         35.90         31.64         8.02 o                         
   6  12   8        113.39        106.29        10.34 o                         
  -5  13   8        563.47        521.32        22.71 o                         
  -4  13   8        140.09        135.23        13.32 o                         
  -3  13   8        145.68        137.80        11.79 o                         
  -2  13   8        600.88        607.84        21.53 o                         
  -1  13   8          3.31         15.76         6.09 o                         
   0  13   8         14.17         29.56         5.59 o                         
   1  13   8        304.03        295.68        12.91 o                         
   2  13   8         61.29         67.53         6.52 o                         
   3  13   8          2.65          2.42         4.81 o                         
   4  13   8        294.01        331.60        16.04 o                         
   5  13   8        115.89        118.15        11.72 o                         
  -4  14   8        159.14        180.35        29.41 o                         
  -3  14   8        256.72        259.28        15.21 o                         
  -2  14   8         32.10         33.47         9.32 o                         
  -1  14   8        555.81        540.04        18.92 o                         
   0  14   8        174.05        181.10        11.51 o                         
   1  14   8         36.33         50.77         7.79 o                         
   2  14   8          4.38         -1.27         5.15 o                         
   3  14   8        204.90        198.58        14.10 o                         
  -1  15   8          1.83          1.48         5.22 o                         
   0  15   8          2.97         -1.83         5.21 o                         
   1  15   8        123.88        110.90        10.42 o                         
  -9   0   9        308.85        315.77        14.81 o                         
  -7   0   9         25.61         35.49         6.71 o                         
  -5   0   9       2825.79       2824.83        37.23 o                         
  -3   0   9        219.18        208.36         7.56 o                         
  -1   0   9          0.52         22.99         3.95 o                         
   1   0   9       5785.97       5774.36        59.70 o                         
   3   0   9        115.11        130.22         4.86 o                         
   5   0   9        850.39        827.37        18.45 o                         
   7   0   9        365.25        306.20        15.13 o                         
   9   0   9          7.11         14.60         6.67 o                         
 -10   1   9         53.32         56.41         8.85 o                         
  -9   1   9         20.47         33.50         5.66 o                         
  -8   1   9         23.43         25.77         5.33 o                         
  -7   1   9        220.62        233.45         8.35 o                         
  -6   1   9       1530.85       1484.02        21.34 o                         
  -5   1   9         20.00         40.73         4.66 o                         
  -4   1   9         49.76         63.61         4.13 o                         
  -3   1   9        679.40        708.14        10.20 o                         
  -2   1   9        145.88        178.08         4.88 o                         
  -1   1   9       3738.08       3626.63        31.29 o                         
   0   1   9       2122.47       2205.33        19.96 o                         
   1   1   9       1712.08       1671.82        18.06 o                         
   2   1   9       1684.90       1675.55        18.65 o                         
   3   1   9        153.33        147.85         4.71 o                         
   4   1   9        443.41        455.87         9.02 o                         
   5   1   9       1769.62       1721.53        21.84 o                         
   6   1   9         20.23         20.97         3.34 o                         
   7   1   9         95.17        119.38         5.83 o                         
   8   1   9         30.79         36.23         4.36 o                         
   9   1   9         60.53         73.89         8.66 o                         
  -9   2   9          0.21          4.42         4.11 o                         
  -8   2   9         12.36         20.86         4.81 o                         
  -7   2   9          8.25         17.46         4.68 o                         
  -6   2   9       1867.67       1837.04        26.38 o                         
  -5   2   9       2999.15       2913.34        26.76 o                         
  -4   2   9       1869.50       1813.60        17.43 o                         
  -3   2   9        157.85        168.66         4.75 o                         
  -2   2   9         66.36         69.40         3.55 o                         
  -1   2   9       2332.46       2316.59        20.06 o                         
   0   2   9        627.68        666.05         9.80 o                         
   1   2   9       1597.82       1574.92        16.40 o                         
   2   2   9         18.33         17.08         2.44 o                         
   3   2   9        115.74        125.73         4.86 o                         
   4   2   9        225.30        238.65         5.62 o                         
   5   2   9         15.36         27.06         2.54 o                         
   6   2   9         25.21         39.43         4.31 o                         
   7   2   9        141.86        151.94         7.11 o                         
   8   2   9        430.06        411.15        14.74 o                         
   9   2   9        119.54        108.15         6.92 o                         
  -9   3   9         90.38        101.37         8.26 o                         
  -8   3   9         71.67         80.39         8.77 o                         
  -7   3   9          0.01          8.71         3.59 o                         
  -6   3   9         40.56         61.28         5.66 o                         
  -5   3   9        319.61        310.67         9.20 o                         
  -4   3   9         33.38         48.73         3.56 o                         
  -3   3   9        745.45        800.99        10.57 o                         
  -2   3   9        626.52        732.30        10.40 o                         
  -1   3   9        369.23        387.19         7.17 o                         
   0   3   9       1162.44       1131.69        12.65 o                         
   1   3   9       2706.94       2765.43        29.31 o                         
   2   3   9       4762.40       4768.20        44.37 o                         
   3   3   9        507.92        513.84         9.85 o                         
   4   3   9        155.08        156.45         4.96 o                         
   5   3   9         21.74         27.25         3.18 o                         
   6   3   9        258.24        270.91         8.94 o                         
   7   3   9        216.77        209.73         8.62 o                         
   8   3   9        858.04        874.27        17.10 o                         
   9   3   9        123.79        107.68         7.97 o                         
  -9   4   9         43.40         40.64         7.10 o                         
  -8   4   9          0.14         -2.41         5.06 o                         
  -7   4   9        511.63        516.44        14.83 o                         
  -6   4   9         19.06         37.81         5.67 o                         
  -5   4   9        129.57        121.04         5.50 o                         
  -4   4   9         20.44         40.44         3.38 o                         
  -3   4   9        796.33        756.71        11.62 o                         
  -2   4   9       1494.98       1573.54        16.09 o                         
  -1   4   9        246.32        277.95         7.01 o                         
   0   4   9        986.61        984.63        13.52 o                         
   1   4   9         94.99        101.84         4.81 o                         
   2   4   9        209.96        233.50         6.91 o                         
   3   4   9       3599.00       3527.09        31.46 o                         
   4   4   9       1643.75       1639.42        18.64 o                         
   5   4   9         99.01        126.12         4.86 o                         
   6   4   9        779.96        756.65        15.78 o                         
   7   4   9         70.15         74.58         7.79 o                         
   8   4   9          1.55          6.32         4.00 o                         
   9   4   9        494.02        526.40        18.91 o                         
  -9   5   9         10.36         12.69         6.13 o                         
  -8   5   9         38.22         40.01         7.50 o                         
  -7   5   9          2.45         24.08         6.25 o                         
  -6   5   9        683.19        692.61        13.49 o                         
  -5   5   9        331.52        322.82         9.91 o                         
  -4   5   9        154.41        162.61         6.29 o                         
  -3   5   9        278.73        296.99         6.57 o                         
  -2   5   9        465.05        406.47         8.30 o                         
  -1   5   9         30.89         40.48         3.74 o                         
   0   5   9        109.22        133.00         5.03 o                         
   1   5   9        471.26        475.54         8.51 o                         
   2   5   9        691.56        760.62        12.58 o                         
   3   5   9       1514.55       1478.70        17.33 o                         
   4   5   9        526.56        514.65         9.36 o                         
   5   5   9        193.75        194.17         5.63 o                         
   6   5   9       1768.06       1779.66        24.83 o                         
   7   5   9         77.43         91.59         6.58 o                         
   8   5   9        107.87        115.25         8.97 o                         
   9   5   9         21.84         36.57         9.71 o                         
  -9   6   9         64.57         46.70         9.00 o                         
  -8   6   9          6.00         -2.68         4.62 o                         
  -7   6   9        858.47        853.53        19.99 o                         
  -6   6   9         61.04         71.03         5.28 o                         
  -5   6   9          0.05          4.16         3.13 o                         
  -4   6   9          5.37         26.00         4.61 o                         
  -3   6   9       1466.13       1446.05        19.47 o                         
  -2   6   9       1366.35       1290.95        16.24 o                         
  -1   6   9        179.79        173.72         5.68 o                         
   0   6   9         25.01         70.64         4.28 o                         
   1   6   9        128.43        143.37         5.60 o                         
   2   6   9        230.53        249.19         7.00 o                         
   3   6   9       4420.56       4300.45        37.71 o                         
   4   6   9         62.02         68.14         4.58 o                         
   5   6   9          0.50         16.95         2.72 o                         
   6   6   9         35.55         46.82         4.31 o                         
   7   6   9          3.50         11.19         3.89 o                         
   8   6   9         23.16         30.18         5.26 o                         
  -8   7   9         12.35         19.54         7.04 o                         
  -7   7   9          1.29          1.83         4.73 o                         
  -6   7   9          6.98         15.21         4.04 o                         
  -5   7   9       1303.52       1309.96        23.99 o                         
  -4   7   9        315.88        316.67        11.00 o                         
  -3   7   9       1269.44       1191.53        22.60 o                         
  -2   7   9         20.65         31.77         4.17 o                         
  -1   7   9         99.87        106.41         4.99 o                         
   0   7   9        144.42        141.97         5.38 o                         
   1   7   9          1.18         18.70         2.84 o                         
   2   7   9       2696.24       2667.85        25.30 o                         
   3   7   9        872.97        850.57        12.69 o                         
   4   7   9        170.45        180.48         6.88 o                         
   5   7   9        236.98        231.37         7.12 o                         
   6   7   9        147.14        145.26         6.08 o                         
   7   7   9        310.86        308.77        12.32 o                         
   8   7   9        535.66        540.28        18.19 o                         
  -8   8   9         43.42         43.79         9.21 o                         
  -7   8   9        386.78        363.15        16.37 o                         
  -6   8   9         63.55         54.45         7.85 o                         
  -5   8   9       1090.23       1045.62        19.88 o                         
  -4   8   9        332.58        339.58        14.25 o                         
  -3   8   9        383.12        385.53        18.75 o                         
  -2   8   9       1226.13       1178.90        22.30 o                         
  -1   8   9        708.68        709.60        16.60 o                         
   0   8   9         18.22         20.27         3.93 o                         
   1   8   9       3025.69       2859.75        31.05 o                         
   2   8   9        480.52        487.88         9.69 o                         
   3   8   9        490.91        500.47         7.70 o                         
   4   8   9        217.16        218.05         7.89 o                         
   5   8   9         11.01          8.25         3.52 o                         
   6   8   9        245.22        267.43         8.60 o                         
   7   8   9        136.62        132.95         9.16 o                         
   8   8   9         47.46         33.29        12.09 o                         
  -7   9   9        172.98        165.48        12.77 o                         
  -6   9   9          0.13          8.39         3.96 o                         
  -5   9   9         20.20         22.64         5.96 o                         
  -4   9   9         80.69         89.73        20.25 o                         
  -3   9   9        409.47        375.63        15.22 o                         
  -2   9   9          8.11         23.24         4.47 o                         
  -1   9   9        943.79        922.22        28.56 o                         
   0   9   9        207.09        224.21        10.92 o                         
   1   9   9         19.37         33.65         4.99 o                         
   2   9   9          2.56         11.16         4.23 o                         
   3   9   9         14.43         15.08         3.43 o                         
   4   9   9        233.92        236.96         6.68 o                         
   5   9   9        118.78        135.46         7.29 o                         
   6   9   9          0.11          3.23         3.33 o                         
   7   9   9        530.59        531.31        16.21 o                         
  -7  10   9          0.10         -3.75         7.84 o                         
  -6  10   9          2.89          3.92         4.60 o                         
  -5  10   9         97.77        101.26         9.68 o                         
  -4  10   9         60.75         49.59         7.18 o                         
  -3  10   9        314.34        295.21        13.91 o                         
  -2  10   9         10.46         15.23         5.13 o                         
  -1  10   9        565.64        541.61        15.47 o                         
   0  10   9         32.34         40.60         5.71 o                         
   1  10   9        696.19        683.78        17.49 o                         
   2  10   9         23.76         22.66         3.78 o                         
   3  10   9         24.72         24.11         5.30 o                         
   4  10   9        149.81        153.07         5.77 o                         
   5  10   9        185.09        199.04         7.80 o                         
   6  10   9         85.43         90.71         6.29 o                         
   7  10   9          0.26          7.96         5.26 o                         
  -6  11   9         33.66         34.76         6.63 o                         
  -5  11   9        166.44        172.01        12.41 o                         
  -4  11   9        349.98        327.88        15.56 o                         
  -3  11   9          2.19          7.83         5.04 o                         
  -2  11   9         44.47         42.96         8.92 o                         
  -1  11   9         21.98         22.98         5.90 o                         
   0  11   9        377.33        396.04        13.69 o                         
   1  11   9         38.35         45.22         5.45 o                         
   2  11   9        863.49        809.61        17.48 o                         
   3  11   9          0.17         -2.28         5.02 o                         
   4  11   9       1458.15       1490.02        24.57 o                         
   5  11   9        840.76        850.79        19.30 o                         
   6  11   9        149.19        160.53         9.42 o                         
  -5  12   9          2.25         18.32         7.54 o                         
  -4  12   9        488.24        509.76        19.62 o                         
  -3  12   9         19.17         12.27         6.32 o                         
  -2  12   9         11.91         10.13         9.48 o                         
  -1  12   9         24.67         21.96         5.86 o                         
   0  12   9          0.07          0.67         4.92 o                         
   1  12   9          9.42         12.25         4.05 o                         
   2  12   9          6.60          2.87         3.74 o                         
   3  12   9         37.39         39.89         5.43 o                         
   4  12   9         56.57         61.78         8.02 o                         
   5  12   9        111.94        102.14         9.32 o                         
  -4  13   9         44.64         36.43         7.98 o                         
  -3  13   9        176.08        187.14        14.84 o                         
  -2  13   9        249.45        246.24        14.53 o                         
  -1  13   9        734.05        724.21        28.23 o                         
   0  13   9         10.56          9.93         5.18 o                         
   1  13   9          9.23         14.82         4.95 o                         
   2  13   9        886.55        871.70        19.66 o                         
   3  13   9        133.74        141.00         8.70 o                         
   4  13   9         15.63         30.70         5.68 o                         
  -3  14   9          1.49          3.58         7.03 o                         
  -2  14   9         68.02         59.73        15.43 o                         
  -1  14   9        381.72        348.48        28.95 o                         
   0  14   9        171.15        174.68        14.68 o                         
   1  14   9          0.15          6.97         5.55 o                         
   2  14   9          1.55         -2.06         5.65 o                         
   3  14   9         32.55         25.36        19.97 o                         
  -8   0  10          6.17          7.93         6.10 o                         
  -6   0  10         36.10         66.96        14.27 o                         
  -4   0  10        312.58        299.19        11.50 o                         
  -2   0  10          0.77          8.45         2.99 o                         
   0   0  10       1743.05       1739.61        24.72 o                         
   2   0  10        973.98        990.95        16.08 o                         
   4   0  10         38.44         59.12         3.82 o                         
   6   0  10        754.21        730.87        19.50 o                         
   8   0  10         11.32          6.88         4.33 o                         
  -9   1  10         24.57         17.83         6.69 o                         
  -8   1  10         41.96         33.46         6.03 o                         
  -7   1  10         21.66         30.50         4.17 o                         
  -6   1  10         18.02         23.21         4.42 o                         
  -5   1  10        113.36        117.90         4.56 o                         
  -4   1  10          0.73          5.54         2.00 o                         
  -3   1  10       2865.70       2858.95        26.32 o                         
  -2   1  10         32.15         52.30         3.33 o                         
  -1   1  10        441.38        487.41         8.30 o                         
   0   1  10        168.25        156.23         4.81 o                         
   1   1  10         31.14         55.02         3.30 o                         
   2   1  10         98.51         91.87         3.41 o                         
   3   1  10       1345.06       1299.39        16.13 o                         
   4   1  10          1.91         21.93         2.22 o                         
   5   1  10        411.77        411.02         7.12 o                         
   6   1  10       1685.24       1566.89        23.92 o                         
   7   1  10          0.41          1.29         3.10 o                         
   8   1  10        712.47        716.06        17.01 o                         
   9   1  10        250.12        245.60        10.67 o                         
  -9   2  10        104.03         91.64        13.88 o                         
  -8   2  10        733.59        690.16        23.73 o                         
  -7   2  10          0.28          6.06         3.91 o                         
  -6   2  10         22.50         34.10         5.11 o                         
  -5   2  10        216.44        221.65         7.35 o                         
  -4   2  10          2.27         41.07         3.18 o                         
  -3   2  10        870.26        928.39        13.52 o                         
  -2   2  10        326.11        344.97         6.94 o                         
  -1   2  10        581.65        565.11         9.09 o                         
   0   2  10        349.32        369.96         7.83 o                         
   1   2  10         80.74         94.70         3.71 o                         
   2   2  10        271.86        304.91         7.85 o                         
   3   2  10        478.99        479.09         9.10 o                         
   4   2  10       1536.91       1512.01        16.43 o                         
   5   2  10        156.62        190.64         5.90 o                         
   6   2  10       1582.67       1567.94        24.45 o                         
   7   2  10         15.62         26.28         4.53 o                         
   8   2  10        495.50        464.49        14.02 o                         
   9   2  10        110.28        121.83         8.45 o                         
  -9   3  10         26.09          9.74         9.30 o                         
  -8   3  10         45.61         54.94         6.61 o                         
  -7   3  10         39.73         42.31         5.78 o                         
  -6   3  10        647.03        643.93        16.62 o                         
  -5   3  10         20.67         33.05         3.38 o                         
  -4   3  10        187.38        215.69         5.96 o                         
  -3   3  10        192.96        185.04         5.79 o                         
  -2   3  10       3056.18       3035.66        26.10 o                         
  -1   3  10       2783.08       2794.17        26.46 o                         
   0   3  10        734.98        723.00        10.85 o                         
   1   3  10        907.90        878.40        13.45 o                         
   2   3  10         79.57        114.08         5.31 o                         
   3   3  10        214.02        229.89         6.99 o                         
   4   3  10         20.90         30.15         3.49 o                         
   5   3  10       1100.10       1089.77        15.22 o                         
   6   3  10        349.53        360.35         9.75 o                         
   7   3  10         33.47         39.28         4.73 o                         
   8   3  10        149.72        134.47        10.03 o                         
   9   3  10        172.22        183.34         8.06 o                         
  -9   4  10         53.87         32.34         8.10 o                         
  -8   4  10        252.41        253.49        13.81 o                         
  -7   4  10        269.25        234.30        12.10 o                         
  -6   4  10         37.45         49.82         8.33 o                         
  -5   4  10        211.36        218.53         8.55 o                         
  -4   4  10         39.55         51.82         3.61 o                         
  -3   4  10          1.66         16.70         2.64 o                         
  -2   4  10         53.43         56.50         3.46 o                         
  -1   4  10          0.93          8.25         1.96 o                         
   0   4  10         15.78         49.84         5.08 o                         
   1   4  10        667.65        677.86        12.85 o                         
   2   4  10         98.16        127.71         5.43 o                         
   3   4  10         89.83         98.28         4.82 o                         
   4   4  10       1329.11       1356.65        18.05 o                         
   5   4  10         67.87         67.65         3.73 o                         
   6   4  10         49.51         55.70         4.53 o                         
   7   4  10        365.99        382.16        13.16 o                         
   8   4  10        638.32        679.11        23.02 o                         
   9   4  10         93.64         88.18         8.56 o                         
  -9   5  10         42.42         39.77         9.44 o                         
  -8   5  10         33.52         27.55         7.18 o                         
  -7   5  10        282.64        271.22        13.78 o                         
  -6   5  10        266.30        254.77         9.18 o                         
  -5   5  10        885.41        903.95        15.54 o                         
  -4   5  10          2.74          5.43         2.85 o                         
  -3   5  10        285.30        264.27         7.90 o                         
  -2   5  10        619.77        604.20        10.02 o                         
  -1   5  10          2.73         16.36         2.69 o                         
   0   5  10        592.46        549.36         9.93 o                         
   1   5  10       2084.90       2011.15        24.28 o                         
   2   5  10         28.23         47.38         3.83 o                         
   3   5  10        401.13        419.72         9.23 o                         
   4   5  10        164.74        156.17         5.33 o                         
   5   5  10        200.38        189.83         5.92 o                         
   6   5  10         58.57         66.05         4.93 o                         
   7   5  10        147.46        147.49         9.36 o                         
   8   5  10          5.07         11.62         6.13 o                         
  -8   6  10        110.31        112.69        11.05 o                         
  -7   6  10         79.00         77.09         8.76 o                         
  -6   6  10        551.90        536.83        12.88 o                         
  -5   6  10          0.45          3.49         3.18 o                         
  -4   6  10        226.99        222.87         8.56 o                         
  -3   6  10        136.41        157.07         7.71 o                         
  -2   6  10        137.41        141.81         6.97 o                         
  -1   6  10         29.47         40.65         3.72 o                         
   0   6  10        103.37        100.16         4.85 o                         
   1   6  10       1430.72       1394.93        16.47 o                         
   2   6  10        612.85        594.06        11.66 o                         
   3   6  10        778.30        757.44        12.39 o                         
   4   6  10       2107.48       2146.27        23.89 o                         
   5   6  10         93.62        103.96         5.50 o                         
   6   6  10        186.00        192.89         7.05 o                         
   7   6  10        481.72        452.36        13.37 o                         
   8   6  10          6.49         16.55         7.95 o                         
  -8   7  10        159.50        181.32        21.25 o                         
  -7   7  10         40.31         34.12         7.08 o                         
  -6   7  10         27.07         21.90         4.30 o                         
  -5   7  10        103.17        123.96         7.43 o                         
  -4   7  10        529.69        524.56        15.12 o                         
  -3   7  10        166.20        162.65        10.37 o                         
  -2   7  10         30.99         55.90         5.82 o                         
  -1   7  10        350.96        390.58        11.99 o                         
   0   7  10        858.49        855.00        15.60 o                         
   1   7  10        272.67        264.26         8.08 o                         
   2   7  10       1245.74       1209.49        18.43 o                         
   3   7  10         45.26         48.08         4.26 o                         
   4   7  10          3.64         16.58         3.42 o                         
   5   7  10        805.53        736.46        13.15 o                         
   6   7  10         81.60         85.32         5.26 o                         
   7   7  10        105.39        123.79         8.66 o                         
   8   7  10         37.69         28.19         7.12 o                         
  -8   8  10        376.06        356.87        17.14 o                         
  -7   8  10        245.28        224.96        20.19 o                         
  -6   8  10          9.63         11.49         4.88 o                         
  -5   8  10         14.70         16.56         4.71 o                         
  -4   8  10        113.79        137.09         9.87 o                         
  -3   8  10        501.65        478.19        16.69 o                         
  -2   8  10        998.81        993.93        26.34 o                         
  -1   8  10        298.74        283.42        12.27 o                         
   0   8  10        512.52        515.30        16.56 o                         
   1   8  10        104.25        117.29         7.16 o                         
   2   8  10         28.12         38.61         3.89 o                         
   3   8  10         17.78         24.65         3.87 o                         
   4   8  10         38.40         40.97         4.81 o                         
   5   8  10         46.20         48.44         6.12 o                         
   6   8  10        507.95        528.11        13.04 o                         
   7   8  10          4.94          4.68         3.20 o                         
  -7   9  10        496.31        500.49        19.72 o                         
  -6   9  10        235.38        218.31        11.23 o                         
  -5   9  10         11.40         13.24         4.99 o                         
  -4   9  10         20.51         19.23         6.11 o                         
  -3   9  10        117.10        134.56        17.52 o                         
  -2   9  10          2.04          8.16         3.91 o                         
  -1   9  10        454.27        463.36        13.97 o                         
   0   9  10        878.74        850.92        19.02 o                         
   1   9  10          1.13         -0.02         4.61 o                         
   2   9  10        319.50        334.15         9.60 o                         
   3   9  10        710.31        683.86        14.74 o                         
   4   9  10          6.61         12.23         4.73 o                         
   5   9  10        245.93        244.36        10.39 o                         
   6   9  10        832.30        842.08        16.64 o                         
   7   9  10        329.25        310.76        13.61 o                         
  -6  10  10        192.67        191.94        10.94 o                         
  -5  10  10         34.62         23.58         6.49 o                         
  -4  10  10         15.39         14.29         5.47 o                         
  -3  10  10        142.12        133.10        10.44 o                         
  -2  10  10        314.88        309.82        14.30 o                         
  -1  10  10         10.99         17.56         4.27 o                         
   0  10  10         81.10         76.73         7.05 o                         
   1  10  10        131.59        135.64         8.34 o                         
   2  10  10        602.41        608.97        13.30 o                         
   3  10  10         12.33         12.59         3.45 o                         
   4  10  10        260.20        269.80        12.21 o                         
   5  10  10          5.10         13.03         5.46 o                         
   6  10  10        145.83        156.08        10.75 o                         
  -6  11  10        142.51        124.61        17.17 o                         
  -5  11  10         23.17         22.93         6.89 o                         
  -4  11  10         36.28         34.04         7.84 o                         
  -3  11  10        273.95        271.58        14.31 o                         
  -2  11  10         10.43         23.63         8.68 o                         
  -1  11  10          7.12          9.80         4.42 o                         
   0  11  10          0.73          6.55         4.21 o                         
   1  11  10         43.69         45.19         6.03 o                         
   2  11  10        122.02        120.70         9.08 o                         
   3  11  10        890.99        889.58        18.02 o                         
   4  11  10          0.00         11.12         2.62 o                         
   5  11  10         71.89         68.90        10.03 o                         
  -5  12  10        122.03        121.42        12.35 o                         
  -4  12  10          7.09         12.02         7.43 o                         
  -3  12  10        317.72        318.05        15.68 o                         
  -2  12  10        170.11        155.17        12.34 o                         
  -1  12  10          3.17          7.38         5.41 o                         
   0  12  10         73.32         87.13         7.74 o                         
   1  12  10         16.92         12.64         5.04 o                         
   2  12  10         74.10         79.17         6.78 o                         
   3  12  10        300.94        319.38        14.08 o                         
   4  12  10         55.14         61.19         5.95 o                         
   5  12  10         19.24         25.45         7.11 o                         
  -4  13  10         76.89         63.11         8.98 o                         
  -3  13  10         30.66         22.74         6.52 o                         
  -2  13  10         59.22         62.72        11.07 o                         
  -1  13  10        445.78        455.57        23.68 o                         
   0  13  10        158.56        164.80        10.39 o                         
   1  13  10        133.85        134.93        10.62 o                         
   2  13  10        330.47        342.53        13.89 o                         
   3  13  10          0.08          5.34         4.30 o                         
  -2  14  10          0.25         -0.67        11.28 o                         
  -1  14  10          1.70         -0.39         5.80 o                         
   0  14  10         25.08         23.99         7.67 o                         
   1  14  10        358.50        342.34        15.83 o                         
  -9   0  11         60.56         61.75        12.53 o                         
  -7   0  11        286.52        248.73        19.09 o                         
  -5   0  11        157.27        169.41        11.14 o                         
  -3   0  11         85.01        120.45         7.52 o                         
  -1   0  11       6840.17       6686.50        78.68 o                         
   1   0  11       1284.52       1233.37        22.29 o                         
   3   0  11        970.56        955.95        13.48 o                         
   5   0  11         39.19         64.52         3.23 o                         
   7   0  11        101.72        114.62        14.93 o                         
   9   0  11        114.41         76.26         9.52 o                         
  -9   1  11         11.40         17.90         6.59 o                         
  -8   1  11         21.01         28.17         7.06 o                         
  -7   1  11          2.65         11.05         5.32 o                         
  -6   1  11        385.45        366.07        13.39 o                         
  -5   1  11         41.39         54.94         4.50 o                         
  -4   1  11         31.47         37.17         3.06 o                         
  -3   1  11        573.42        557.49         9.82 o                         
  -2   1  11        123.71        140.68         5.38 o                         
  -1   1  11          2.36         25.57         2.65 o                         
   0   1  11       1346.80       1303.52        15.87 o                         
   1   1  11        131.36        136.73         5.53 o                         
   2   1  11          5.14         24.04         2.28 o                         
   3   1  11       1964.30       1953.63        23.47 o                         
   4   1  11         76.01         97.67         3.95 o                         
   5   1  11        559.23        584.86         8.63 o                         
   6   1  11         68.34         91.07         7.82 o                         
   7   1  11          0.03         -2.57         3.62 o                         
   8   1  11        687.33        697.97        15.62 o                         
   9   1  11         43.81         39.41         4.89 o                         
  -9   2  11          0.40         -5.66         5.66 o                         
  -8   2  11        630.22        626.33        21.88 o                         
  -7   2  11        406.23        356.97        17.98 o                         
  -6   2  11        709.80        696.28        19.22 o                         
  -5   2  11        224.18        220.68         8.76 o                         
  -4   2  11          2.40         11.11         2.33 o                         
  -3   2  11       2144.20       2084.48        20.46 o                         
  -2   2  11        963.96        955.90        12.99 o                         
  -1   2  11       2530.94       2581.98        24.31 o                         
   0   2  11        475.65        460.40         9.32 o                         
   1   2  11          6.29         10.77         2.11 o                         
   2   2  11         77.51         78.06         5.18 o                         
   3   2  11       2043.44       1993.12        22.47 o                         
   4   2  11        147.96        169.34         4.81 o                         
   5   2  11        388.86        367.50         6.64 o                         
   6   2  11        389.02        370.97         9.67 o                         
   7   2  11          2.18          5.38         3.70 o                         
   8   2  11         35.29         31.50         4.74 o                         
  -9   3  11         80.25         60.64        17.46 o                         
  -8   3  11         10.88         22.03         6.31 o                         
  -7   3  11         83.80        103.78        11.41 o                         
  -6   3  11          2.86         17.05         5.51 o                         
  -5   3  11        355.23        404.32        13.29 o                         
  -4   3  11        195.48        219.36         6.90 o                         
  -3   3  11        148.05        147.86         5.14 o                         
  -2   3  11        116.20        132.14         4.80 o                         
  -1   3  11        443.61        436.47         8.42 o                         
   0   3  11        283.32        295.67         7.08 o                         
   1   3  11        141.02        135.32         6.08 o                         
   2   3  11       1344.31       1302.93        17.61 o                         
   3   3  11        218.02        228.29         7.54 o                         
   4   3  11        137.17        154.93         5.44 o                         
   5   3  11        407.24        377.87         7.42 o                         
   6   3  11        295.94        302.56         9.21 o                         
   7   3  11        127.34        123.70         7.64 o                         
   8   3  11          2.37          3.78         3.89 o                         
  -8   4  11         22.56         17.43         6.77 o                         
  -7   4  11         42.57         43.14         7.56 o                         
  -6   4  11          0.73         16.07         4.59 o                         
  -5   4  11         16.52         19.85         5.60 o                         
  -4   4  11         15.54         22.88         3.40 o                         
  -3   4  11        599.49        591.03        10.81 o                         
  -2   4  11        508.18        469.80         9.42 o                         
  -1   4  11         48.56         68.10         3.79 o                         
   0   4  11        256.18        224.47         7.22 o                         
   1   4  11        843.59        818.15        13.70 o                         
   2   4  11       1105.03       1122.25        16.91 o                         
   3   4  11        201.75        215.94         6.88 o                         
   4   4  11        279.81        268.40         9.35 o                         
   5   4  11          1.06          4.15         1.99 o                         
   6   4  11          0.01          7.32         2.98 o                         
   7   4  11        575.41        620.71        17.45 o                         
   8   4  11        183.11        176.66         9.02 o                         
  -8   5  11        314.66        302.10        15.75 o                         
  -7   5  11        249.89        279.95        16.73 o                         
  -6   5  11        113.92        127.01         8.84 o                         
  -5   5  11          1.84          4.60         4.44 o                         
  -4   5  11         27.11         34.73         3.86 o                         
  -3   5  11        126.16        138.30         6.38 o                         
  -2   5  11       1391.99       1354.26        18.45 o                         
  -1   5  11        307.64        275.54         9.05 o                         
   0   5  11       1205.00       1151.25        16.81 o                         
   1   5  11          0.69          1.03         2.68 o                         
   2   5  11        113.33        105.42         6.57 o                         
   3   5  11         31.67         30.45         3.43 o                         
   4   5  11        259.48        274.69         9.24 o                         
   5   5  11        229.21        255.41         8.08 o                         
   6   5  11          0.23          9.77         2.72 o                         
   7   5  11        521.70        546.08        16.56 o                         
   8   5  11         97.52        110.00         8.76 o                         
  -8   6  11         78.75         76.26        11.78 o                         
  -7   6  11          9.17          6.06         5.53 o                         
  -6   6  11        147.26        149.29         9.12 o                         
  -5   6  11         61.51         64.64         6.02 o                         
  -4   6  11        958.06        925.17        20.53 o                         
  -3   6  11        151.85        156.17         7.34 o                         
  -2   6  11        523.28        475.25        12.37 o                         
  -1   6  11        112.96        109.02         7.25 o                         
   0   6  11          0.06         10.62         3.26 o                         
   1   6  11       3683.43       3692.72        38.59 o                         
   2   6  11        115.98        116.80         6.62 o                         
   3   6  11        120.70        128.09         7.09 o                         
   4   6  11       1873.94       1848.49        26.99 o                         
   5   6  11         26.97         38.52         4.14 o                         
   6   6  11          0.63          4.68         3.42 o                         
   7   6  11        973.93        994.61        26.70 o                         
   8   6  11          2.14         10.81         5.40 o                         
  -8   7  11        162.66        185.92        15.59 o                         
  -7   7  11         48.31         41.83        10.58 o                         
  -6   7  11        140.55        134.99         8.96 o                         
  -5   7  11        119.36        129.94        11.57 o                         
  -4   7  11        450.43        407.37        13.76 o                         
  -3   7  11         36.99         46.40         4.91 o                         
  -2   7  11         26.21         27.32         5.70 o                         
  -1   7  11       1023.75        980.95        21.87 o                         
   0   7  11        381.94        379.42        14.93 o                         
   1   7  11         14.82         21.05         3.84 o                         
   2   7  11        137.34        147.37         8.43 o                         
   3   7  11          0.06          1.74         3.36 o                         
   4   7  11         17.74         33.54         4.45 o                         
   5   7  11          0.04          5.96         3.05 o                         
   6   7  11         27.62         34.29         3.86 o                         
   7   7  11         16.74         15.09         5.22 o                         
  -7   8  11        128.42        105.62        35.06 o                         
  -6   8  11        313.02        282.42        14.15 o                         
  -5   8  11         10.13         20.09         8.59 o                         
  -4   8  11        186.99        166.67        10.26 o                         
  -3   8  11         38.83         56.80         6.83 o                         
  -2   8  11          5.14          8.42         3.75 o                         
  -1   8  11        648.93        643.83        21.39 o                         
   0   8  11        697.81        695.72        17.15 o                         
   1   8  11         36.45         46.15         5.52 o                         
   2   8  11          4.69         21.62         5.19 o                         
   3   8  11        458.64        460.52        13.23 o                         
   4   8  11        356.56        353.18        11.80 o                         
   5   8  11       1555.42       1561.25        25.23 o                         
   6   8  11         18.05         29.60         4.48 o                         
   7   8  11        254.09        251.69        13.87 o                         
  -7   9  11          0.40          3.88        10.31 o                         
  -6   9  11        438.54        429.01        15.25 o                         
  -5   9  11         15.59         15.51         5.08 o                         
  -4   9  11        662.01        702.32        19.02 o                         
  -3   9  11        159.12        152.83        10.78 o                         
  -2   9  11        107.58        108.29         8.02 o                         
  -1   9  11          8.93         15.94         4.49 o                         
   0   9  11          9.10         18.46         4.35 o                         
   1   9  11        230.92        212.42         9.42 o                         
   2   9  11         10.10         16.71         3.59 o                         
   3   9  11        490.77        501.13        13.25 o                         
   4   9  11          2.89          4.37         4.20 o                         
   5   9  11        634.16        668.48        21.54 o                         
   6   9  11          5.77         11.31         4.82 o                         
  -6  10  11         33.84         22.14         6.81 o                         
  -5  10  11         27.76         24.31         5.59 o                         
  -4  10  11        103.18        103.80        11.98 o                         
  -3  10  11        615.93        592.93        25.48 o                         
  -2  10  11          0.94         14.10         6.09 o                         
  -1  10  11        223.49        225.89        10.54 o                         
   0  10  11         44.50         44.03         5.94 o                         
   1  10  11        284.77        315.15        16.63 o                         
   2  10  11          1.20          5.95         3.54 o                         
   3  10  11         98.43        104.17         9.90 o                         
   4  10  11        247.05        249.01        11.62 o                         
   5  10  11        797.21        766.07        35.00 o                         
   6  10  11        272.54        291.50        12.95 o                         
  -5  11  11         29.52         31.92         6.56 o                         
  -4  11  11        150.81        147.39        11.71 o                         
  -3  11  11         84.60        108.30        10.34 o                         
  -2  11  11         25.38         31.36         6.39 o                         
  -1  11  11         65.81         58.66         6.92 o                         
   0  11  11        581.35        571.05        16.89 o                         
   1  11  11         72.73         71.73         6.91 o                         
   2  11  11        329.02        353.07        11.40 o                         
   3  11  11        463.32        490.22        12.26 o                         
   4  11  11        238.31        223.21        13.30 o                         
   5  11  11          0.01         -4.69         4.69 o                         
  -4  12  11          3.03          2.98         5.49 o                         
  -3  12  11         43.90         34.04         9.38 o                         
  -2  12  11        126.89        144.39        11.26 o                         
  -1  12  11         20.98         25.93         6.55 o                         
   0  12  11        755.36        689.15        19.26 o                         
   1  12  11        113.59        133.20         8.60 o                         
   2  12  11         67.04         66.85         6.46 o                         
   3  12  11        257.72        277.36        17.59 o                         
   4  12  11         15.51         20.74         7.06 o                         
  -3  13  11         25.57         20.66        12.37 o                         
  -2  13  11        101.83         62.37        10.90 o                         
  -1  13  11          6.90         18.16         9.76 o                         
   0  13  11        198.14        185.67        13.13 o                         
   1  13  11        168.11        163.98        10.88 o                         
   2  13  11         74.02         80.22         9.21 o                         
  -8   0  12        134.01        152.13        23.28 o                         
  -6   0  12         72.12         88.64        12.78 o                         
  -4   0  12        139.41        155.04        10.41 o                         
  -2   0  12       4083.10       3999.56        54.41 o                         
   0   0  12       1111.48       1114.23        31.27 o                         
   2   0  12       2082.97       2000.11        27.66 o                         
   4   0  12       1209.50       1217.16        31.62 o                         
   6   0  12          0.30          1.31         5.68 o                         
   8   0  12         15.73         27.26         7.42 o                         
  -8   1  12          0.03         -1.65         5.79 o                         
  -7   1  12        316.64        342.12        16.05 o                         
  -6   1  12         91.91         91.53         9.62 o                         
  -5   1  12         10.59         28.05         3.66 o                         
  -4   1  12        177.81        171.08         8.25 o                         
  -3   1  12        488.83        519.60        12.83 o                         
  -2   1  12        135.70        138.89         5.99 o                         
  -1   1  12        154.65        164.65         5.74 o                         
   0   1  12       1028.72        999.31        15.12 o                         
   1   1  12       2250.90       2215.22        21.59 o                         
   2   1  12         90.95         95.55         3.85 o                         
   3   1  12        599.59        580.15        11.90 o                         
   4   1  12        824.14        768.82        11.39 o                         
   5   1  12        686.65        655.91         8.62 o                         
   6   1  12        308.28        315.82        10.00 o                         
   7   1  12        929.02        914.80        19.30 o                         
   8   1  12         78.67         86.40         9.04 o                         
  -8   2  12        197.35        183.89        13.09 o                         
  -7   2  12        342.68        360.85        16.30 o                         
  -6   2  12        409.88        448.04        17.84 o                         
  -5   2  12       1084.22       1099.53        26.87 o                         
  -4   2  12        152.52        165.57        10.48 o                         
  -3   2  12       1021.83       1038.99        17.24 o                         
  -2   2  12       1241.91       1241.45        18.85 o                         
  -1   2  12        143.14        163.02         5.90 o                         
   0   2  12       1151.74       1124.44        14.25 o                         
   1   2  12       1952.96       1951.43        20.58 o                         
   2   2  12       1295.09       1279.96        19.03 o                         
   3   2  12        631.32        595.61        11.33 o                         
   4   2  12        574.66        542.80         9.94 o                         
   5   2  12         61.87         90.47         4.30 o                         
   6   2  12        144.13        138.33         7.13 o                         
   7   2  12        126.45        150.75         9.69 o                         
   8   2  12        164.02        187.44         8.97 o                         
  -8   3  12        188.54        170.89        12.93 o                         
  -7   3  12         70.92         61.64         8.46 o                         
  -6   3  12        144.95        160.31        14.11 o                         
  -5   3  12         55.00         67.02         7.10 o                         
  -4   3  12       1557.06       1466.97        21.61 o                         
  -3   3  12       1080.36       1072.76        16.45 o                         
  -2   3  12         35.60         47.34         4.04 o                         
  -1   3  12        574.76        588.38        12.75 o                         
   0   3  12        136.28        160.59         5.97 o                         
   1   3  12        291.67        284.63         9.09 o                         
   2   3  12       2463.73       2441.42        32.01 o                         
   3   3  12        208.49        225.02         7.84 o                         
   4   3  12        867.16        859.46        13.01 o                         
   5   3  12        121.20        155.61         5.12 o                         
   6   3  12        543.50        531.33        13.71 o                         
   7   3  12         42.49         56.20         5.97 o                         
   8   3  12          6.31          4.56         4.04 o                         
  -8   4  12        164.30        158.31        15.21 o                         
  -7   4  12          2.44          9.17         5.96 o                         
  -6   4  12        262.91        253.74        10.13 o                         
  -5   4  12         30.74         63.61         8.41 o                         
  -4   4  12        333.88        314.63        10.19 o                         
  -3   4  12        487.07        489.02        13.47 o                         
  -2   4  12          0.58         12.42         2.91 o                         
  -1   4  12         82.77        104.13         5.51 o                         
   0   4  12        253.49        250.26        10.26 o                         
   1   4  12       1237.79       1178.80        20.41 o                         
   2   4  12        698.80        707.16        14.34 o                         
   3   4  12        615.57        598.74        16.16 o                         
   4   4  12          1.97          5.52         2.85 o                         
   5   4  12        329.67        329.40         7.30 o                         
   6   4  12          1.75         10.97         3.27 o                         
   7   4  12         62.63         69.54         7.70 o                         
   8   4  12        238.69        260.07        10.57 o                         
  -8   5  12         30.17         13.76         9.92 o                         
  -7   5  12        362.57        286.94        18.64 o                         
  -6   5  12         29.60         28.52         5.55 o                         
  -5   5  12          5.50         23.56         7.65 o                         
  -4   5  12        280.79        295.08        10.09 o                         
  -3   5  12        593.05        556.72        12.52 o                         
  -2   5  12         15.78         27.28         3.89 o                         
  -1   5  12       2145.03       2111.44        37.59 o                         
   0   5  12        383.89        419.73        13.45 o                         
   1   5  12        750.74        732.94        19.88 o                         
   2   5  12        141.45        133.80         9.31 o                         
   3   5  12        138.07        178.64         8.19 o                         
   4   5  12          8.09         14.53         3.40 o                         
   5   5  12       1087.16       1131.07        15.36 o                         
   6   5  12          0.15          3.54         3.30 o                         
   7   5  12         58.96         44.66         5.95 o                         
  -7   6  12         42.20         47.87         9.68 o                         
  -6   6  12        121.14        116.35         8.81 o                         
  -5   6  12        114.35        103.91         7.90 o                         
  -4   6  12         16.50         17.52         4.03 o                         
  -3   6  12        360.92        361.64        10.98 o                         
  -2   6  12         76.93         82.91         6.81 o                         
  -1   6  12        632.40        575.90        15.75 o                         
   0   6  12       1233.12       1191.47        24.67 o                         
   1   6  12        356.22        321.69        14.43 o                         
   2   6  12         80.31         88.79         7.03 o                         
   3   6  12         12.64         14.67         4.09 o                         
   4   6  12        271.42        269.04         8.47 o                         
   5   6  12          0.15          3.23         3.43 o                         
   6   6  12        316.39        353.22        10.04 o                         
   7   6  12         19.67         11.46         4.78 o                         
  -7   7  12         81.54         85.83        11.23 o                         
  -6   7  12       1285.67       1281.36        25.83 o                         
  -5   7  12         13.65         27.65         5.63 o                         
  -4   7  12         61.80         68.92         6.99 o                         
  -3   7  12         13.11         16.49         4.48 o                         
  -2   7  12        230.12        252.07        10.38 o                         
  -1   7  12        170.94        167.23         8.95 o                         
   0   7  12        615.82        610.10        16.33 o                         
   1   7  12         19.13         16.53         4.54 o                         
   2   7  12        380.02        397.27        13.53 o                         
   3   7  12       1009.52       1008.67        23.71 o                         
   4   7  12          1.35          1.62         2.94 o                         
   5   7  12         12.02          6.26         3.88 o                         
   6   7  12         21.45         34.08         4.93 o                         
   7   7  12         39.46         33.88         6.41 o                         
  -7   8  12        194.28        199.93        17.39 o                         
  -6   8  12        125.68        136.63         9.81 o                         
  -5   8  12        303.35        285.42        12.85 o                         
  -4   8  12        592.22        567.30        18.29 o                         
  -3   8  12          2.74          4.56         4.83 o                         
  -2   8  12         60.21         55.14         6.14 o                         
  -1   8  12         93.59         87.27         7.31 o                         
   0   8  12        549.01        577.19        17.24 o                         
   1   8  12         22.20         20.10         4.23 o                         
   2   8  12        748.49        742.02        29.26 o                         
   3   8  12        374.84        386.65        15.68 o                         
   4   8  12         99.19        121.08         8.35 o                         
   5   8  12        148.92        165.80         9.92 o                         
   6   8  12         78.37         79.38         7.52 o                         
  -6   9  12        221.46        205.45        13.70 o                         
  -5   9  12          0.20          1.22         4.45 o                         
  -4   9  12         14.75         15.46         5.00 o                         
  -3   9  12        265.83        265.74        13.98 o                         
  -2   9  12         99.10         92.21         8.12 o                         
  -1   9  12         18.20         21.74         5.80 o                         
   0   9  12         18.06         27.40         5.03 o                         
   1   9  12       1284.90       1302.89        26.44 o                         
   2   9  12         65.86         77.70         9.46 o                         
   3   9  12        660.65        701.09        17.11 o                         
   4   9  12        464.81        517.12        20.07 o                         
   5   9  12        124.21        138.22        12.89 o                         
   6   9  12        501.64        501.63        14.78 o                         
  -5  10  12         31.06         36.71         7.37 o                         
  -4  10  12        189.97        192.04        11.18 o                         
  -3  10  12         28.86         36.42         8.43 o                         
  -2  10  12        441.81        458.26        15.13 o                         
  -1  10  12         30.27         38.73         5.70 o                         
   0  10  12        466.42        450.36        19.03 o                         
   1  10  12         11.91         14.99         4.71 o                         
   2  10  12        110.32        116.88        10.90 o                         
   3  10  12        128.34        136.40         8.88 o                         
   4  10  12        422.52        426.60        16.00 o                         
   5  10  12         23.18         17.40         5.46 o                         
  -4  11  12        120.09        117.56        11.35 o                         
  -3  11  12         92.93         99.64        17.94 o                         
  -2  11  12          1.07         -2.68         4.60 o                         
  -1  11  12         20.79         29.22         5.53 o                         
   0  11  12        130.46        138.23         9.48 o                         
   1  11  12        833.85        809.87        24.88 o                         
   2  11  12        130.84        136.65         7.40 o                         
   3  11  12          0.04         10.42         6.16 o                         
   4  11  12          3.44          9.30         6.19 o                         
  -3  12  12        169.27        173.02        19.42 o                         
  -2  12  12        164.26        141.94        12.76 o                         
  -1  12  12        126.64        116.85        13.89 o                         
   0  12  12         10.11          5.42         6.40 o                         
   1  12  12        449.07        469.83        16.93 o                         
   2  12  12          2.37          2.74         3.83 o                         
   3  12  12        269.98        272.33        14.01 o                         
  -1  13  12          0.72         -4.47        14.26 o                         
   0  13  12        133.20        127.59        10.11 o                         
  -7   0  13         81.50         92.90        14.37 o                         
  -5   0  13        114.13        127.83         9.37 o                         
  -3   0  13         64.73         74.61         8.28 o                         
  -1   0  13        716.25        695.82        18.38 o                         
   1   0  13       1604.97       1583.14        31.03 o                         
   3   0  13        289.11        261.44         6.39 o                         
   5   0  13         11.12         17.84         4.24 o                         
   7   0  13         83.20        101.82        12.27 o                         
  -8   1  13         35.93         37.07         9.34 o                         
  -7   1  13         79.16         74.92        11.31 o                         
  -6   1  13        115.23        114.78        12.65 o                         
  -5   1  13          9.41         17.01         5.18 o                         
  -4   1  13        783.96        757.01        19.45 o                         
  -3   1  13         48.91         51.75         5.22 o                         
  -2   1  13        235.41        223.94         8.11 o                         
  -1   1  13         14.89         22.94         3.43 o                         
   0   1  13       1755.25       1729.18        22.83 o                         
   1   1  13         49.34         47.32         3.78 o                         
   2   1  13        565.08        563.74        11.41 o                         
   3   1  13         77.50         82.28         4.44 o                         
   4   1  13        375.33        353.37         8.73 o                         
   5   1  13         95.12         94.35         4.56 o                         
   6   1  13         72.13         69.25         5.62 o                         
   7   1  13        432.49        429.99        15.92 o                         
   8   1  13        108.56        121.99         9.16 o                         
  -8   2  13         20.26          3.86        10.28 o                         
  -7   2  13          1.57         -2.71         5.57 o                         
  -6   2  13          5.80          0.12         6.80 o                         
  -5   2  13          3.00          0.90         3.12 o                         
  -4   2  13        488.09        494.08        14.26 o                         
  -3   2  13          0.39         19.19         3.81 o                         
  -2   2  13        113.21        119.09         6.33 o                         
  -1   2  13          1.89         10.21         2.96 o                         
   0   2  13        140.77        152.66         8.46 o                         
   1   2  13       1271.30       1304.08        18.23 o                         
   2   2  13        812.28        799.09        18.20 o                         
   3   2  13         59.35         64.33         4.72 o                         
   4   2  13       1113.58       1087.88        16.49 o                         
   5   2  13          0.22          3.43         2.27 o                         
   6   2  13         25.77         21.88         3.53 o                         
   7   2  13        653.59        666.66        19.17 o                         
   8   2  13         88.39         86.21         7.03 o                         
  -8   3  13          6.31         -3.93         8.55 o                         
  -7   3  13        106.11        113.34        10.83 o                         
  -6   3  13        475.23        458.22        13.06 o                         
  -5   3  13         91.84         99.82         8.17 o                         
  -4   3  13        125.36        147.68         8.06 o                         
  -3   3  13          3.84          0.58         2.81 o                         
  -2   3  13          9.77         11.81         3.44 o                         
  -1   3  13        895.28        895.18        17.32 o                         
   0   3  13       1610.68       1603.23        21.79 o                         
   1   3  13        362.18        339.23        12.51 o                         
   2   3  13       1419.27       1334.09        28.74 o                         
   3   3  13        498.89        489.52        12.59 o                         
   4   3  13          8.20          9.96         3.53 o                         
   5   3  13         12.82         14.93         2.67 o                         
   6   3  13        424.23        427.59         9.59 o                         
   7   3  13        116.62        129.08         8.23 o                         
  -8   4  13         98.14         82.22        10.35 o                         
  -7   4  13        195.96        227.36        14.06 o                         
  -6   4  13         17.74         18.68         4.14 o                         
  -5   4  13        102.79        112.26         8.85 o                         
  -4   4  13        189.88        188.99         9.91 o                         
  -3   4  13        210.63        216.12         8.72 o                         
  -2   4  13        187.34        200.32         8.35 o                         
  -1   4  13         42.14         51.34         6.18 o                         
   0   4  13        324.91        340.34        19.45 o                         
   1   4  13        710.03        745.64        30.82 o                         
   2   4  13        346.66        358.97        11.51 o                         
   3   4  13         70.87         66.64         5.37 o                         
   4   4  13         15.23         31.23         3.56 o                         
   5   4  13        439.22        443.53         8.88 o                         
   6   4  13        577.68        563.48        10.88 o                         
   7   4  13        546.23        575.33        17.98 o                         
  -7   5  13         32.64         15.69        10.26 o                         
  -6   5  13         14.19         11.55         6.26 o                         
  -5   5  13          0.02          1.03         3.72 o                         
  -4   5  13        407.98        401.77        13.79 o                         
  -3   5  13         81.04         70.10         5.66 o                         
  -2   5  13        646.85        646.23        13.77 o                         
  -1   5  13         30.66         37.38         4.96 o                         
   0   5  13        212.62        241.41        12.61 o                         
   1   5  13         69.18         88.95         8.41 o                         
   2   5  13       2041.19       2049.87        33.85 o                         
   3   5  13         93.37        111.75         6.79 o                         
   4   5  13        138.44        158.64         7.17 o                         
   5   5  13          0.41         -1.82         2.53 o                         
   6   5  13         59.78         58.35         5.22 o                         
   7   5  13          0.03          9.82         4.42 o                         
  -7   6  13          4.63         13.11        24.66 o                         
  -6   6  13          3.56          3.95         4.79 o                         
  -5   6  13         33.30         48.03         6.54 o                         
  -4   6  13        322.79        335.41        12.94 o                         
  -3   6  13          0.88         -1.33         3.83 o                         
  -2   6  13          1.02         17.72         3.91 o                         
  -1   6  13        451.00        443.56        17.56 o                         
   0   6  13          3.24          8.67         5.45 o                         
   1   6  13        296.93        324.00        14.33 o                         
   2   6  13         96.91        106.95        11.13 o                         
   3   6  13         71.74         73.26         6.44 o                         
   4   6  13         38.64         36.63         4.73 o                         
   5   6  13        834.98        871.65        24.79 o                         
   6   6  13        137.44        135.68        12.60 o                         
   7   6  13         51.92         45.68         6.57 o                         
  -7   7  13        118.19        132.25        15.05 o                         
  -6   7  13        379.29        337.49        12.80 o                         
  -5   7  13        371.78        387.68        14.33 o                         
  -4   7  13        150.17        155.85        13.99 o                         
  -3   7  13       1239.92       1288.62        22.90 o                         
  -2   7  13         82.74        104.32         9.12 o                         
  -1   7  13          0.08          6.88         3.50 o                         
   0   7  13          9.27         10.32         3.60 o                         
   1   7  13        743.50        734.40        21.55 o                         
   2   7  13        181.60        175.47        11.93 o                         
   3   7  13        515.07        510.67        14.91 o                         
   4   7  13        264.96        263.09         9.15 o                         
   5   7  13        177.44        166.24        10.25 o                         
   6   7  13          7.72          3.71         4.42 o                         
  -6   8  13         58.01         43.31         9.69 o                         
  -5   8  13         25.57         33.31         7.11 o                         
  -4   8  13        259.02        234.63        11.85 o                         
  -3   8  13          9.53         24.02         4.58 o                         
  -2   8  13        421.77        429.17        13.25 o                         
  -1   8  13         32.97         36.29         6.04 o                         
   0   8  13          4.44         11.61         3.98 o                         
   1   8  13        102.41        114.69        14.69 o                         
   2   8  13          4.24         12.60         5.81 o                         
   3   8  13        223.76        228.18        12.96 o                         
   4   8  13         12.61         17.35         4.45 o                         
   5   8  13        334.90        362.40        18.62 o                         
   6   8  13        178.59        185.43        10.32 o                         
  -5   9  13         16.44         16.61         7.82 o                         
  -4   9  13         27.68         17.34         5.37 o                         
  -3   9  13         89.68         98.86         8.11 o                         
  -2   9  13        155.33        157.45         9.47 o                         
  -1   9  13        497.50        478.85        15.21 o                         
   0   9  13        839.88        841.78        24.36 o                         
   1   9  13         25.71         37.64         4.91 o                         
   2   9  13          5.16          4.79         5.33 o                         
   3   9  13        330.61        334.00        12.39 o                         
   4   9  13        224.19        215.21        11.13 o                         
   5   9  13         30.75         27.72         6.29 o                         
  -5  10  13        375.44        359.46        16.90 o                         
  -4  10  13        113.04        121.42        11.48 o                         
  -3  10  13         88.06         90.52         9.71 o                         
  -2  10  13          3.50         10.15         4.30 o                         
  -1  10  13          2.04         -0.41         4.32 o                         
   0  10  13        112.54        112.33        10.62 o                         
   1  10  13        332.54        331.49        11.67 o                         
   2  10  13        339.60        329.72        16.69 o                         
   3  10  13        472.39        497.13        17.30 o                         
   4  10  13         25.50         33.70         7.60 o                         
  -3  11  13          7.32          4.46         5.49 o                         
  -2  11  13         65.06         83.22        18.93 o                         
  -1  11  13          1.20         12.25         4.37 o                         
   0  11  13         52.36         54.90         7.08 o                         
   1  11  13          2.19         -0.54         4.75 o                         
   2  11  13          3.11          1.80         5.15 o                         
   3  11  13         27.58         32.88         7.01 o                         
  -2  12  13        459.60        431.22        36.86 o                         
  -1  12  13         11.56         14.29         5.50 o                         
   0  12  13        185.37        179.50        10.90 o                         
   1  12  13         14.70         -0.18         8.20 o                         
  -6   0  14         59.98         65.61        24.76 o                         
  -4   0  14       1569.83       1634.71        60.98 o                         
  -2   0  14         19.33         57.83        12.63 o                         
   0   0  14        453.75        439.66        17.34 o                         
   2   0  14       2437.28       2444.32        38.23 o                         
   4   0  14          2.20          2.73         3.73 o                         
   6   0  14         16.18          7.43         6.88 o                         
  -7   1  14        195.14        202.37        14.38 o                         
  -6   1  14          0.14          1.36         5.75 o                         
  -5   1  14         28.08         29.03         4.74 o                         
  -4   1  14         96.44        126.78        10.64 o                         
  -3   1  14       1675.06       1595.37        25.67 o                         
  -2   1  14         47.75         68.33         5.58 o                         
  -1   1  14          2.56         14.45         3.52 o                         
   0   1  14        287.86        304.89         9.42 o                         
   1   1  14        531.21        486.20        10.86 o                         
   2   1  14        328.47        319.46        11.18 o                         
   3   1  14          6.89          9.47         2.80 o                         
   4   1  14        228.97        229.62         5.89 o                         
   5   1  14        292.42        308.06         8.58 o                         
   6   1  14        168.66        164.58        10.68 o                         
   7   1  14         47.22         57.76         7.29 o                         
  -7   2  14        210.78        220.91        17.44 o                         
  -6   2  14          5.37          9.52         7.64 o                         
  -5   2  14         49.93         48.95         5.65 o                         
  -4   2  14        240.32        245.84        10.62 o                         
  -3   2  14         31.03         38.05         4.83 o                         
  -2   2  14        421.90        402.61        11.05 o                         
  -1   2  14       2692.00       2689.68        33.11 o                         
   0   2  14         22.13         29.38         4.20 o                         
   1   2  14         33.63         37.55         3.67 o                         
   2   2  14         11.76         18.91         3.57 o                         
   3   2  14        108.14        135.33         8.93 o                         
   4   2  14         52.21         63.56         4.84 o                         
   5   2  14        183.46        181.89         8.41 o                         
   6   2  14        719.06        725.32        17.29 o                         
   7   2  14        203.76        216.07        11.88 o                         
  -7   3  14        267.35        279.30        21.53 o                         
  -6   3  14         79.77         89.20        10.47 o                         
  -5   3  14        102.92        104.40         6.34 o                         
  -4   3  14          4.84         13.99         4.29 o                         
  -3   3  14         57.21         71.72         6.23 o                         
  -2   3  14         67.31         73.54         6.16 o                         
  -1   3  14        109.55        116.18         6.87 o                         
   0   3  14        472.33        485.26        14.65 o                         
   1   3  14          0.13         16.90         3.93 o                         
   2   3  14          5.93         11.83         4.28 o                         
   3   3  14        208.28        203.57         9.29 o                         
   4   3  14          3.40          7.47         3.10 o                         
   5   3  14        189.88        213.42         6.72 o                         
   6   3  14        231.85        246.66        15.13 o                         
   7   3  14        273.24        224.77        14.49 o                         
  -7   4  14         17.05         12.34         7.96 o                         
  -6   4  14         21.61         27.59         5.67 o                         
  -5   4  14          9.87          4.12         4.54 o                         
  -4   4  14         18.12         14.31         4.06 o                         
  -3   4  14          6.22          6.90         6.36 o                         
  -2   4  14        211.00        230.93         9.51 o                         
  -1   4  14        155.44        155.72         7.26 o                         
   0   4  14        202.63        213.85         9.62 o                         
   1   4  14        590.85        581.69        16.96 o                         
   2   4  14        200.28        208.21        10.38 o                         
   3   4  14        478.15        478.96        12.70 o                         
   4   4  14       1257.66       1256.53        18.68 o                         
   5   4  14        574.19        582.81        11.91 o                         
   6   4  14          2.13         13.24         4.19 o                         
   7   4  14          8.01          7.94         4.93 o                         
  -7   5  14        224.78        240.32        15.34 o                         
  -6   5  14          0.01         -1.70         4.42 o                         
  -5   5  14        395.05        432.75        14.90 o                         
  -4   5  14         22.71         26.04         4.45 o                         
  -3   5  14        296.05        272.05         9.67 o                         
  -2   5  14         21.33         39.61         4.60 o                         
  -1   5  14        534.06        517.07        16.36 o                         
   0   5  14         53.46         72.06         7.14 o                         
   1   5  14         59.59         67.99         7.15 o                         
   2   5  14          1.94         -0.89         3.09 o                         
   3   5  14        744.17        770.00        17.73 o                         
   4   5  14          9.59         16.80         3.89 o                         
   5   5  14          0.03          4.45         2.97 o                         
   6   5  14         20.97         27.31         4.35 o                         
  -6   6  14         81.02         78.77         9.48 o                         
  -5   6  14         55.25         37.13         6.17 o                         
  -4   6  14        170.57        165.35        11.45 o                         
  -3   6  14          3.55          5.37         3.85 o                         
  -2   6  14        937.03        899.12        30.62 o                         
  -1   6  14        510.42        480.91        13.65 o                         
   0   6  14        268.89        265.85        12.01 o                         
   1   6  14        141.41        151.81         9.75 o                         
   2   6  14        604.21        589.38        19.37 o                         
   3   6  14          0.13          3.59         3.82 o                         
   4   6  14        488.15        485.83        12.53 o                         
   5   6  14         51.01         54.16         5.01 o                         
   6   6  14          6.75         14.21         4.10 o                         
  -6   7  14        154.60        157.16        11.14 o                         
  -5   7  14        199.88        206.21        13.71 o                         
  -4   7  14         32.31         35.57         7.39 o                         
  -3   7  14        115.90        126.94         8.14 o                         
  -2   7  14        913.31        863.02        20.76 o                         
  -1   7  14        451.60        445.84        13.09 o                         
   0   7  14        258.16        281.60        14.00 o                         
   1   7  14          6.25         12.20         5.56 o                         
   2   7  14         10.45         12.97         5.62 o                         
   3   7  14          0.12         11.64         4.97 o                         
   4   7  14        384.25        398.71        13.21 o                         
   5   7  14          3.17         -0.95         5.64 o                         
  -5   8  14         17.42         16.26         6.40 o                         
  -4   8  14         42.41         41.97         6.58 o                         
  -3   8  14         46.18         38.71         5.44 o                         
  -2   8  14        448.39        437.02        13.48 o                         
  -1   8  14        299.02        305.11        11.25 o                         
   0   8  14        276.59        297.57        11.21 o                         
   1   8  14          1.43          5.13         4.91 o                         
   2   8  14        101.05        108.59        10.33 o                         
   3   8  14        239.48        246.58        13.94 o                         
   4   8  14        275.49        283.29        12.80 o                         
   5   8  14        204.44        199.46        12.88 o                         
  -5   9  14         26.47         17.71        13.35 o                         
  -4   9  14         32.54         30.95         6.58 o                         
  -3   9  14        179.42        191.50        10.82 o                         
  -2   9  14         32.88         24.80         5.76 o                         
  -1   9  14         30.04         36.77         5.65 o                         
   0   9  14         75.43         51.01         8.21 o                         
   1   9  14         45.09         49.14         8.03 o                         
   2   9  14        130.67        162.28        12.32 o                         
   3   9  14         55.99         43.21         8.00 o                         
   4   9  14          0.49          4.59         8.24 o                         
  -4  10  14        162.35        161.95        15.57 o                         
  -3  10  14          0.21          3.43         4.99 o                         
  -2  10  14         66.72         55.03         8.41 o                         
  -1  10  14        198.22        183.14        11.41 o                         
   0  10  14         12.66         24.72         6.57 o                         
   1  10  14          0.43         -1.49         7.04 o                         
   2  10  14        926.01        920.09        32.21 o                         
   3  10  14         11.66          9.88         6.35 o                         
  -2  11  14         11.86         12.11         5.40 o                         
  -1  11  14          1.09         -0.05         4.48 o                         
   0  11  14         10.46          6.41         6.63 o                         
   1  11  14        166.28        176.82        17.17 o                         
   2  11  14         12.77         25.57         7.56 o                         
  -7   0  15        376.11        374.36        32.18 o                         
  -5   0  15        183.33        198.34        12.93 o                         
  -3   0  15        318.86        318.63        16.79 o                         
  -1   0  15       1571.63       1587.49        31.53 o                         
   1   0  15         92.05         88.65         9.28 o                         
   3   0  15        275.82        287.75        14.93 o                         
   5   0  15       1264.81       1295.63        29.88 o                         
  -7   1  15        125.18        131.14        13.04 o                         
  -6   1  15          0.10          4.91         5.57 o                         
  -5   1  15          8.19          9.68         5.33 o                         
  -4   1  15         96.14        103.23         9.96 o                         
  -3   1  15        207.94        191.58        10.08 o                         
  -2   1  15        178.69        209.27         8.68 o                         
  -1   1  15        271.96        267.79         8.83 o                         
   0   1  15        132.47        157.38         6.77 o                         
   1   1  15          0.04          6.14         2.61 o                         
   2   1  15        617.48        604.20        13.63 o                         
   3   1  15          3.32          8.53         2.84 o                         
   4   1  15       1084.79       1065.18        18.52 o                         
   5   1  15        111.89        112.51         6.72 o                         
   6   1  15         69.94         58.46         6.19 o                         
  -7   2  15         93.82        106.16        13.24 o                         
  -6   2  15        207.15        159.90        16.99 o                         
  -5   2  15        137.73        148.27         8.65 o                         
  -4   2  15         45.10         52.86         6.16 o                         
  -3   2  15         22.93         35.83         5.82 o                         
  -2   2  15        523.04        513.20        15.85 o                         
  -1   2  15        120.93        128.84         6.92 o                         
   0   2  15         14.37         23.19         3.79 o                         
   1   2  15         74.10         85.69         5.10 o                         
   2   2  15       1792.29       1755.60        25.19 o                         
   3   2  15        308.23        300.15        11.36 o                         
   4   2  15         15.43         28.11         3.63 o                         
   5   2  15         20.05         28.12         3.26 o                         
   6   2  15        142.77         59.81        12.94 o                         
  -7   3  15        130.93        134.01        28.88 o                         
  -6   3  15         36.89         35.67        11.64 o                         
  -5   3  15        258.77        260.57        10.25 o                         
  -4   3  15          5.39          7.34         4.24 o                         
  -3   3  15         55.96         53.05         6.71 o                         
  -2   3  15        479.22        470.31        13.44 o                         
  -1   3  15        374.47        357.65        10.59 o                         
   0   3  15        720.71        744.66        17.22 o                         
   1   3  15       1240.07       1182.17        22.02 o                         
   2   3  15         14.48         17.83         3.62 o                         
   3   3  15        545.80        559.48        15.09 o                         
   4   3  15       1065.85       1025.93        15.69 o                         
   5   3  15         54.41         68.65         5.89 o                         
   6   3  15        102.35         99.43        11.15 o                         
  -6   4  15          0.31         -6.29         7.02 o                         
  -5   4  15         51.78         46.86         6.65 o                         
  -4   4  15        254.10        251.75        11.23 o                         
  -3   4  15        713.08        749.66        17.76 o                         
  -2   4  15         19.25         28.99         4.73 o                         
  -1   4  15          9.99         10.45         3.54 o                         
   0   4  15        116.29        114.92         7.83 o                         
   1   4  15        240.40        245.81        11.06 o                         
   2   4  15         71.68         79.94         8.34 o                         
   3   4  15        115.64        121.83         7.51 o                         
   4   4  15          0.24         10.99         3.77 o                         
   5   4  15          1.80          6.17         2.99 o                         
   6   4  15         52.90         41.10         5.72 o                         
  -6   5  15         14.15         32.07         6.32 o                         
  -5   5  15         12.10          7.82         4.97 o                         
  -4   5  15        290.74        297.12        11.24 o                         
  -3   5  15          1.64          8.65         4.09 o                         
  -2   5  15        132.71        133.86         8.17 o                         
  -1   5  15          3.17          5.05         4.32 o                         
   0   5  15       1364.79       1378.41        27.90 o                         
   1   5  15         20.28         14.28         4.95 o                         
   2   5  15        573.15        610.78        20.86 o                         
   3   5  15         65.43         66.10         7.16 o                         
   4   5  15         51.27         51.23         5.67 o                         
   5   5  15          6.95         12.93         4.51 o                         
   6   5  15       2257.58       2240.81        49.59 o                         
  -6   6  15          9.38          7.91         6.13 o                         
  -5   6  15         40.15         36.39         8.95 o                         
  -4   6  15         37.22         43.73         5.67 o                         
  -3   6  15        328.88        320.98        11.94 o                         
  -2   6  15          0.03          6.51         4.34 o                         
  -1   6  15        298.59        279.27        12.94 o                         
   0   6  15          4.56          7.32         4.94 o                         
   1   6  15        460.47        470.13        16.33 o                         
   2   6  15         21.73         17.36         5.15 o                         
   3   6  15          1.68          7.10         4.40 o                         
   4   6  15         28.82         37.75         7.01 o                         
   5   6  15          6.02         12.23         4.11 o                         
  -5   7  15        525.48        511.81        18.05 o                         
  -4   7  15         69.21         71.94         6.99 o                         
  -3   7  15          0.74          0.31         4.60 o                         
  -2   7  15          6.50          9.02         3.97 o                         
  -1   7  15        497.11        469.11        16.34 o                         
   0   7  15         83.72         93.61         8.64 o                         
   1   7  15       1207.57       1226.43        27.19 o                         
   2   7  15        525.16        543.93        19.92 o                         
   3   7  15        674.78        701.57        22.70 o                         
   4   7  15         95.58         72.21         7.58 o                         
   5   7  15         80.74         76.63         7.22 o                         
  -4   8  15        256.44        247.80        14.66 o                         
  -3   8  15        155.24        156.56         9.83 o                         
  -2   8  15        198.41        189.06         9.87 o                         
  -1   8  15          8.55          6.96         3.85 o                         
   0   8  15          1.95         10.51         5.30 o                         
   1   8  15         61.26         66.29         8.06 o                         
   2   8  15        325.89        341.44        16.44 o                         
   3   8  15        317.98        328.23        24.16 o                         
   4   8  15         71.12         69.79         8.33 o                         
  -3   9  15         26.94         21.31         5.18 o                         
  -2   9  15        620.96        639.33        19.31 o                         
  -1   9  15          0.66         -1.21         4.02 o                         
   0   9  15        293.57        289.26        24.36 o                         
   1   9  15          7.92         11.75         8.11 o                         
   2   9  15         39.18         53.20         9.32 o                         
   3   9  15         36.00         20.85         7.47 o                         
  -2  10  15         38.85         30.71         6.19 o                         
  -1  10  15        893.56        882.27        21.81 o                         
   0  10  15         99.13        100.71        13.30 o                         
   1  10  15          3.31         13.42         7.15 o                         
   2  10  15         11.13         16.49         9.21 o                         
  -6   0  16          9.04          3.85         9.43 o                         
  -4   0  16         94.66         92.27        11.01 o                         
  -2   0  16        199.45        213.73        11.86 o                         
   0   0  16       2492.15       2521.15        47.21 o                         
   2   0  16         11.15         24.52         4.81 o                         
   4   0  16         76.22         93.47        10.62 o                         
   6   0  16        909.70        887.99        35.02 o                         
  -6   1  16        123.11        117.13        13.20 o                         
  -5   1  16         81.78         80.06         7.25 o                         
  -4   1  16         22.31         23.94         5.56 o                         
  -3   1  16         68.43         84.84         8.50 o                         
  -2   1  16         50.17         65.00         7.00 o                         
  -1   1  16        313.08        281.14         9.46 o                         
   0   1  16        151.63        172.56         7.31 o                         
   1   1  16        308.79        320.25         9.49 o                         
   2   1  16          4.07         10.00         3.63 o                         
   3   1  16        120.19        143.46         6.72 o                         
   4   1  16         94.14        108.68         8.58 o                         
   5   1  16        559.63        531.90        15.59 o                         
   6   1  16          3.81         17.43         5.66 o                         
  -6   2  16        147.92        158.28        15.56 o                         
  -5   2  16        205.33        204.94        12.62 o                         
  -4   2  16          1.26          1.29         4.39 o                         
  -3   2  16        235.51        247.45        11.72 o                         
  -2   2  16          7.57         25.99         4.72 o                         
  -1   2  16        170.48        168.28         8.01 o                         
   0   2  16         40.52         45.71         4.95 o                         
   1   2  16        571.70        607.02        11.75 o                         
   2   2  16        382.45        408.74        11.55 o                         
   3   2  16        131.68        141.21         7.08 o                         
   4   2  16        243.06        245.06         8.53 o                         
   5   2  16        151.86        143.09        10.82 o                         
  -6   3  16         60.54         53.61        11.36 o                         
  -5   3  16        307.68        309.83        16.55 o                         
  -4   3  16          0.96         -0.41         5.38 o                         
  -3   3  16         29.42         30.18         6.29 o                         
  -2   3  16        324.38        334.33        13.22 o                         
  -1   3  16        109.96        111.19         7.48 o                         
   0   3  16        608.55        604.21        16.10 o                         
   1   3  16        788.34        762.43        21.46 o                         
   2   3  16        399.99        404.74        12.56 o                         
   3   3  16          0.49          4.52         3.29 o                         
   4   3  16        168.32        191.41         8.61 o                         
   5   3  16         39.35         45.51         8.67 o                         
  -5   4  16          5.22         11.35         4.50 o                         
  -4   4  16         62.98         75.37         7.54 o                         
  -3   4  16          6.11          6.37         6.75 o                         
  -2   4  16         43.84         66.99         7.55 o                         
  -1   4  16        144.94        144.74         8.15 o                         
   0   4  16         83.38         83.35         8.38 o                         
   1   4  16        232.59        238.34        10.62 o                         
   2   4  16        191.28        207.64         9.60 o                         
   3   4  16        358.83        350.11        12.47 o                         
   4   4  16        256.46        273.92        13.20 o                         
   5   4  16          0.16         -2.84         3.90 o                         
  -5   5  16         54.36         42.89         9.27 o                         
  -4   5  16         87.30         72.82         9.58 o                         
  -3   5  16         96.56         94.48         8.91 o                         
  -2   5  16         76.28         78.63         8.04 o                         
  -1   5  16        508.13        577.41        18.02 o                         
   0   5  16         10.25         13.06         5.52 o                         
   1   5  16         46.03         60.78         7.48 o                         
   2   5  16          9.92          6.15         4.89 o                         
   3   5  16        251.27        268.50        12.86 o                         
   4   5  16         41.32         37.22         7.34 o                         
   5   5  16        347.00        361.05        13.55 o                         
  -5   6  16         38.20         33.57         6.40 o                         
  -4   6  16         59.74         70.92         7.59 o                         
  -3   6  16         96.85         92.63         9.08 o                         
  -2   6  16         17.12         17.01         5.55 o                         
  -1   6  16         70.72         87.08         8.39 o                         
   0   6  16          8.88         11.50         5.06 o                         
   1   6  16         50.04         62.03         7.68 o                         
   2   6  16         10.46         23.60         5.76 o                         
   3   6  16         91.88         91.66        10.12 o                         
   4   6  16         19.34         39.40         9.05 o                         
  -4   7  16         76.95         80.88         8.69 o                         
  -3   7  16        445.94        419.36        15.86 o                         
  -2   7  16         31.14         40.37         6.83 o                         
  -1   7  16        624.45        634.00        19.41 o                         
   0   7  16         30.38         17.08         5.84 o                         
   1   7  16        330.54        315.84        14.61 o                         
   2   7  16        486.72        486.24        23.39 o                         
   3   7  16        156.96        157.43        12.47 o                         
   4   7  16        436.49        424.79        18.42 o                         
  -3   8  16          8.84         10.48         6.65 o                         
  -2   8  16          3.03         23.10         5.43 o                         
  -1   8  16         71.33         77.04        14.85 o                         
   0   8  16         22.79         37.47        10.63 o                         
   1   8  16         74.86         75.03         8.88 o                         
   2   8  16         45.14         54.67         7.74 o                         
   3   8  16        503.49        521.55        24.12 o                         
  -2   9  16        259.02        237.81        19.43 o                         
  -1   9  16         64.26         57.63         7.92 o                         
   0   9  16         30.96         36.57         7.96 o                         
   1   9  16        276.34        269.87        16.09 o                         
  -5   0  17          4.19          6.06         6.37 o                         
  -3   0  17        321.71        323.93        18.29 o                         
  -1   0  17        412.43        437.69        16.75 o                         
   1   0  17         51.88         58.22         6.71 o                         
   3   0  17       2068.16       2017.43        45.89 o                         
   5   0  17          1.04          7.25         6.96 o                         
  -5   1  17         71.35         83.31        11.98 o                         
  -4   1  17        179.82        213.98        12.57 o                         
  -3   1  17        291.53        285.65        12.23 o                         
  -2   1  17         46.46         62.47         7.14 o                         
  -1   1  17         26.93         32.41         5.13 o                         
   0   1  17        190.94        196.71         8.00 o                         
   1   1  17         33.13         49.86         5.39 o                         
   2   1  17         67.81         71.48         6.49 o                         
   3   1  17         22.03         27.97         3.85 o                         
   4   1  17         34.48         41.26         7.33 o                         
   5   1  17        110.89        119.33         9.27 o                         
  -5   2  17          2.75          7.48         6.11 o                         
  -4   2  17         41.13         34.82         6.65 o                         
  -3   2  17        251.25        257.94        12.56 o                         
  -2   2  17        259.17        257.53        10.46 o                         
  -1   2  17        110.93        121.20         7.81 o                         
   0   2  17         41.03         57.40         5.24 o                         
   1   2  17        595.47        590.86        16.01 o                         
   2   2  17         22.81         27.21         5.07 o                         
   3   2  17        561.79        545.38        13.41 o                         
   4   2  17        701.21        622.65        21.78 o                         
   5   2  17         24.21         17.15         7.23 o                         
  -5   3  17         61.14         68.50        10.02 o                         
  -4   3  17         94.97         94.33        12.30 o                         
  -3   3  17        266.86        275.76        13.27 o                         
  -2   3  17         50.55         49.78         6.46 o                         
  -1   3  17        499.26        460.12        13.82 o                         
   0   3  17        138.03        128.85         9.02 o                         
   1   3  17        498.10        512.85        14.12 o                         
   2   3  17        244.62        238.69        13.57 o                         
   3   3  17        168.97        183.78         9.71 o                         
   4   3  17         36.60         56.66         7.53 o                         
  -4   4  17          4.32         12.64         5.98 o                         
  -3   4  17         19.45         19.54         6.20 o                         
  -2   4  17        142.70        147.71         9.22 o                         
  -1   4  17          5.22          7.62         5.05 o                         
   0   4  17        189.46        190.43        12.70 o                         
   1   4  17        698.45        673.85        20.11 o                         
   2   4  17        152.72        162.03         9.00 o                         
   3   4  17        142.65        139.72        11.52 o                         
   4   4  17         76.60         79.05         9.05 o                         
  -4   5  17        594.44        556.84        19.56 o                         
  -3   5  17          3.80          8.80         7.00 o                         
  -2   5  17         92.48        122.91        10.78 o                         
  -1   5  17         26.84         43.26         6.68 o                         
   0   5  17         64.05         66.84         7.83 o                         
   1   5  17        228.45        239.93        12.93 o                         
   2   5  17         49.08         53.81         8.67 o                         
   3   5  17         75.08         78.19         8.45 o                         
  -3   6  17        124.50        131.58        18.20 o                         
  -2   6  17         88.42         90.69        17.00 o                         
  -1   6  17         18.51         16.53         6.55 o                         
   0   6  17        109.14        118.83        11.62 o                         
   1   6  17        205.65        201.00        16.13 o                         
   2   6  17         70.15         72.90         9.82 o                         
   3   6  17          8.08          4.11         4.84 o                         
  -2   7  17         84.83        104.79        11.13 o                         
  -1   7  17         88.58         79.75        11.59 o                         
   0   7  17         18.45         16.28         6.29 o                         
   1   7  17        182.14        196.40        15.35 o                         
   2   7  17        164.84        181.87        13.37 o                         
   0   8  17          0.06         -8.77        11.07 o                         
  -4   0  18        368.08        412.52        21.49 o                         
  -2   0  18          6.18          6.42         6.68 o                         
   0   0  18        229.24        219.21        12.45 o                         
   2   0  18         19.94         18.17         8.97 o                         
  -4   1  18         21.41         19.93         6.13 o                         
  -3   1  18         66.90         60.75        10.59 o                         
  -2   1  18        452.99        467.86        17.47 o                         
  -1   1  18         51.67         72.77         8.66 o                         
   0   1  18          0.06         -0.04         3.98 o                         
   1   1  18        787.67        716.54        21.36 o                         
   2   1  18          0.77         -0.64         6.12 o                         
   3   1  18        452.60        447.32        20.73 o                         
  -4   2  18        223.15        230.27        13.64 o                         
  -3   2  18         72.78         78.10        12.65 o                         
  -2   2  18        454.97        426.06        18.57 o                         
  -1   2  18        130.87        127.82         8.25 o                         
   0   2  18          3.97         11.22         3.69 o                         
   1   2  18        255.78        259.90        11.16 o                         
   2   2  18         31.50         28.73         8.08 o                         
   3   2  18         34.92         37.36         7.74 o                         
  -3   3  18          1.22          0.00         5.42 o                         
  -2   3  18        199.20        192.16        14.61 o                         
  -1   3  18        149.54        173.29        15.36 o                         
   0   3  18        340.46        340.38        16.99 o                         
   1   3  18         11.74         20.97         6.73 o                         
   2   3  18          3.84          9.24         5.63 o                         
   3   3  18        338.97        346.67        15.54 o                         
  -3   4  18          3.71         10.27         5.51 o                         
  -2   4  18        152.71        128.90        12.15 o                         
  -1   4  18        266.83        280.49        17.47 o                         
   0   4  18         21.50          8.55         8.16 o                         
   1   4  18         32.82         33.84         7.93 o                         
   2   4  18          9.23         13.17         5.47 o                         
  -2   5  18        110.64         97.92         9.68 o                         
  -1   5  18         15.83         18.03         6.89 o                         
   0   5  18         54.54         49.60         7.47 o                         
   1   5  18        201.61        215.42        14.17 o                         
   2   5  18         76.73         86.95         8.53 o                         
  -1   6  18         29.12         24.69         6.63 o                         
   0   6  18        119.48        123.39        11.49 o                         
  -1   0  19        179.70        213.96        15.87 o                         
   1   0  19        512.91        504.80        23.43 o                         
  -2   1  19        107.08        121.83        10.74 o                         
  -1   1  19         37.22         40.99         6.27 o                         
   0   1  19        133.64        127.08        12.43 o                         
   1   1  19        106.72        130.99         9.44 o                         
  -2   2  19          8.59          3.65         7.72 o                         
  -1   2  19         16.86         12.62         5.55 o                         
   0   2  19         62.83         83.54         9.23 o                         
   1   2  19        135.97        126.32         9.75 o                         
  -1   3  19          3.66          2.37         9.40 o                         
   0   3  19          0.01         -1.79         5.98 o                         
                                                                                
