# Supplementary material for: Crystal structure of the insecticide ethiprole (C13H9Cl2F3N4OS): a case study of whole-mol­ecule configurational disorder
Source: Acta Crystallogr E Crystallogr Commun. 2023 Jan 19;79(Pt 2):54–9. doi: 10.1107/S205698902300035X (PMC9912465; doi:10.1107/S205698902300035X)
Supplement: Supplementary file 3 [file e-79-00054-sup3.txt]

TITL ethiprole step 1 : space group P2_1/n
CELL  0.71073   8.6199  12.7967  14.9178   90.000   91.280   90.000
ZERR    4.000   0.0003   0.0005   0.0005    0.000    0.001    0.000
LATT  1
SYMM 1/2-X, 1/2+Y, 1/2-Z
SFAC C H CL F N O S
UNIT 52 36 8 12 16 4 4
TEMP -183
SIZE 0.27 0.13 0.07
L.S. 10
BOND
LIST 6
FMAP 2
PLAN 20
WGHT    0.100000
FVAR       0.36723
CL01  3    0.443412    0.400861    0.622952    11.00000    0.02825
CL02  3    0.408206    0.813214    0.690083    11.00000    0.03200
S003  7    0.769726    0.505472    0.925678    11.00000    0.02424
F004  4    0.031630    0.561173    0.396928    11.00000    0.04329
O005  6    0.678464    0.548260    1.001148    11.00000    0.02870
N006  5    0.542371    0.599795    0.709949    11.00000    0.01696
N007  5    0.691798    0.619447    0.683731    11.00000    0.01926
F008  4    0.191297    0.675619    0.350823    11.00000    0.05269
C009  1    0.398386    0.530682    0.829188    11.00000    0.01719
F00A  4    0.001132    0.721319    0.434119    11.00000    0.06534
C00B  1    0.534083    0.555398    0.793042    11.00000    0.01966
C00C  1    0.422113    0.609864    0.644188    11.00000    0.01590
C00D  1    0.775922    0.590553    0.755689    11.00000    0.02065
C00E  1    0.372037    0.523025    0.594530    11.00000    0.02006
C00F  1    0.250965    0.719856    0.553875    11.00000    0.02158
C00G  1    0.269265    0.535190    0.524264    11.00000    0.02164
C00H  1    0.354751    0.706546    0.625493    11.00000    0.01818
C00I  1    0.689326    0.550305    0.825284    11.00000    0.01887
N00J  5    1.077296    0.606582    0.757929    11.00000    0.03906
C00K  1    0.211671    0.631591    0.503602    11.00000    0.02396
C00L  1    0.942502    0.602218    0.754885    11.00000    0.02693
C00M  1    0.107979    0.647489    0.421982    11.00000    0.02780
C00N  1    0.717334    0.369803    0.917472    11.00000    0.03262
C00O  1    0.798359    0.309452    0.994487    11.00000    0.04191
HKLF 4


REM  ethiprole step 1 : space group P2_1/n
REM wR2 = 0.4905, GooF = S = 4.336, Restrained GooF = 4.336 for all data
REM R1 = 0.1649 for 3438 Fo > 4sig(Fo) and 0.1736 for all 3792 data
REM 97 parameters refined using 0 restraints

END 
 
WGHT      0.2000      0.0000 

REM Highest difference peak  4.735,  deepest hole -2.228,  1-sigma level  0.266
Q1    1   0.6668  0.4652  0.9364  11.00000  0.05    4.73
Q2    1   0.3563  0.8001  0.7092  11.00000  0.05    4.65
Q3    1   0.0450  0.7446  0.4130  11.00000  0.05    3.19
Q4    1   0.4472  0.8216  0.6740  11.00000  0.05    2.79
Q5    1   0.4006  0.3989  0.6345  11.00000  0.05    2.56
Q6    1   0.2047  0.6334  0.3393  11.00000  0.05    2.51
Q7    1  -0.0398  0.6892  0.4543  11.00000  0.05    2.30
Q8    1   0.4876  0.4035  0.6070  11.00000  0.05    2.30
Q9    1   0.1664  0.7159  0.3687  11.00000  0.05    2.06
Q10   1   0.3958  0.5042  0.8220  11.00000  0.05    1.71
Q11   1   0.8716  0.3297  0.9961  11.00000  0.05    1.70
Q12   1   0.0759  0.5490  0.3842  11.00000  0.05    1.62
Q13   1  -0.0149  0.5856  0.4180  11.00000  0.05    1.51
Q14   1   0.4096  0.5568  0.8357  11.00000  0.05    1.30
Q15   1   0.8536  0.3973  0.9179  11.00000  0.05    1.26
Q16   1   0.7287  0.5417  1.0047  11.00000  0.05    1.17
Q17   1   0.6365  0.5242  0.8280  11.00000  0.05    1.07
Q18   1   0.7451  0.5336  0.9418  11.00000  0.05    0.99
Q19   1   1.0699  0.6440  0.7600  11.00000  0.05    0.91
Q20   1   0.2489  0.4716  0.4983  11.00000  0.05    0.88
