# Supplementary material for: Crystal structure of the insecticide ethiprole (C13H9Cl2F3N4OS): a case study of whole-mol­ecule configurational disorder
Source: Acta Crystallogr E Crystallogr Commun. 2023 Jan 19;79(Pt 2):54–9. doi: 10.1107/S205698902300035X (PMC9912465; doi:10.1107/S205698902300035X)
Supplement: Supplementary file 4 [file e-79-00054-sup4.txt]

TITL ethiprole step 2 : space group P2_1/n
CELL  0.71073   8.6199  12.7967  14.9178   90.000   91.280   90.000
ZERR    4.000   0.0003   0.0005   0.0005    0.000    0.001    0.000
LATT  1
SYMM 1/2-X, 1/2+Y, 1/2-Z
SFAC C H CL F N O S
UNIT 52 36 8 12 16 4 4
TEMP -183
SIZE 0.27 0.13 0.07
L.S. 10
BOND
LIST 6
FMAP 2
PLAN 20
WGHT    0.100000
FVAR       0.37555
CL1   3    0.407762    0.813273    0.690234    11.00000    0.04366    0.02433 =
         0.02942   -0.00881   -0.01667    0.00707
CL2   3    0.443381    0.400867    0.622967    11.00000    0.03733    0.01768 =
         0.02772    0.00095   -0.00509    0.00341
S1    7    0.769427    0.505598    0.925633    11.00000    0.02139    0.03206 =
         0.02043    0.00561   -0.00320   -0.00247
F1    4    0.189200    0.675406    0.351386    11.00000    0.04419    0.11901 =
         0.03221    0.04159   -0.02079   -0.02887
F2    4    0.003818    0.720999    0.432555    11.00000    0.08002    0.09466 =
         0.07187   -0.04779   -0.06020    0.06612
F3    4    0.033698    0.561525    0.397145    11.00000    0.04815    0.04897 =
         0.03843    0.00614   -0.02537   -0.01898
O1    6    0.678079    0.548246    1.001610    11.00000    0.03816    0.02628 =
         0.01745    0.00143    0.00439   -0.00418
N1    5    0.542707    0.598658    0.709443    11.00000    0.01709    0.02314 =
         0.01235    0.00313   -0.00232   -0.00257
N2    5    0.692879    0.620157    0.684606    11.00000    0.01417    0.03010 =
         0.01816    0.00287    0.00018   -0.00201
N3    5    0.398862    0.530201    0.829149    11.00000    0.02889    0.03813 =
         0.01649    0.00845    0.00519    0.00472
N4    5    1.075710    0.606115    0.757528    11.00000    0.02216    0.07491 =
         0.03500    0.00886   -0.00400    0.00455
C1    1    0.534277    0.556201    0.792879    11.00000    0.02378    0.02361 =
         0.01068    0.00246    0.00056    0.00366
C2    1    0.687294    0.549983    0.825226    11.00000    0.02072    0.03127 =
         0.01269    0.00052   -0.00315    0.00399
C3    1    0.775861    0.590012    0.755575    11.00000    0.01912    0.02791 =
         0.01894   -0.00277   -0.00502    0.00302
C4    1    0.942102    0.601676    0.754987    11.00000    0.02360    0.04023 =
         0.02206    0.00157   -0.00541   -0.00044
C5    1    0.717007    0.368952    0.917092    11.00000    0.04817    0.02104 =
         0.03262    0.00492   -0.00703    0.00703
C6    1    0.800419    0.308104    0.993952    11.00000    0.07738    0.03266 =
         0.02337    0.01054    0.00530    0.01939
C7    1    0.422483    0.609256    0.644504    11.00000    0.01513    0.02650 =
         0.00985    0.00223   -0.00061   -0.00133
C8    1    0.356314    0.706402    0.625994    11.00000    0.02255    0.01777 =
         0.01866   -0.00385   -0.00108    0.00156
C9    1    0.251477    0.719099    0.554552    11.00000    0.02237    0.02595 =
         0.01991   -0.00075   -0.00586    0.00262
C10   1    0.211849    0.631987    0.503504    11.00000    0.01452    0.03263 =
         0.01886    0.00004   -0.00374   -0.00228
C11   1    0.268007    0.534013    0.524274    11.00000    0.02274    0.02537 =
         0.01995   -0.00303   -0.00259   -0.00571
C12   1    0.373464    0.522819    0.594579    11.00000    0.01799    0.02070 =
         0.01748    0.00446    0.00276    0.00105
C13   1    0.110589    0.647589    0.421670    11.00000    0.02336    0.03731 =
         0.02447   -0.00206   -0.00720    0.00322
HKLF 4


REM  ethiprole step 1 : space group P2_1/n
REM wR2 = 0.3270, GooF = S = 2.752, Restrained GooF = 2.752 for all data
REM R1 = 0.0922 for 3438 Fo > 4sig(Fo) and 0.0986 for all 3792 data
REM 217 parameters refined using 0 restraints

END 
 
WGHT      0.1266     12.2482 

REM Highest difference peak  4.867,  deepest hole -1.156,  1-sigma level  0.157
Q1    1   0.6670  0.4642  0.9368  11.00000  0.05    4.87
Q2    1   0.3398  0.7938  0.7181  11.00000  0.05    1.67
Q3    1   0.8988  0.3345  0.9999  11.00000  0.05    1.13
Q4    1   0.8521  0.3948  0.9185  11.00000  0.05    1.05
Q5    1   0.3115  0.5413  0.8037  11.00000  0.05    1.03
Q6    1   0.2071  0.7838  0.5385  11.00000  0.05    0.81
Q7    1   0.7407  0.3413  0.8588  11.00000  0.05    0.79
Q8    1   0.2408  0.4757  0.4948  11.00000  0.05    0.78
Q9    1   0.3833  0.5117  0.8785  11.00000  0.05    0.74
Q10   1   0.6254  0.5165  0.8259  11.00000  0.05    0.62
Q11   1   0.7716  0.3273  1.0417  11.00000  0.05    0.60
Q12   1   0.7259  0.5583  0.7955  11.00000  0.05    0.60
Q13   1   0.6106  0.3605  0.9204  11.00000  0.05    0.59
Q14   1   1.0170  0.5806  0.7817  11.00000  0.05    0.57
Q15   1   0.8040  0.3389  0.9774  11.00000  0.05    0.50
Q16   1   0.7933  0.2282  0.9796  11.00000  0.05    0.50
Q17   1  -0.0167  0.6016  0.4191  11.00000  0.05    0.49
Q18   1   0.1708  0.6166  0.3494  11.00000  0.05    0.48
Q19   1   0.1678  0.6225  0.5069  11.00000  0.05    0.47
Q20   1   0.1077  0.7189  0.3886  11.00000  0.05    0.46
