# Supplementary material for: Crystal structure of the insecticide ethiprole (C13H9Cl2F3N4OS): a case study of whole-mol­ecule configurational disorder
Source: Acta Crystallogr E Crystallogr Commun. 2023 Jan 19;79(Pt 2):54–9. doi: 10.1107/S205698902300035X (PMC9912465; doi:10.1107/S205698902300035X)
Supplement: Supplementary file 5 [file e-79-00054-sup5.txt]

TITL ethiprole step 3 : space group P2_1/n
CELL  0.71073   8.6199  12.7967  14.9178   90.000   91.280   90.000
ZERR    4.000   0.0003   0.0005   0.0005    0.000    0.001    0.000
LATT  1
SYMM 1/2-X, 1/2+Y, 1/2-Z
SFAC C H CL F N O S
UNIT 52 36 8 12 16 4 4
TEMP -183
SIZE 0.27 0.13 0.07
L.S. 10
BOND
LIST 6
FMAP 2
PLAN 20
REM Strong restraints, will be relaxed as the refinement progresses.
SAME 0.001 S1' > C6'
SIMU 0.001 S1 > C6'
WGHT    0.100000
FVAR       0.39205   0.87585
PART 1
S1    7    0.769161    0.505416    0.925684    21.00000    0.01886    0.02676 =
         0.01545    0.00517   -0.00298   -0.00151
O1    6    0.674851    0.548362    1.001267    21.00000    0.02612    0.02750 =
         0.01711    0.00142    0.00021   -0.00129
C5    1    0.717505    0.368905    0.917248    21.00000    0.02322    0.02736 =
         0.01817    0.00498   -0.00272    0.00025
C6    1    0.797479    0.308649    0.993940    21.00000    0.02983    0.03020 =
         0.02072    0.00608   -0.00160    0.00398
PART 2
S1'   7    0.666492    0.465151    0.934747   -21.00000    0.02156    0.02705 =
         0.01686    0.00471   -0.00242   -0.00064
O1'   6    0.721025    0.542354    1.005082   -21.00000    0.02173    0.02709 =
         0.01657    0.00347   -0.00192   -0.00094
C5'   1    0.833363    0.384889    0.911747   -21.00000    0.02224    0.02742 =
         0.01729    0.00514   -0.00255   -0.00006
C6'   1    0.877469    0.321889    0.995757   -21.00000    0.02494    0.02810 =
         0.01843    0.00576   -0.00230    0.00124
PART 0
N1    5    0.543202    0.599140    0.709890    11.00000    0.02085    0.02434 =
         0.01504    0.00280   -0.00105   -0.00015
N2    5    0.692200    0.619637    0.684697    11.00000    0.01909    0.02861 =
         0.01971    0.00165   -0.00151   -0.00173
N3    5    0.398354    0.530411    0.829069    11.00000    0.03121    0.03357 =
         0.02089    0.00739    0.00501    0.00283
N4    5    1.075529    0.605340    0.757530    11.00000    0.02597    0.07598 =
         0.03410   -0.00106   -0.00584    0.00527
C1    1    0.533228    0.556216    0.792964    11.00000    0.02773    0.02234 =
         0.01441    0.00056    0.00016    0.00260
C2    1    0.687951    0.548951    0.824755    11.00000    0.02584    0.02997 =
         0.01565   -0.00146   -0.00278    0.00710
C3    1    0.775822    0.589937    0.755471    11.00000    0.01862    0.02840 =
         0.02187   -0.00321   -0.00587    0.00305
C4    1    0.943486    0.600869    0.755300    11.00000    0.02259    0.04338 =
         0.02417    0.00119   -0.00446   -0.00080
C7    1    0.421529    0.609800    0.644589    11.00000    0.01924    0.02682 =
         0.01172    0.00123    0.00037   -0.00045
C8    1    0.356503    0.706518    0.626027    11.00000    0.02412    0.02312 =
         0.01702   -0.00359   -0.00313    0.00128
C9    1    0.251369    0.719420    0.554851    11.00000    0.02460    0.02829 =
         0.02104    0.00020   -0.00731    0.00486
C10   1    0.210718    0.632354    0.503818    11.00000    0.02050    0.03033 =
         0.01954   -0.00056   -0.00318   -0.00169
C11   1    0.267616    0.533776    0.524139    11.00000    0.02577    0.02951 =
         0.01983   -0.00251   -0.00289   -0.00143
C12   1    0.373035    0.523320    0.595210    11.00000    0.02075    0.02172 =
         0.02060    0.00291    0.00397   -0.00113
CL1   3    0.407546    0.813260    0.690259    11.00000    0.04654    0.02592 =
         0.03112   -0.00856   -0.01750    0.00752
CL2   3    0.443363    0.400932    0.622788    11.00000    0.04052    0.02007 =
         0.02922    0.00128   -0.00509    0.00327
C13   1    0.109974    0.646887    0.421396    11.00000    0.02520    0.03835 =
         0.02740   -0.00386   -0.00853    0.00085
F1    4    0.189741    0.674451    0.351161    11.00000    0.04364    0.12611 =
         0.03526    0.04214   -0.01972   -0.02616
F2    4    0.002808    0.720617    0.433075    11.00000    0.08206    0.09563 =
         0.07473   -0.04512   -0.05829    0.06250
F3    4    0.033268    0.561420    0.397262    11.00000    0.05205    0.05523 =
         0.03915    0.00596   -0.02659   -0.01898
HKLF 4


REM  ethiprole step 1 : space group P2_1/n
REM wR2 = 0.2549, GooF = S = 2.116, Restrained GooF = 2.131 for all data
REM R1 = 0.0673 for 3438 Fo > 4sig(Fo) and 0.0735 for all 3792 data
REM 254 parameters refined using 101 restraints

END  
     
WGHT      0.0773      5.9654 

REM Highest difference peak  1.395,  deepest hole -1.069,  1-sigma level  0.109
Q1    1   0.3419  0.7898  0.7194  11.00000  0.05    1.40
Q2    1   0.3097  0.5445  0.8038  11.00000  0.05    0.86
Q3    1   0.6319  0.3621  0.9189  11.00000  0.05    0.80
Q4    1   0.2080  0.7843  0.5423  11.00000  0.05    0.79
Q5    1   0.2305  0.4756  0.4885  11.00000  0.05    0.76
Q6    1   0.3904  0.5115  0.8822  11.00000  0.05    0.71
Q7    1   0.7512  0.3453  0.8585  11.00000  0.05    0.71
Q8    1   0.7551  0.3286  1.0452  11.00000  0.05    0.61
Q9    1   0.7268  0.2917  0.9951  11.00000  0.05    0.51
Q10   1   0.1166  0.7127  0.3834  11.00000  0.05    0.51
Q11   1   0.9458  0.3230  0.9886  11.00000  0.05    0.49
Q12   1   0.7450  0.5429  0.7829  11.00000  0.05    0.48
Q13   1   0.7963  0.2280  0.9863  11.00000  0.05    0.47
Q14   1   0.8722  0.4176  0.9184  11.00000  0.05    0.47
Q15   1   0.0486  0.7382  0.4168  11.00000  0.05    0.46
Q16   1   0.6177  0.5148  0.8324  11.00000  0.05    0.39
Q17   1   0.9064  0.5674  0.7800  11.00000  0.05    0.39
Q18   1   0.1725  0.6419  0.4617  11.00000  0.05    0.38
Q19   1   0.6059  0.5542  0.9944  11.00000  0.05    0.36
Q20   1   0.2754  0.7065  0.6050  11.00000  0.05    0.35
