# Supplementary material for: Crystal structure of the insecticide ethiprole (C13H9Cl2F3N4OS): a case study of whole-mol­ecule configurational disorder
Source: Acta Crystallogr E Crystallogr Commun. 2023 Jan 19;79(Pt 2):54–9. doi: 10.1107/S205698902300035X (PMC9912465; doi:10.1107/S205698902300035X)
Supplement: Supplementary file 6 [file e-79-00054-sup6.txt]

TITL ethiprole step 4 : space group P2_1/n
CELL  0.71073   8.6199  12.7967  14.9178   90.000   91.280   90.000
ZERR    4.000   0.0003   0.0005   0.0005    0.000    0.001    0.000
LATT  1
SYMM 1/2-X, 1/2+Y, 1/2-Z
SFAC C H CL F N O S
UNIT 52 36 8 12 16 4 4
TEMP -183
SIZE 0.27 0.13 0.07
L.S. 10
BOND
LIST 6
FMAP 2
PLAN 20
REM Strong restraints, will be relaxed as the refinement progresses.
SAME 0.01 N1' > F3'
SIMU 0.01 N1 > F3'
REM Temporary constraints to suppress a few non-positive definite ADPs.
EADP C6 C6'
EADP F1 F1'
EADP F2 F2'
EADP F3 F3'
WGHT    0.100000
FVAR       0.39441   0.88201
PART 1
N1    5    0.544909    0.598994    0.709279    21.00000    0.01832    0.02408 =
         0.01606    0.00339   -0.00011   -0.00012
N2    5    0.693448    0.620961    0.683403    21.00000    0.01739    0.02559 =
         0.01711    0.00447    0.00085   -0.00384
N3    5    0.400101    0.530301    0.829718    21.00000    0.01741    0.03179 =
         0.01718    0.00690   -0.00008    0.00109
N4    5    1.076889    0.607359    0.756532    21.00000    0.02242    0.06009 =
         0.02974    0.00695   -0.00108   -0.00204
C1    1    0.536538    0.557037    0.792901    21.00000    0.01711    0.02160 =
         0.01288    0.00080   -0.00128   -0.00095
C2    1    0.689539    0.549909    0.824443    21.00000    0.01533    0.02296 =
         0.01252    0.00039   -0.00086   -0.00140
C3    1    0.776834    0.591395    0.754147    21.00000    0.01509    0.02093 =
         0.01730    0.00237    0.00096   -0.00210
C4    1    0.944492    0.601918    0.754115    21.00000    0.01753    0.03575 =
         0.01656    0.00707   -0.00242   -0.00450
S1    7    0.769028    0.505411    0.925596    21.00000    0.01746    0.02783 =
         0.01570    0.00530   -0.00290   -0.00194
O1    6    0.674866    0.547533    1.001605    21.00000    0.03893    0.02741 =
         0.01550   -0.00104    0.00570   -0.00413
C5    1    0.717707    0.368708    0.916922    21.00000    0.03828    0.01963 =
         0.02703    0.00370   -0.00451    0.00454
C6    1    0.797448    0.308746    0.993897    21.00000    0.05291    0.03420 =
         0.02198    0.01038    0.00364    0.01599
C7    1    0.421895    0.609846    0.645102    21.00000    0.02011    0.02648 =
         0.01075    0.00181    0.00050   -0.00023
C8    1    0.358965    0.707508    0.625010    21.00000    0.01678    0.02075 =
         0.01461   -0.00133    0.00075   -0.00243
CL1   3    0.410818    0.814257    0.688991    21.00000    0.03243    0.02379 =
         0.02580   -0.00453   -0.00840    0.00127
C9    1    0.253431    0.720094    0.553745    21.00000    0.02082    0.02695 =
         0.02165    0.00160   -0.00503    0.00398
C10   1    0.210072    0.632424    0.504408    21.00000    0.01986    0.02948 =
         0.01991    0.00076   -0.00375   -0.00055
C11   1    0.266738    0.533646    0.524110    21.00000    0.02451    0.02964 =
         0.01975   -0.00255   -0.00233   -0.00303
C12   1    0.372655    0.523619    0.595308    21.00000    0.01909    0.02123 =
         0.02020    0.00238    0.00303   -0.00129
CL2   3    0.441116    0.400819    0.623619    21.00000    0.03609    0.01974 =
         0.02721    0.00060   -0.00363    0.00203
C13   1    0.108923    0.647487    0.421755    21.00000    0.02402    0.03840 =
         0.02624   -0.00324   -0.00893    0.00317
F1    4    0.189763    0.677787    0.351937    21.00000    0.04238    0.09487 =
         0.03536    0.03650   -0.02043   -0.02359
F2    4   -0.000825    0.719305    0.434184    21.00000    0.05965    0.08864 =
         0.06615   -0.03734   -0.04397    0.04630
F3    4    0.036702    0.560318    0.396061    21.00000    0.04287    0.05013 =
         0.03308    0.00038   -0.01946   -0.01291
PART 2
N1'   5    0.528323    0.597540    0.713523   -21.00000    0.01660    0.02411 =
         0.01525    0.00088    0.00141   -0.00090
N2'   5    0.683632    0.606013    0.697118   -21.00000    0.01877    0.02398 =
         0.01537    0.00367    0.00492   -0.00340
N3'   5    0.346084    0.528406    0.814889   -21.00000    0.02726    0.03026 =
         0.01479   -0.00032    0.00478   -0.00018
N4'   5    1.046993    0.575187    0.773011   -21.00000    0.04205    0.04570 =
         0.02476    0.00858    0.00856   -0.01477
C1'   1    0.494777    0.546523    0.790723   -21.00000    0.01784    0.02442 =
         0.01693    0.00150   -0.00190    0.00114
C2'   1    0.639879    0.518595    0.827828   -21.00000    0.01568    0.02440 =
         0.01817    0.00261    0.00158    0.00028
C3'   1    0.746865    0.565847    0.771686   -21.00000    0.01498    0.02505 =
         0.01523    0.00409    0.00054   -0.00342
C4'   1    0.915041    0.577289    0.778188   -21.00000    0.01774    0.02875 =
         0.01607    0.00502    0.00201   -0.00869
S1'   7    0.667844    0.464609    0.934547   -21.00000    0.01792    0.02039 =
         0.01368    0.00281   -0.00153    0.00063
O1'   6    0.710036    0.551558    0.999116   -21.00000    0.02584    0.02204 =
         0.02716    0.00034    0.00589   -0.00547
C5'   1    0.849114    0.397097    0.916460   -21.00000    0.03202    0.02727 =
         0.02157    0.00705   -0.00090    0.00744
C6'   1    0.886722    0.326760    0.997510   -21.00000    0.05291    0.03420 =
         0.02198    0.01038    0.00364    0.01599
C7'   1    0.422763    0.609534    0.639546   -21.00000    0.01867    0.02424 =
         0.01483    0.00103    0.00161   -0.00017
C8'   1    0.325259    0.696848    0.636635   -21.00000    0.01983    0.02420 =
         0.01753   -0.00134    0.00058    0.00062
CL1'  3    0.363972    0.800201    0.707302   -21.00000    0.01815    0.01639 =
         0.01672   -0.00488   -0.00204   -0.00009
C9'   1    0.233458    0.712983    0.559653   -21.00000    0.01778    0.02813 =
         0.01901    0.00072   -0.00037    0.00009
C10'  1    0.218027    0.629331    0.500624   -21.00000    0.02222    0.03204 =
         0.02098   -0.00076   -0.00461    0.00012
C11'  1    0.270788    0.529513    0.520627   -21.00000    0.02181    0.02775 =
         0.01980    0.00094   -0.00074   -0.00040
C12'  1    0.375162    0.520338    0.592796   -21.00000    0.02186    0.02468 =
         0.01826    0.00055    0.00114   -0.00136
CL2'  3    0.464011    0.402100    0.615527   -21.00000    0.04159    0.02690 =
         0.03538    0.01092    0.00661    0.01165
C13'  1    0.116632    0.645620    0.418262   -21.00000    0.02964    0.04707 =
         0.02997   -0.00179   -0.01167    0.00226
F1'   4    0.193003    0.630434    0.343550   -21.00000    0.04238    0.09487 =
         0.03536    0.03650   -0.02043   -0.02359
F2'   4    0.055780    0.741370    0.416464   -21.00000    0.05965    0.08864 =
         0.06615   -0.03734   -0.04397    0.04630
F3'   4   -0.001482    0.579275    0.413852   -21.00000    0.04287    0.05013 =
         0.03308    0.00038   -0.01946   -0.01291
PART 0
HKLF 4


REM  ethiprole step 4 : space group P2_1/n
REM wR2 = 0.2173, GooF = S = 1.831, Restrained GooF = 1.721 for all data
REM R1 = 0.0551 for 3438 Fo > 4sig(Fo) and 0.0607 for all 3792 data
REM 410 parameters refined using 831 restraints

END 
 
WGHT      0.0732      3.2811 

REM Highest difference peak  0.807,  deepest hole -0.648,  1-sigma level  0.094
Q1    1   0.2064  0.7835  0.5403  11.00000  0.05    0.81
Q2    1   0.7522  0.3454  0.8558  11.00000  0.05    0.74
Q3    1   0.2333  0.4751  0.4878  11.00000  0.05    0.73
Q4    1   0.6074  0.3624  0.9234  11.00000  0.05    0.66
Q5    1   0.3929  0.5131  0.8829  11.00000  0.05    0.62
Q6    1   0.7601  0.3288  1.0451  11.00000  0.05    0.60
Q7    1   0.3033  0.5629  0.7972  11.00000  0.05    0.50
Q8    1   0.1253  0.7140  0.3782  11.00000  0.05    0.50
Q9    1   0.7993  0.2321  0.9874  11.00000  0.05    0.47
Q10   1   0.1697  0.6433  0.4642  11.00000  0.05    0.34
Q11   1   0.7273  0.5810  0.8163  11.00000  0.05    0.33
Q12   1   0.4246  0.5621  0.8254  11.00000  0.05    0.32
Q13   1   0.7335  0.4191  0.9205  11.00000  0.05    0.31
Q14   1   0.2837  0.7054  0.6005  11.00000  0.05    0.31
Q15   1   0.8309  0.6009  0.7555  11.00000  0.05    0.30
Q16   1   1.0131  0.6232  0.7759  11.00000  0.05    0.30
Q17   1  -0.0326  0.6686  0.4524  11.00000  0.05    0.30
Q18   1   0.4030  0.6806  0.6198  11.00000  0.05    0.26
Q19   1   0.3996  0.4973  0.7998  11.00000  0.05    0.25
Q20   1   0.7353  0.5342  0.8742  11.00000  0.05    0.24
