# Supplementary material for: Crystal structure of the insecticide ethiprole (C13H9Cl2F3N4OS): a case study of whole-mol­ecule configurational disorder
Source: Acta Crystallogr E Crystallogr Commun. 2023 Jan 19;79(Pt 2):54–9. doi: 10.1107/S205698902300035X (PMC9912465; doi:10.1107/S205698902300035X)
Supplement: Supplementary file 7 [file e-79-00054-sup7.txt]

TITL ethiprole step 5 : space group P2_1/n
CELL  0.71073   8.6199  12.7967  14.9178   90.000   91.280   90.000
ZERR        4   0.0003   0.0005   0.0005    0.000    0.001    0.000
LATT  1
SYMM 1/2-X, 1/2+Y, 1/2-Z
SFAC C H CL F N O S
UNIT 52 36 8 12 16 4 4
TEMP -183
SIZE 0.27 0.13 0.07
REM COLR colourless
REM FORM tablet
L.S. 10
BOND $H
LIST 6
ACTA
REM Dihedral angles for ethiprole paper:
MPLA N1 N2 C1 C2 C3
MPLA C7 C8 C9 C10 C11 C12
MPLA N1' N2' C1' C2' C3'
MPLA C7' C8' C9' C10' C11' C12' 
REM Torsion angles for ethiprole paper:
RTAB tors C1 N1 C7 C8 
RTAB tors C1' N1' C7' C8' 
RTAB tors C9 C10 C13 F1 
RTAB tors C9' C10' C13' F1' 
RTAB tors C1 C2 S1 O1 
RTAB tors C1' C2' S1' O1' 
REM Deviation of substituents from the plane of the benzene ring:
MPLA 6 C7 C8 C9 C10 C11 C12 N1 Cl1 Cl2 C13
CONF
REM Instructions for potential hydrogen bonds
EQIV $1 -x+1, -y+1, -z+2
EQIV $2 x-1, y, z
EQIV $3 x-1/2, -y+3/2, z-1/2
HTAB N3 O1_$1
HTAB N3 N4_$2
HTAB C9 O1_$3
HTAB N3' O1'_$1
HTAB N3' N4'_$2
HTAB C9' O1'_$3
REM HTAB N3' S1'_$1
REM EQIV $4 -x+3/2, y-1/2, -z+3/2
REM HTAB C5' Cl1'_$4
REM EQIV $5 -x+2, -y+1, -z+2
REM HTAB C6' N4'_$5
REM EQIV $6 -x+1/2, y-1/2, -z+3/2
REM HTAB C6' F2'_$6
REM HTAB
FMAP 2
PLAN 10
REM Since many of the pairs of disordered atoms are in close proximity,
REM EADP is appropriate.
EADP N1 N1'
EADP N2 N2'
EADP C1 C1'
EADP C2 C2'
EADP N3 N3'
EADP C3 C3'
EADP C4 C4'
EADP N4 N4'
EADP C7 C7'
EADP C8 C8'
EADP Cl1 Cl1'
EADP C9 C9'
EADP C10 C10'
EADP C11 C11'
EADP C12 C12'
EADP Cl2 Cl2'
EADP C13 C13'
REM The minor occupancy ethanesulphinyl and trifluoromethyl groups also need
REM to be tamed. In this case, RIGU is sufficient. SIMU would also work.
RIGU C2' S1' O1' C5' C6'
RIGU C13' F1' F2' F3'
REM Default uncertainties for geometry restraints are sufficient in this case.
SADI N3 H3NA N3 H3NB
SAME N1' > F3'
FLAT C7' C8' C9' C10' C11' C12' C13' Cl1' Cl2'
WGHT    0.008300    1.509000
EXTI    0.001357
FVAR       0.39072   0.86691   0.60917
PART 1
N1    5    0.544475    0.600272    0.709500    21.00000    0.01711    0.02193 =
         0.01486    0.00389   -0.00034   -0.00133
N2    5    0.693654    0.620885    0.683190    21.00000    0.01642    0.02655 =
         0.01593    0.00462    0.00142   -0.00329
N3    5    0.402783    0.530856    0.829612    21.00000    0.01535    0.03699 =
         0.01673    0.00696   -0.00092   -0.00010
H3NA  2    0.396287    0.512004    0.884115    21.00000   -1.20000
H3NB  2    0.319679    0.552188    0.804651    21.00000   -1.20000
N4    5    1.077051    0.608168    0.756303    21.00000    0.02181    0.06692 =
         0.02787    0.00733   -0.00006   -0.00386
C1    1    0.537055    0.557538    0.793074    21.00000    0.01844    0.01943 =
         0.01331    0.00163    0.00099    0.00010
C2    1    0.690732    0.551403    0.824486    21.00000    0.01581    0.02268 =
         0.01341    0.00197    0.00014    0.00001
C3    1    0.778082    0.592049    0.754239    21.00000    0.01584    0.02104 =
         0.01536    0.00281    0.00000   -0.00155
C4    1    0.945133    0.602611    0.753809    21.00000    0.02185    0.03750 =
         0.01690    0.00561   -0.00092   -0.00412
S1    7    0.769174    0.505331    0.925725    21.00000    0.01701    0.02689 =
         0.01485    0.00515   -0.00284   -0.00143
O1    6    0.675055    0.548651    1.000895    21.00000    0.03765    0.02504 =
         0.01555    0.00071    0.00429   -0.00193
C5    1    0.718004    0.369192    0.917574    21.00000    0.03639    0.02185 =
         0.02344    0.00105   -0.00169    0.00606
AFIX  23
H5A   2    0.604073    0.361139    0.921065    21.00000   -1.20000
H5B   2    0.751045    0.340848    0.859275    21.00000   -1.20000
AFIX   0
C6    1    0.797332    0.309493    0.993686    21.00000    0.05406    0.03029 =
         0.02486    0.00657    0.00254    0.01518
AFIX 137
H6A   2    0.909033    0.323772    0.993785    21.00000   -1.50000
H6B   2    0.779614    0.234422    0.985469    21.00000   -1.50000
H6C   2    0.754548    0.331757    1.050927    21.00000   -1.50000
AFIX   0
C7    1    0.424118    0.610632    0.643674    21.00000    0.01387    0.02353 =
         0.01133    0.00377    0.00234   -0.00308
C8    1    0.359337    0.707670    0.624530    21.00000    0.01907    0.02004 =
         0.01682   -0.00043    0.00019   -0.00207
CL1   3    0.410627    0.814320    0.689135    21.00000    0.03333    0.02247 =
         0.02558   -0.00489   -0.00924    0.00157
C9    1    0.252952    0.719815    0.554059    21.00000    0.02270    0.02546 =
         0.02211    0.00174   -0.00420    0.00399
AFIX  43
H9    2    0.210421    0.786480    0.540036    21.00000   -1.20000
AFIX   0
C10   1    0.210227    0.632044    0.504546    21.00000    0.01865    0.03031 =
         0.01943    0.00020   -0.00324   -0.00131
C11   1    0.266617    0.533837    0.524857    21.00000    0.02357    0.02521 =
         0.01923   -0.00310   -0.00138   -0.00456
AFIX  43
H11   2    0.233720    0.474515    0.491194    21.00000   -1.20000
AFIX   0
C12   1    0.372520    0.523840    0.595633    21.00000    0.02120    0.02043 =
         0.01887    0.00288    0.00325   -0.00005
CL2   3    0.443156    0.401746    0.624011    21.00000    0.04000    0.01927 =
         0.02692   -0.00007   -0.00478    0.00301
C13   1    0.107879    0.647098    0.422316    21.00000    0.02430    0.03705 =
         0.02687   -0.00241   -0.00822    0.00103
F1    4    0.185237    0.687645    0.357188    31.00000    0.06100    0.07522 =
         0.03124    0.02784   -0.02520   -0.02734
F2    4   -0.012119    0.709163    0.439621    31.00000    0.04731    0.08387 =
         0.06633   -0.03283   -0.03615    0.03714
F3    4    0.046308    0.556095    0.394540    31.00000    0.03205    0.04631 =
         0.03402   -0.00781   -0.01661   -0.00202
PART 2
N1'   5    0.526923    0.590500    0.713515   -21.00000    0.01711    0.02193 =
         0.01486    0.00389   -0.00034   -0.00133
N2'   5    0.679712    0.610072    0.697091   -21.00000    0.01642    0.02655 =
         0.01593    0.00462    0.00142   -0.00329
N3'   5    0.359225    0.521778    0.820277   -21.00000    0.01535    0.03699 =
         0.01673    0.00696   -0.00092   -0.00010
AFIX  93
H3NC  2    0.279760    0.531981    0.783252   -21.00000   -1.20000
H3ND  2    0.344546    0.494339    0.873509   -21.00000   -1.20000
AFIX   0
N4'   5    1.049255    0.589293    0.775915   -21.00000    0.02181    0.06692 =
         0.02787    0.00733   -0.00006   -0.00386
C1'   1    0.500799    0.547696    0.795902   -21.00000    0.01844    0.01943 =
         0.01331    0.00163    0.00099    0.00010
C2'   1    0.649611    0.530149    0.831749   -21.00000    0.01581    0.02268 =
         0.01341    0.00197    0.00014    0.00001
C3'   1    0.751599    0.570145    0.772346   -21.00000    0.01584    0.02104 =
         0.01536    0.00281    0.00000   -0.00155
C4'   1    0.919335    0.582562    0.771432   -21.00000    0.02185    0.03750 =
         0.01690    0.00561   -0.00092   -0.00412
S1'   7    0.667058    0.464859    0.935065   -21.00000    0.02044    0.02638 =
         0.01839    0.00522   -0.00090   -0.00251
O1'   6    0.711695    0.545079    1.006116   -21.00000    0.03248    0.03770 =
         0.02972   -0.00401   -0.00578    0.00561
C5'   1    0.844401    0.395279    0.917742   -21.00000    0.04771    0.04851 =
         0.02580    0.01271    0.00463    0.01834
AFIX  23
H5'1  2    0.833970    0.350032    0.864117   -21.00000   -1.20000
H5'2  2    0.930428    0.445066    0.908340   -21.00000   -1.20000
AFIX   0
C6'   1    0.877847    0.328950    1.001050   -21.00000    0.04567    0.06141 =
         0.03182    0.02709    0.00784    0.01880
AFIX  33
H6'1  2    0.974489    0.289954    0.993365   -21.00000   -1.50000
H6'2  2    0.888299    0.374497    1.053650   -21.00000   -1.50000
H6'3  2    0.792214    0.279831    1.009598   -21.00000   -1.50000
AFIX   0
C7'   1    0.401880    0.600469    0.649600   -21.00000    0.01387    0.02353 =
         0.01133    0.00377    0.00234   -0.00308
C8'   1    0.336277    0.697731    0.632481   -21.00000    0.01907    0.02004 =
         0.01682   -0.00043    0.00019   -0.00207
CL1'  3    0.363511    0.799496    0.707600   -21.00000    0.03333    0.02247 =
         0.02558   -0.00489   -0.00924    0.00157
C9'   1    0.241790    0.714273    0.557221   -21.00000    0.02270    0.02546 =
         0.02211    0.00174   -0.00420    0.00399
AFIX  43
H9'   2    0.197102    0.780929    0.545709   -21.00000   -1.20000
AFIX   0
C10'  1    0.214066    0.631158    0.499130   -21.00000    0.01865    0.03031 =
         0.01943    0.00020   -0.00324   -0.00131
C11'  1    0.274043    0.533051    0.516389   -21.00000    0.02357    0.02521 =
         0.01923   -0.00310   -0.00138   -0.00456
AFIX  43
H11'  2    0.248631    0.476068    0.477975   -21.00000   -1.20000
AFIX   0
C12'  1    0.371925    0.518523    0.590499   -21.00000    0.02120    0.02043 =
         0.01887    0.00288    0.00325   -0.00005
CL2'  3    0.444217    0.394829    0.613971   -21.00000    0.04000    0.01927 =
         0.02692   -0.00007   -0.00478    0.00301
C13'  1    0.114269    0.649819    0.416726   -21.00000    0.02430    0.03705 =
         0.02687   -0.00241   -0.00822    0.00103
F1'   4    0.193203    0.655905    0.344131   -31.00000    0.02459    0.08936 =
         0.01718    0.00835   -0.00496   -0.00186
F2'   4    0.027791    0.735539    0.422702   -31.00000    0.04801    0.04257 =
         0.04113   -0.00753   -0.02999    0.01802
F3'   4    0.012428    0.572085    0.402927   -31.00000    0.02851    0.04378 =
         0.04137    0.00713   -0.01877   -0.01206
PART 0

HKLF 4


REM  ethiprole step 5 : space group P2_1/n
REM wR2 = 0.0765, GooF = S = 1.257, Restrained GooF = 1.257 for all data
REM R1 = 0.0365 for 3437 Fo > 4sig(Fo) and 0.0419 for all 3792 data
REM 341 parameters refined using 108 restraints

END  
     
WGHT      0.0083      1.5089 

REM Highest difference peak  0.366,  deepest hole -0.253,  1-sigma level  0.050
Q1    1   0.1666  0.6433  0.4631  11.00000  0.05    0.37
Q2    1   0.7523  0.4323  0.9194  11.00000  0.05    0.26
Q3    1   0.7426  0.5988  0.8034  11.00000  0.05    0.25
Q4    1   0.3997  0.4759  0.5978  11.00000  0.05    0.25
Q5    1   0.2829  0.7020  0.6007  11.00000  0.05    0.25
Q6    1   0.7268  0.5291  0.8705  11.00000  0.05    0.23
Q7    1   0.2552  0.5965  0.5003  11.00000  0.05    0.22
Q8    1   0.3441  0.5353  0.5480  11.00000  0.05    0.21
Q9    1   0.9012  0.5405  0.9373  11.00000  0.05    0.21
Q10   1   0.4010  0.5648  0.6143  11.00000  0.05    0.20
